# Supplementary material for: Functional and RNA-Sequencing Analysis Revealed Expression of a Novel Stay-Green Gene from Zoysia japonica (ZjSGR) Caused Chlorophyll Degradation and Accelerated Senescence in Arabidopsis
Source: Front Plant Sci. 2016 Dec 16;7:1894. doi: 10.3389/fpls.2016.01894 (PMC5159421; doi:10.3389/fpls.2016.01894)
Supplement: Table S3 — List of the assembled differently expressed transcripts (absolute value of log2 FC ≥ 1, and q < 0.05) in ZjSGR transgenic Arabidopsis compared with WT. [file Table3.XLS]

## Sheet: log2FC≥1 qvalue≤0.05
List of the assembled differently expressed transcripts in ZjSGR transgenic Arabidopsis compared with WT.
Gene_id	readcount_OE	readcount_WT	log2FoldChange	pval	padj	Blast swiss prot
AT1G01520	64.1979	15.3522	2.0641	1.828e-05	0.0017054	sp|Q6R0H0|RVE3_ARATH Protein REVEILLE 3 OS=Arabidopsis thaliana GN=RVE3 PE=2 SV=1//0
AT1G02220	436.881	118.482	1.8826	2.2814e-05	0.0020227	sp|Q5PP28|NAC3_ARATH NAC domain-containing protein 3 OS=Arabidopsis thaliana GN=NAC003 PE=2 SV=1//0
AT1G02230	71.7523	21.4839	1.7398	7.5434e-05	0.0052586	sp|O81913|NAC4_ARATH NAC domain-containing protein 4 OS=Arabidopsis thaliana GN=NAC004 PE=2 SV=2//0
AT1G02340	134.761	435.388	-1.6919	0.0010798	0.039972	sp|Q9FE22|HFR1_ARATH Transcription factor HFR1 OS=Arabidopsis thaliana GN=HFR1 PE=1 SV=1//0
AT1G02440	15.078	1.27893	3.5594	0.0013546	0.047216	sp|P36397|ARF1_ARATH ADP-ribosylation factor 1 OS=Arabidopsis thaliana GN=ARF1 PE=1 SV=2//6.83477e-54
AT1G02580	33.6145	4.35048	2.9498	1.4071e-05	0.0013848	sp|O65312|MEDEA_ARATH Histone-lysine N-methyltransferase MEDEA OS=Arabidopsis thaliana GN=MEA PE=1 SV=1//0
AT1G02610	249.143	92.3206	1.4322	0.0012289	0.043806	sp|F4JKK0|SUD1_ARATH Probable E3 ubiquitin ligase SUD1 OS=Arabidopsis thaliana GN=SUD1 PE=1 SV=1//8.02339e-08
AT1G02920	6512.11	1706.8	1.9318	0.0013209	0.046234	sp|Q9SRY5|GSTF7_ARATH Glutathione S-transferase F7 OS=Arabidopsis thaliana GN=GSTF7 PE=2 SV=3//6.33156e-139
AT1G03090	1288.14	501.928	1.3597	6.0367e-07	0.00010899	sp|Q42523|MCCA_ARATH Methylcrotonoyl-CoA carboxylase subunit alpha, mitochondrial OS=Arabidopsis thaliana GN=MCCA PE=1 SV=2//0
AT1G03220	6108.4	2129.82	1.5201	0.0009157	0.035491	sp|P13917|7SB1_SOYBN Basic 7S globulin OS=Glycine max GN=BG PE=1 SV=2//1.48551e-80
AT1G03290	1500.2	743.659	1.0124	2.0459e-05	0.0018564	-//-
AT1G03850	503.978	78.766	2.6777	6.424e-09	2.4802e-06	sp|Q84TF4|GRS13_ARATH Monothiol glutaredoxin-S13 OS=Arabidopsis thaliana GN=GRXS13 PE=2 SV=2//3.23581e-80
AT1G03870	1410.13	3860.25	-1.4529	0.00080158	0.032084	sp|Q9ZWA8|FLA9_ARATH Fasciclin-like arabinogalactan protein 9 OS=Arabidopsis thaliana GN=FLA9 PE=1 SV=1//1.33989e-131
AT1G04180	5.00206	70.9117	-3.8254	2.8095e-12	2.7118e-09	sp|O64489|YUC9_ARATH Probable indole-3-pyruvate monooxygenase YUCCA9 OS=Arabidopsis thaliana GN=YUC9 PE=2 SV=1//0
AT1G04240	472.375	1148.37	-1.2816	0.0002426	0.013065	sp|Q38822|IAA3_ARATH Auxin-responsive protein IAA3 OS=Arabidopsis thaliana GN=IAA3 PE=1 SV=1//1.36908e-136
AT1G05135	1722.57	3471.8	-1.0111	0.0012339	0.043922	-//-
AT1G06430	3361.44	1543.41	1.123	2.1266e-05	0.0018992	sp|Q8W585|FTSH8_ARATH ATP-dependent zinc metalloprotease FTSH 8, chloroplastic OS=Arabidopsis thaliana GN=FTSH8 PE=1 SV=1//0
AT1G06570	2125.23	551.48	1.9462	3.9702e-08	1.1322e-05	sp|P93836|HPPD_ARATH 4-hydroxyphenylpyruvate dioxygenase OS=Arabidopsis thaliana GN=HPD PE=1 SV=2//0
AT1G06830	189.527	436.71	-1.2043	2.6076e-06	0.00036155	sp|Q9M9Y9|GRS11_ARATH Monothiol glutaredoxin-S11 OS=Arabidopsis thaliana GN=GRXS11 PE=3 SV=1//1.83018e-65
AT1G07040	998.358	329.646	1.5986	3.4135e-05	0.0027904	-//-
AT1G07610	1426.47	579.618	1.2993	4.7212e-05	0.0035969	-//-
AT1G07620	373.953	186.602	1.0029	0.00019078	0.011032	sp|F4HSD5|TRM32_ARATH Protein TRM32 OS=Arabidopsis thaliana GN=TRM32 PE=2 SV=1//0
AT1G08050	326.318	110.786	1.5585	0.00014045	0.0088734	sp|Q55874|Y103_SYNY3 Uncharacterized protein sll0103 OS=Synechocystis sp. (strain PCC 6803 / Kazusa) GN=sll0103 PE=3 SV=1//1.48756e-19
AT1G09240	238.495	78.7635	1.5984	1.0481e-07	2.5537e-05	sp|O80483|NAS3_ARATH Nicotianamine synthase 3 OS=Arabidopsis thaliana GN=NAS3 PE=2 SV=1//0
AT1G09480	274.461	64.3129	2.0934	6.3256e-09	2.4802e-06	sp|Q9S9N9|CCR1_ARATH Cinnamoyl-CoA reductase 1 OS=Arabidopsis thaliana GN=CCR1 PE=1 SV=1//4.76357e-81
AT1G09560	3855.23	1334.1	1.531	0.0014194	0.048999	sp|P94014|GL21_ARATH Germin-like protein subfamily 2 member 1 OS=Arabidopsis thaliana GN=GLP4 PE=2 SV=2//5.43244e-138
AT1G10140	812.21	311.097	1.3845	0.00018529	0.01084	-//-
AT1G10340	433.45	79.9544	2.4386	0.00068256	0.028838	sp|Q6AWW5|Y5262_ARATH Ankyrin repeat-containing protein At5g02620 OS=Arabidopsis thaliana GN=At5g02620 PE=1 SV=1//4.65407e-21
AT1G10550	22.6342	139.668	-2.6254	0.0010842	0.040015	sp|Q8LC45|XTH33_ARATH Probable xyloglucan endotransglucosylase/hydrolase protein 33 OS=Arabidopsis thaliana GN=XTH33 PE=2 SV=2//0
AT1G11260	5802.19	2523.4	1.2012	6.7287e-06	0.00077106	sp|P23586|STP1_ARATH Sugar transport protein 1 OS=Arabidopsis thaliana GN=STP1 PE=1 SV=2//0
AT1G11545	469.814	1042.3	-1.1496	1.4361e-05	0.0013941	sp|Q8L9A9|XTH8_ARATH Probable xyloglucan endotransglucosylase/hydrolase protein 8 OS=Arabidopsis thaliana GN=XTH8 PE=2 SV=2//0
AT1G12090	4394.02	10014.4	-1.1885	1.9696e-07	4.3742e-05	sp|Q9SU35|ERLL1_ARATH pEARLI1-like lipid transfer protein 1 OS=Arabidopsis thaliana GN=AZI1 PE=1 SV=1//2.06139e-19
AT1G12240	6118.56	2968.12	1.0436	2.6763e-05	0.002308	sp|Q39041|INVA4_ARATH Acid beta-fructofuranosidase 4, vacuolar OS=Arabidopsis thaliana GN=BFRUCT4 PE=2 SV=2//0
AT1G12845	60.2534	157.494	-1.3862	0.0001503	0.0093596	-//-
AT1G13470	548.948	209.512	1.3896	8.4791e-08	2.1713e-05	-//-
AT1G13830	73.441	23.3322	1.6543	0.00018361	0.010766	sp|Q9FNQ2|PDCB1_ARATH PLASMODESMATA CALLOSE-BINDING PROTEIN 1 OS=Arabidopsis thaliana GN=PDCB1 PE=1 SV=1//5.84428e-24
AT1G13990	1435.24	495.256	1.535	0.00013999	0.0088714	-//-
AT1G14870	1694.5	384.829	2.1386	7.8684e-06	0.00087374	sp|Q9LQU4|PCR2_ARATH Protein PLANT CADMIUM RESISTANCE 2 OS=Arabidopsis thaliana GN=PCR2 PE=1 SV=1//4.64557e-109
AT1G15550	64.9572	157.104	-1.2742	8.0369e-05	0.0055259	sp|Q39103|G3OX1_ARATH Gibberellin 3-beta-dioxygenase 1 OS=Arabidopsis thaliana GN=GA3OX1 PE=1 SV=2//0
AT1G15670	1331.09	452.317	1.5572	0.00042783	0.020374	sp|Q9LMR5|FK126_ARATH F-box/kelch-repeat protein At1g15670 OS=Arabidopsis thaliana GN=At1g15670 PE=2 SV=1//0
AT1G16110	264.828	131.878	1.0058	0.00051664	0.02366	sp|Q8GXQ3|WAKLF_ARATH Wall-associated receptor kinase-like 6 OS=Arabidopsis thaliana GN=WAKL6 PE=2 SV=2//0
AT1G16130	210.407	44.085	2.2548	2.7195e-09	1.1767e-06	sp|Q7X8C5|WAKLB_ARATH Wall-associated receptor kinase-like 2 OS=Arabidopsis thaliana GN=WAKL2 PE=2 SV=1//0
AT1G16420	179.615	22.5275	2.9951	0.0011123	0.040931	sp|Q9SA41|MCA8_ARATH Metacaspase-8 OS=Arabidopsis thaliana GN=AMC8 PE=1 SV=1//0
AT1G16510	477.88	219.986	1.1192	0.00035821	0.017489	sp|Q9SA49|SAU41_ARATH Auxin-responsive protein SAUR41 OS=Arabidopsis thaliana GN=SAUR41 PE=2 SV=1//1.36102e-85
AT1G18200	218.101	67.7238	1.6873	4.3488e-05	0.0033789	sp|Q0WQN4|RAA6B_ARATH Ras-related protein RABA6b OS=Arabidopsis thaliana GN=RABA6B PE=2 SV=2//7.85515e-167
AT1G18400	136.02	327.055	-1.2657	3.9997e-06	0.00050188	sp|Q8GZ13|BEE1_ARATH Transcription factor BEE 1 OS=Arabidopsis thaliana GN=BEE1 PE=2 SV=1//5.627e-135
AT1G18620	600.646	1275.98	-1.087	6.2312e-06	0.00072734	sp|Q9S823|LNG2_ARATH Protein LONGIFOLIA 2 OS=Arabidopsis thaliana GN=LNG2 PE=1 SV=1//7.88477e-22
AT1G18860	161.113	38.807	2.0537	0.00079904	0.032078	sp|Q8VWV6|WRK61_ARATH Probable WRKY transcription factor 61 OS=Arabidopsis thaliana GN=WRKY61 PE=2 SV=1//0
AT1G19530	223.303	111.523	1.0017	0.00057977	0.025813	-//-
AT1G19610	256.275	40.7617	2.6524	4.842e-11	3.1157e-08	sp|P82787|DEF19_ARATH Defensin-like protein 19 OS=Arabidopsis thaliana GN=PDF1.4 PE=3 SV=2//4.67305e-51
AT1G19960	3281.71	1556.55	1.0761	5.8076e-06	0.00068426	-//-
AT1G20190	195.141	640.651	-1.715	1.4262e-11	1.1185e-08	sp|Q9LNU3|EXP11_ARATH Expansin-A11 OS=Arabidopsis thaliana GN=EXPA11 PE=2 SV=1//6.8397e-162
AT1G20630	1535.39	542.189	1.5017	0.0014309	0.04919	sp|Q96528|CATA1_ARATH Catalase-1 OS=Arabidopsis thaliana GN=CAT1 PE=2 SV=3//0
AT1G21000	1870.33	915.593	1.0305	1.3882e-05	0.001375	-//-
AT1G21010	459.226	151.04	1.6043	0.00045849	0.021588	-//-
AT1G21100	498.632	122.362	2.0268	0.00018897	0.011014	sp|Q9FK25|OMT1_ARATH Flavone 3&apos;-O-methyltransferase 1 OS=Arabidopsis thaliana GN=OMT1 PE=1 SV=1//1.60601e-100
AT1G21120	238.504	61.7755	1.9489	1.7398e-06	0.00026149	sp|Q9FK25|OMT1_ARATH Flavone 3&apos;-O-methyltransferase 1 OS=Arabidopsis thaliana GN=OMT1 PE=1 SV=1//3.5141e-100
AT1G21240	664.495	156.342	2.0876	1.0085e-05	0.001077	sp|Q9LMN8|WAK3_ARATH Wall-associated receptor kinase 3 OS=Arabidopsis thaliana GN=WAK3 PE=2 SV=2//0
AT1G21250	7125.97	2959.77	1.2676	2.5187e-08	7.9012e-06	sp|Q39191|WAK1_ARATH Wall-associated receptor kinase 1 OS=Arabidopsis thaliana GN=WAK1 PE=1 SV=2//0
AT1G21400	2223.34	620.192	1.8419	3.2306e-07	6.8708e-05	sp|Q9LPL5|ODBA1_ARATH 2-oxoisovalerate dehydrogenase subunit alpha 1, mitochondrial OS=Arabidopsis thaliana GN=At1g21400 PE=2 SV=1//0
AT1G21410	991.804	309.791	1.6788	0.00071817	0.029939	sp|Q9LPL4|SKP2A_ARATH F-box protein SKP2A OS=Arabidopsis thaliana GN=SKP2A PE=1 SV=1//0
AT1G21550	203.567	31.2066	2.7056	1.3983e-06	0.00021932	sp|Q9LPK5|CML44_ARATH Probable calcium-binding protein CML44 OS=Arabidopsis thaliana GN=CML44 PE=2 SV=2//7.13427e-107
AT1G22890	1465.39	576.747	1.3453	0.00011873	0.0077396	-//-
AT1G22930	7075.16	3518.15	1.0079	1.3916e-05	0.001375	sp|Q9NUJ3|T11L1_HUMAN T-complex protein 11-like protein 1 OS=Homo sapiens GN=TCP11L1 PE=1 SV=1//8.08852e-10
AT1G23390	3484.42	1603.35	1.1198	4.2481e-07	8.4182e-05	sp|Q9LDE3|FBK9_ARATH F-box/kelch-repeat protein At1g23390 OS=Arabidopsis thaliana GN=At1g23390 PE=2 SV=1//0
AT1G23840	496.358	226.679	1.1307	6.5343e-06	0.00075222	-//-
AT1G23850	236.242	85.0973	1.4731	1.0418e-06	0.00017665	-//-
AT1G23870	1846.14	849.87	1.1192	5.4456e-07	0.00010199	sp|Q9LRA7|TPS9_ARATH Probable alpha,alpha-trehalose-phosphate synthase [UDP-forming] 9 OS=Arabidopsis thaliana GN=TPS9 PE=2 SV=1//0
AT1G24145	622.95	179.692	1.7936	0.00080016	0.032078	-//-
AT1G24147	974.614	379.158	1.362	5.094e-08	1.3746e-05	-//-
AT1G25220	1813.56	826.557	1.1336	0.00024478	0.013154	sp|Q42565|ASB1_ARATH Anthranilate synthase beta subunit 1, chloroplastic OS=Arabidopsis thaliana GN=ASB1 PE=1 SV=1//0
AT1G25400	1798.42	357.344	2.3313	1.5416e-06	0.0002348	-//-
AT1G25560	2059.56	1025.91	1.0054	0.0010799	0.039972	sp|Q9C6M5|RAVL1_ARATH AP2/ERF and B3 domain-containing transcription repressor TEM1 OS=Arabidopsis thaliana GN=TEM1 PE=1 SV=1//0
AT1G26380	1025.38	268.21	1.9347	0.00025155	0.013369	sp|Q33DQ2|THCAI_CANSA Inactive tetrahydrocannabinolic acid synthase OS=Cannabis sativa PE=3 SV=1//4.6297e-139
AT1G26410	164.193	23.9856	2.7752	0.0003136	0.015677	sp|Q33DQ2|THCAI_CANSA Inactive tetrahydrocannabinolic acid synthase OS=Cannabis sativa PE=3 SV=1//1.07998e-132
AT1G26420	562.249	113.263	2.3115	0.00093081	0.035812	sp|Q33DQ2|THCAI_CANSA Inactive tetrahydrocannabinolic acid synthase OS=Cannabis sativa PE=3 SV=1//5.97409e-138
AT1G26930	609.358	208.649	1.5462	3.508e-08	1.0481e-05	sp|Q84M94|FBK15_ARATH F-box/kelch-repeat protein At1g26930 OS=Arabidopsis thaliana GN=At1g26930 PE=2 SV=1//0
AT1G28190	812.084	218.119	1.8965	3.8365e-05	0.0030373	-//-
AT1G29430	52.904	280.112	-2.4046	2.1386e-06	0.00030668	sp|Q9C7Q8|SAU62_ARATH Auxin-responsive protein SAUR62 OS=Arabidopsis thaliana GN=SAUR62 PE=2 SV=1//6.17034e-80
AT1G29440	27.7554	232.197	-3.0645	0.0011457	0.04161	sp|F4I1H5|SAU63_ARATH Auxin-responsive protein SAUR63 OS=Arabidopsis thaliana GN=SAUR63 PE=2 SV=1//3.15944e-65
AT1G29450	52.8496	253.931	-2.2645	1.5331e-07	3.5297e-05	sp|Q0V7Z5|SAU64_ARATH Auxin-responsive protein SAUR64 OS=Arabidopsis thaliana GN=SAUR64 PE=2 SV=1//5.0986e-79
AT1G29460	35.3721	159.457	-2.1725	1.9069e-08	6.2152e-06	sp|Q0WPR6|SAU65_ARATH Auxin-responsive protein SAUR65 OS=Arabidopsis thaliana GN=SAUR65 PE=2 SV=1//1.01391e-88
AT1G29500	38.8152	175.68	-2.1783	0.00015553	0.009457	sp|Q9C7Q1|SAU66_ARATH Auxin-responsive protein SAUR66 OS=Arabidopsis thaliana GN=SAUR66 PE=2 SV=1//5.70973e-95
AT1G29510	42.9698	162.925	-1.9228	0.00028399	0.014695	sp|F4I1I4|SAU67_ARATH Auxin-responsive protein SAUR67 OS=Arabidopsis thaliana GN=SAUR67 PE=2 SV=1//1.31808e-86
AT1G29640	429.015	78.4529	2.4511	0.0004212	0.020096	-//-
AT1G30220	94.0745	24.8121	1.9228	2.1581e-06	0.00030772	sp|Q9C757|INT2_ARATH Probable inositol transporter 2 OS=Arabidopsis thaliana GN=INT2 PE=1 SV=1//0
AT1G30720	510.743	62.8714	3.0221	1.5074e-25	1.8915e-21	sp|Q9SVG4|RETOL_ARATH Reticuline oxidase-like protein OS=Arabidopsis thaliana GN=At4g20830 PE=1 SV=2//2.35986e-134
AT1G30730	349.658	35.1498	3.3144	9.3899e-13	1.0246e-09	sp|Q9SVG4|RETOL_ARATH Reticuline oxidase-like protein OS=Arabidopsis thaliana GN=At4g20830 PE=1 SV=2//3.23568e-133
AT1G30755	605.287	277.807	1.1235	1.2772e-05	0.0012821	-//-
AT1G30900	616.328	255.51	1.2703	1.4268e-05	0.0013932	sp|Q9FYH7|VSR6_ARATH Vacuolar-sorting receptor 6 OS=Arabidopsis thaliana GN=VSR6 PE=2 SV=3//0
AT1G33030	344.482	105.303	1.7099	1.3531e-09	6.4071e-07	sp|Q00763|COMT1_POPTM Caffeic acid 3-O-methyltransferase 1 OS=Populus tremuloides GN=OMT1 PE=1 SV=1//1.58493e-92
AT1G33560	509.941	198.329	1.3624	0.00014072	0.0088734	sp|Q9FW44|ADR1_ARATH Disease resistance protein ADR1 OS=Arabidopsis thaliana GN=ADR1 PE=2 SV=2//0
AT1G36622	705.71	85.5227	3.0447	0.0009093	0.035491	-//-
AT1G42560	46.6252	1.71443	4.7653	3.0116e-11	2.1594e-08	sp|Q94KB4|MLO9_ARATH MLO-like protein 9 OS=Arabidopsis thaliana GN=MLO9 PE=2 SV=2//0
AT1G44350	1118.56	352.217	1.6671	0.0012903	0.045373	sp|Q8VYX0|ILL6_ARATH IAA-amino acid hydrolase ILR1-like 6 OS=Arabidopsis thaliana GN=ILL6 PE=2 SV=2//0
AT1G47890	113.993	32.8033	1.797	1.7901e-06	0.00026641	sp|Q9C9H7|RLP12_ARATH Receptor-like protein 12 OS=Arabidopsis thaliana GN=RLP12 PE=2 SV=2//3.66784e-147
AT1G48000	311.824	71.1867	2.1311	0.00022563	0.012472	sp|Q9LDE1|MY108_ARATH Transcription factor MYB108 OS=Arabidopsis thaliana GN=MYB108 PE=1 SV=1//2.26182e-70
AT1G48300	5402.79	11015.2	-1.0277	0.00019073	0.011032	-//-
AT1G51270	1047.98	510.538	1.0375	6.5173e-06	0.00075222	sp|Q9SYC9|VAP14_ARATH Vesicle-associated protein 1-4 OS=Arabidopsis thaliana GN=PVA14 PE=2 SV=1//0
AT1G51620	53.6468	15.0337	1.8353	0.00029362	0.014955	sp|Q9LIG2|RLK6_ARATH Receptor-like protein kinase At3g21340 OS=Arabidopsis thaliana GN=At3g21340 PE=1 SV=1//1.23989e-92
AT1G51760	3084.1	1013.86	1.605	1.5629e-07	3.5657e-05	sp|O04373|ILL4_ARATH IAA-amino acid hydrolase ILR1-like 4 OS=Arabidopsis thaliana GN=ILL4 PE=1 SV=2//0
AT1G51790	132.255	51.311	1.366	0.00013089	0.0084228	sp|Q9FZB1|Y5188_ARATH Probable LRR receptor-like serine/threonine-protein kinase At1g51880 OS=Arabidopsis thaliana GN=At1g51880 PE=2 SV=1//0
AT1G51820	104.958	22.1323	2.2456	0.00067468	0.028649	sp|C0LGG3|Y5182_ARATH Probable LRR receptor-like serine/threonine-protein kinase At1g51820 OS=Arabidopsis thaliana GN=At1g51820 PE=2 SV=1//0
AT1G51860	425.938	44.3085	3.265	3.1697e-19	1.3258e-15	sp|C0LGG4|Y1518_ARATH Probable LRR receptor-like serine/threonine-protein kinase At1g51860 OS=Arabidopsis thaliana GN=At1g51860 PE=2 SV=2//0
AT1G51890	568.369	113.74	2.3211	6.2985e-11	3.9517e-08	sp|C0LGG6|Y5189_ARATH Probable LRR receptor-like protein kinase At1g51890 OS=Arabidopsis thaliana GN=At1g51890 PE=2 SV=2//0
AT1G52190	1054.57	2373.42	-1.1703	2.018e-06	0.00029444	sp|Q9M817|PTR6_ARATH Protein NRT1/ PTR FAMILY 1.2 OS=Arabidopsis thaliana GN=NPF1.2 PE=1 SV=1//0
AT1G52200	975.719	420.413	1.2147	0.00048778	0.022544	sp|Q9M815|PCR8_ARATH Protein PLANT CADMIUM RESISTANCE 8 OS=Arabidopsis thaliana GN=PCR8 PE=1 SV=2//4.46094e-140
AT1G52830	18.4096	80.5064	-2.1286	4.7586e-05	0.0036074	sp|Q38824|IAA6_ARATH Auxin-responsive protein IAA6 OS=Arabidopsis thaliana GN=IAA6 PE=1 SV=2//1.12463e-115
AT1G53580	1895.97	622.753	1.6062	0.00029128	0.014949	sp|Q9C8L4|ETHE1_ARATH Persulfide dioxygenase ETHE1 homolog, mitochondrial OS=Arabidopsis thaliana GN=GLY3 PE=1 SV=3//7.52008e-177
AT1G53620	18.894	1.49102	3.6636	0.0002414	0.013045	-//-
AT1G54100	6625.81	1606.77	2.0439	7.9356e-05	0.0055014	sp|Q9SYG7|AL7B4_ARATH Aldehyde dehydrogenase family 7 member B4 OS=Arabidopsis thaliana GN=ALDH7B4 PE=2 SV=3//0
AT1G55960	990.123	494.37	1.002	0.00032218	0.015947	sp|Q8R1R3|STAR7_MOUSE StAR-related lipid transfer protein 7, mitochondrial OS=Mus musculus GN=Stard7 PE=2 SV=2//1.61429e-06
AT1G56145	663.046	318.8	1.0565	3.2388e-05	0.0026737	sp|C0LGH2|Y1561_ARATH Probable LRR receptor-like serine/threonine-protein kinase At1g56130 OS=Arabidopsis thaliana GN=At1g56130 PE=2 SV=2//0
AT1G58190	200.505	71.2267	1.4931	9.1429e-07	0.00015716	sp|Q9FIZ3|GSO2_ARATH LRR receptor-like serine/threonine-protein kinase GSO2 OS=Arabidopsis thaliana GN=GSO2 PE=2 SV=2//6.53301e-24
AT1G60140	2672.1	1126.06	1.2467	5.4721e-08	1.4305e-05	sp|O80738|TPS10_ARATH Probable alpha,alpha-trehalose-phosphate synthase [UDP-forming] 10 OS=Arabidopsis thaliana GN=TPS10 PE=2 SV=1//0
AT1G60730	2253.9	820.764	1.4574	7.8403e-06	0.00087374	sp|Q9ASZ9|ALKR5_ARATH Probable aldo-keto reductase 5 OS=Arabidopsis thaliana GN=At1g60730 PE=2 SV=1//0
AT1G61120	793.394	30.2069	4.7151	1.235e-05	0.0012447	sp|Q93YV0|GES_ARATH (E,E)-geranyllinalool synthase OS=Arabidopsis thaliana GN=GES PE=1 SV=1//0
AT1G62300	1752.22	477.07	1.8769	2.1129e-05	0.0018992	sp|Q9C519|WRKY6_ARATH WRKY transcription factor 6 OS=Arabidopsis thaliana GN=WRKY6 PE=1 SV=1//0
AT1G62422	599.356	295.913	1.0182	0.00069838	0.029341	-//-
AT1G63180	458.342	197.125	1.2173	0.00013609	0.0086685	sp|Q8LDN8|UGE3_ARATH Bifunctional UDP-glucose 4-epimerase and UDP-xylose 4-epimerase 3 OS=Arabidopsis thaliana GN=UGE3 PE=1 SV=1//0
AT1G64660	2351.79	423.59	2.473	4.6706e-05	0.0035736	sp|Q9SGU9|MGL_ARATH Methionine gamma-lyase OS=Arabidopsis thaliana GN=MGL PE=1 SV=1//0
AT1G65510	179.032	46.2292	1.9533	3.8685e-05	0.0030529	-//-
AT1G65790	218.668	105.239	1.0551	0.00033316	0.016366	sp|Q39086|SD17_ARATH Receptor-like serine/threonine-protein kinase SD1-7 OS=Arabidopsis thaliana GN=SD17 PE=1 SV=1//0
AT1G65845	969.152	444.196	1.1255	0.001034	0.038732	-//-
AT1G65970	435.023	26.9508	4.0127	4.0891e-14	6.8413e-11	sp|Q9SRZ4|PRX2C_ARATH Peroxiredoxin-2C OS=Arabidopsis thaliana GN=PRXIIC PE=1 SV=1//7.53093e-101
AT1G66040	34.6938	1.87083	4.2129	0.00046752	0.02189	sp|Q9C8E1|ORTH4_ARATH Putative E3 ubiquitin-protein ligase ORTHRUS 4 OS=Arabidopsis thaliana GN=ORTH4 PE=3 SV=1//0
AT1G66460	159.232	69.343	1.1993	0.00029617	0.014985	sp|Q0WRY5|CDL1_ARATH Serine/threonine-protein kinase CDL1 OS=Arabidopsis thaliana GN=CDL1 PE=1 SV=1//3.07096e-65
AT1G66540	59.7529	22.026	1.4398	0.00084785	0.033508	sp|Q9LHA1|C8D11_ARATH Cytochrome P450 81D11 OS=Arabidopsis thaliana GN=CYP81D11 PE=2 SV=1//3.5551e-36
AT1G66600	31.3353	6.88022	2.1873	0.00053382	0.02429	sp|Q9C6H5|WRK63_ARATH Probable WRKY transcription factor 63 OS=Arabidopsis thaliana GN=WRKY63 PE=2 SV=1//0
AT1G66725	409.144	56.9349	2.8452	1.2203e-22	1.0208e-18	-//-
AT1G66760	1455.25	261.906	2.4741	0.00058011	0.025813	sp|Q8RWF5|MATE9_ARATH MATE efflux family protein 9 OS=Arabidopsis thaliana GN=DTXL5 PE=2 SV=1//8.23837e-137
AT1G67000	199.108	71.4821	1.4779	0.00015563	0.009457	sp|Q3ECH2|Y1670_ARATH Probable receptor-like protein kinase At1g67000 OS=Arabidopsis thaliana GN=At1g67000 PE=2 SV=2//0
AT1G67070	112.267	36.077	1.6378	0.00055784	0.025134	sp|Q9FZH5|MPI2_ARATH Mannose-6-phosphate isomerase 2 OS=Arabidopsis thaliana GN=PMI2 PE=1 SV=1//0
AT1G67520	170.051	49.395	1.7835	1.503e-07	3.4925e-05	sp|O64793|Y1675_ARATH G-type lectin S-receptor-like serine/threonine-protein kinase At1g67520 OS=Arabidopsis thaliana GN=At1g67520 PE=2 SV=3//0
AT1G67980	936.013	190.422	2.2973	6.6985e-11	4.1002e-08	sp|Q9C9W3|CAMT1_ARATH Putative caffeoyl-CoA O-methyltransferase At1g67980 OS=Arabidopsis thaliana GN=At1g67980 PE=2 SV=1//1.63603e-168
AT1G68440	7655.26	3740.7	1.0331	2.8509e-06	0.00038674	-//-
AT1G69490	1579.49	440.412	1.8425	4.6049e-06	0.000561	sp|O49255|NAC29_ARATH NAC transcription factor 29 OS=Arabidopsis thaliana GN=NAC029 PE=2 SV=1//0
AT1G69610	426.777	170.206	1.3262	6.85e-05	0.0048618	-//-
AT1G69720	309.7	153.955	1.0084	0.00043308	0.020546	sp|Q9C9L4|HMOX3_ARATH Heme oxygenase 3, chloroplastic OS=Arabidopsis thaliana GN=HO3 PE=1 SV=1//2.79897e-163
AT1G69920	51.5542	13.7941	1.902	0.00026866	0.014098	sp|Q6NMS0|GSTUC_ARATH Glutathione S-transferase U12 OS=Arabidopsis thaliana GN=GSTU12 PE=2 SV=2//4.19812e-174
AT1G70690	347.245	129.584	1.4221	1.4095e-07	3.3059e-05	sp|Q8GUJ2|CRRS2_ARATH Cysteine-rich repeat secretory protein 2 OS=Arabidopsis thaliana GN=CRRSP2 PE=1 SV=1//0
AT1G70700	3202.66	1543.61	1.053	9.2449e-05	0.0062876	sp|Q8W4J8|TIF7_ARATH Protein TIFY 7 OS=Arabidopsis thaliana GN=TIFY7 PE=1 SV=2//0
AT1G70810	804.145	370.363	1.1185	0.00025522	0.013484	sp|Q9SSL1|CAR7_ARATH Protein C2-DOMAIN ABA-RELATED 7 OS=Arabidopsis thaliana GN=CAR7 PE=2 SV=1//1.34334e-114
AT1G71030	278.889	111.48	1.3229	0.00019697	0.011338	sp|Q9S9K9|MYB3_ARATH Transcription factor MYB3 OS=Arabidopsis thaliana GN=MYB3 PE=1 SV=1//6.45878e-30
AT1G71390	34.2963	7.25429	2.2411	0.00051526	0.02364	sp|Q9C9H7|RLP12_ARATH Receptor-like protein 12 OS=Arabidopsis thaliana GN=RLP12 PE=2 SV=2//0
AT1G72416	77.9433	167.248	-1.1015	0.00077077	0.03143	sp|B9KAB9|DNAJ_THENN Chaperone protein DnaJ OS=Thermotoga neapolitana (strain ATCC 49049 / DSM 4359 / NS-E) GN=dnaJ PE=3 SV=1//3.53969e-12
AT1G72680	1206.52	415.871	1.5366	0.00015292	0.0094101	sp|Q9CAI3|CADH1_ARATH Probable cinnamyl alcohol dehydrogenase 1 OS=Arabidopsis thaliana GN=CAD1 PE=2 SV=1//0
AT1G72770	3487.34	1438.62	1.2774	0.0011008	0.040566	sp|Q9CAJ0|P2C16_ARATH Protein phosphatase 2C 16 OS=Arabidopsis thaliana GN=HAB1 PE=1 SV=1//0
AT1G73260	8518.59	1424.34	2.5803	0.00023191	0.012735	sp|P32765|ASP_THECC 21 kDa seed protein OS=Theobroma cacao GN=ASP PE=2 SV=1//1.16649e-26
AT1G73610	21.1264	0.374177	5.8192	2.0651e-05	0.0018642	sp|Q9C9V0|GDL30_ARATH GDSL esterase/lipase At1g73610 OS=Arabidopsis thaliana GN=At1g73610 PE=2 SV=1//0
AT1G74360	690.417	207.933	1.7314	9.7937e-06	0.0010504	sp|C0LGJ1|Y1743_ARATH Probable LRR receptor-like serine/threonine-protein kinase At1g74360 OS=Arabidopsis thaliana GN=At1g74360 PE=2 SV=1//0
AT1G74670	1426.2	4542.98	-1.6715	1.923e-07	4.3088e-05	sp|Q6NMQ7|GASA6_ARATH Gibberellin-regulated protein 6 OS=Arabidopsis thaliana GN=GASA6 PE=3 SV=1//1.44074e-54
AT1G75040	18312.8	4237.66	2.1115	0.0013656	0.047469	sp|P28493|PR5_ARATH Pathogenesis-related protein 5 OS=Arabidopsis thaliana GN=At1g75040 PE=1 SV=1//1.97036e-162
AT1G75170	771.073	334.463	1.205	1.3302e-06	0.00021129	sp|Q55CU8|RSC5_DICDI Random slug protein 5 OS=Dictyostelium discoideum GN=rsc5 PE=2 SV=1//2.54785e-31
AT1G75490	258.463	99.9582	1.3706	1.1174e-06	0.00018407	sp|Q9LQZ2|DRE2D_ARATH Dehydration-responsive element-binding protein 2D OS=Arabidopsis thaliana GN=DREB2D PE=2 SV=1//3.12052e-118
AT1G75780	235.914	539.291	-1.1928	0.00089182	0.03508	sp|P12411|TBB1_ARATH Tubulin beta-1 chain OS=Arabidopsis thaliana GN=TUBB1 PE=2 SV=1//0
AT1G76590	535.358	185.998	1.5252	4.8338e-05	0.003632	-//-
AT1G76980	401.267	178.079	1.172	0.00075923	0.031082	-//-
AT1G78310	182.17	87.3754	1.06	0.0012196	0.043739	sp|Q9M9F0|VQ9_ARATH VQ motif-containing protein 9 OS=Arabidopsis thaliana GN=VQ9 PE=1 SV=1//4.54313e-120
AT1G78410	345.018	68.5994	2.3304	6.8579e-05	0.0048618	sp|Q8VYI5|VQ10_ARATH VQ motif-containing protein 10 OS=Arabidopsis thaliana GN=VQ10 PE=1 SV=1//2.92881e-68
AT1G78780	46.5071	14.2571	1.7058	0.001418	0.048999	sp|P16273|PRPX_HORVU Pathogen-related protein OS=Hordeum vulgare PE=2 SV=2//1.40553e-49
AT1G79680	287.974	50.1044	2.5229	1.1865e-05	0.0012157	sp|Q8VYA3|WAKLJ_ARATH Wall-associated receptor kinase-like 10 OS=Arabidopsis thaliana GN=WAKL10 PE=2 SV=1//0
AT1G80160	2082.53	290.281	2.8428	0.0010388	0.038853	-//-
AT2G02020	67.1509	157.772	-1.2324	0.00014382	0.0090462	sp|Q84WG0|PTR26_ARATH Protein NRT1/ PTR FAMILY 8.4 OS=Arabidopsis thaliana GN=NPF8.4 PE=2 SV=2//0
AT2G02390	1794.05	740.821	1.276	0.00033864	0.016599	sp|Q9ZVQ3|GSTZ1_ARATH Glutathione S-transferase Z1 OS=Arabidopsis thaliana GN=GSTZ1 PE=1 SV=1//3.38005e-160
AT2G02710	2003.73	551.306	1.8618	0.00061211	0.026856	sp|O64511|TLOV1_ARATH Protein TWIN LOV 1 OS=Arabidopsis thaliana GN=TLP1 PE=1 SV=2//0
AT2G02870	1983.73	972.74	1.0281	1.8038e-05	0.0016891	sp|Q8L736|SKI11_ARATH F-box/kelch-repeat protein SKIP11 OS=Arabidopsis thaliana GN=SKIP11 PE=1 SV=2//0
AT2G02930	296.163	88.3314	1.7454	9.5058e-10	4.8685e-07	sp|Q9SLM6|GSTF3_ARATH Glutathione S-transferase F3 OS=Arabidopsis thaliana GN=GSTF3 PE=2 SV=1//5.33322e-143
AT2G03505	122.044	45.3124	1.4294	7.3934e-05	0.0051828	sp|Q9FZ86|PDCB3_ARATH PLASMODESMATA CALLOSE-BINDING PROTEIN 3 OS=Arabidopsis thaliana GN=PDCB3 PE=1 SV=1//1.09329e-25
AT2G03760	629.546	251.036	1.3264	1.7076e-07	3.8606e-05	sp|P52839|SOT12_ARATH Cytosolic sulfotransferase 12 OS=Arabidopsis thaliana GN=SOT12 PE=1 SV=2//0
AT2G04040	238.88	67.3667	1.8262	0.00021452	0.011979	sp|Q9SIA5|DTX1_ARATH MATE efflux family protein DTX1 OS=Arabidopsis thaliana GN=DTX1 PE=2 SV=1//0
AT2G04050	133.319	23.192	2.5232	3.304e-11	2.3033e-08	sp|Q9SIA4|MATE5_ARATH MATE efflux family protein 5 OS=Arabidopsis thaliana GN=DTXL1 PE=3 SV=1//0
AT2G04495	331.957	84.9908	1.9656	0.00099005	0.037476	-//-
AT2G05540	9902.9	3175.32	1.6409	2.289e-05	0.0020227	-//-
AT2G06850	3293.04	7223.54	-1.1333	0.00020585	0.01173	sp|Q39099|XTH4_ARATH Xyloglucan endotransglucosylase/hydrolase protein 4 OS=Arabidopsis thaliana GN=XTH4 PE=1 SV=1//0
AT2G13810	40.3833	7.15916	2.4959	7.0642e-05	0.0049659	sp|Q9ZQI7|ALD1_ARATH Aminotransferase ALD1 OS=Arabidopsis thaliana GN=ALD1 PE=1 SV=2//0
AT2G14560	4101.48	1146.37	1.8391	2.681e-15	6.7283e-12	sp|Q9ZQR8|LURP1_ARATH Protein LURP1 OS=Arabidopsis thaliana GN=LURP1 PE=2 SV=1//1.04275e-146
AT2G15480	578.334	220.628	1.3903	0.00016385	0.009721	sp|Q9ZQG4|U73B5_ARATH UDP-glycosyltransferase 73B5 OS=Arabidopsis thaliana GN=UGT73B5 PE=2 SV=1//0
AT2G17230	522.752	1126.63	-1.1078	3.6176e-06	0.00046529	sp|Q9SII5|EXOL5_ARATH Protein EXORDIUM-like 5 OS=Arabidopsis thaliana GN=EXL5 PE=2 SV=1//0
AT2G17740	99.8754	40.2142	1.3124	0.00054496	0.024642	-//-
AT2G18300	1052.6	2474.59	-1.2332	9.3169e-08	2.315e-05	sp|Q9ZPW3|HBI1_ARATH Transcription factor HBI1 OS=Arabidopsis thaliana GN=HBI1 PE=1 SV=3//0
AT2G18328	224.168	529.034	-1.2388	0.00020838	0.011778	sp|Q1G3C4|RADL4_ARATH Protein RADIALIS-like 4 OS=Arabidopsis thaliana GN=RL4 PE=2 SV=1//2.8824e-40
AT2G18700	3161.62	948.852	1.7364	3.5953e-08	1.0615e-05	sp|Q9ZV48|TPS11_ARATH Probable alpha,alpha-trehalose-phosphate synthase [UDP-forming] 11 OS=Arabidopsis thaliana GN=TPS11 PE=2 SV=1//0
AT2G21850	149.068	65.7421	1.1811	0.00039123	0.018809	-//-
AT2G23030	39.9538	11.7	1.7718	0.0012116	0.043681	sp|O64812|SRK2J_ARATH Serine/threonine-protein kinase SRK2J OS=Arabidopsis thaliana GN=SRK2J PE=1 SV=1//0
AT2G23320	1920.43	772.568	1.3137	0.0010246	0.038549	sp|O22176|WRK15_ARATH Probable WRKY transcription factor 15 OS=Arabidopsis thaliana GN=WRKY15 PE=2 SV=1//1.5886e-168
AT2G23450	1324.8	570.164	1.2163	5.666e-05	0.0041215	sp|Q8RY67|WAKLO_ARATH Wall-associated receptor kinase-like 14 OS=Arabidopsis thaliana GN=WAKL14 PE=2 SV=2//0
AT2G24160	572.416	265.977	1.1058	1.0835e-05	0.0011425	sp|Q9C9H7|RLP12_ARATH Receptor-like protein 12 OS=Arabidopsis thaliana GN=RLP12 PE=2 SV=2//7.01609e-11
AT2G24240	185.122	88.5986	1.0631	0.00047216	0.021984	sp|Q9ZUH1|Y2424_ARATH BTB/POZ domain-containing protein At2g24240 OS=Arabidopsis thaliana GN=At2g24240 PE=2 SV=1//0
AT2G25090	116.196	20.356	2.513	1.3778e-10	7.8587e-08	sp|Q9SEZ7|CIPKG_ARATH CBL-interacting serine/threonine-protein kinase 16 OS=Arabidopsis thaliana GN=CIPK16 PE=1 SV=1//0
AT2G25440	142.009	21.8074	2.7031	1.3092e-05	0.001309	sp|Q9C9H7|RLP12_ARATH Receptor-like protein 12 OS=Arabidopsis thaliana GN=RLP12 PE=2 SV=2//7.15156e-12
AT2G25450	14849	3467.7	2.0983	1.7401e-06	0.00026149	sp|Q9SKK4|GSL_ARATH Probable 2-oxoacid dependent dioxygenase OS=Arabidopsis thaliana GN=GSL-OH PE=2 SV=1//0
AT2G26560	2872.51	635.094	2.1773	7.6915e-20	4.8256e-16	sp|O48723|PLP2_ARATH Patatin-like protein 2 OS=Arabidopsis thaliana GN=PLP2 PE=1 SV=1//0
AT2G27660	191.751	28.4255	2.754	5.1163e-15	9.8767e-12	-//-
AT2G28110	746.761	129.306	2.5299	4.9376e-07	9.5287e-05	sp|Q9ZUV3|IRX7_ARATH Probable glucuronoxylan glucuronosyltransferase IRX7 OS=Arabidopsis thaliana GN=IRX7 PE=2 SV=1//0
AT2G28120	386.925	162.065	1.2555	4.4174e-06	0.00054078	sp|F4I9E1|NFD4_ARATH Protein NUCLEAR FUSION DEFECTIVE 4 OS=Arabidopsis thaliana GN=NFD4 PE=3 SV=1//6.14532e-30
AT2G29720	1067.13	515.103	1.0508	2.9444e-05	0.0024964	sp|C3VEQ2|ZEP_ONCHC Zeaxanthin epoxidase, chloroplastic OS=Oncidium hybrid cultivar GN=ZEP PE=2 SV=1//3.11866e-23
AT2G30140	2614.12	793.984	1.7191	1.9828e-05	0.0018294	sp|O64733|U87A2_ARATH UDP-glycosyltransferase 87A2 OS=Arabidopsis thaliana GN=UGT87A2 PE=1 SV=1//0
AT2G30250	957.645	427.983	1.1619	0.0009235	0.035656	sp|O22921|WRK25_ARATH Probable WRKY transcription factor 25 OS=Arabidopsis thaliana GN=WRKY25 PE=1 SV=1//0
AT2G30600	578.326	228.767	1.338	0.00013145	0.0084373	sp|Q8LEV3|Y2060_ARATH BTB/POZ domain-containing protein At2g30600 OS=Arabidopsis thaliana GN=At2g30600/At2g30610 PE=2 SV=1//0
AT2G31020	242.114	72.8957	1.7318	1.1358e-08	3.9589e-06	sp|O80866|ORP1A_ARATH Oxysterol-binding protein-related protein 1A OS=Arabidopsis thaliana GN=ORP1A PE=2 SV=1//0
AT2G31865	927.081	380.095	1.2863	0.00047089	0.021965	sp|Q8VYA1|PARG2_ARATH Probable poly(ADP-ribose) glycohydrolase 2 OS=Arabidopsis thaliana GN=PARG2 PE=2 SV=1//0
AT2G32020	45.2383	12.945	1.8052	0.00093184	0.035812	sp|P05332|YP20_BACLI Uncharacterized N-acetyltransferase p20 OS=Bacillus licheniformis GN=p20 PE=3 SV=1//1.6116e-20
AT2G32100	50.7069	141.601	-1.4816	3.0942e-05	0.0025884	sp|Q9SKY9|OFP16_ARATH Transcription repressor OFP16 OS=Arabidopsis thaliana GN=OFP16 PE=2 SV=1//2.59116e-137
AT2G32530	173.862	72.8945	1.2541	3.9198e-05	0.0030741	sp|Q8RX83|CSLB3_ARATH Cellulose synthase-like protein B3 OS=Arabidopsis thaliana GN=CSLB3 PE=2 SV=1//0
AT2G32660	72.2991	12.8224	2.4953	1.1682e-07	2.819e-05	sp|Q9C9H7|RLP12_ARATH Receptor-like protein 12 OS=Arabidopsis thaliana GN=RLP12 PE=2 SV=2//7.05674e-120
AT2G33150	6403.35	3151.66	1.0227	0.00046422	0.021817	sp|Q56WD9|THIK2_ARATH 3-ketoacyl-CoA thiolase 2, peroxisomal OS=Arabidopsis thaliana GN=PED1 PE=1 SV=2//0
AT2G33830	6616.78	2755	1.2641	0.00080352	0.03211	sp|Q05349|12KD_FRAAN Auxin-repressed 12.5 kDa protein OS=Fragaria ananassa PE=2 SV=1//2.55376e-29
AT2G34080	286.729	57.7041	2.3129	2.5346e-12	2.5443e-09	sp|Q7XWK5|SAG39_ORYSJ Senescence-specific cysteine protease SAG39 OS=Oryza sativa subsp. japonica GN=SAG39 PE=2 SV=2//2.16002e-105
AT2G34940	136.456	55.4158	1.3001	9.958e-05	0.0066999	sp|O64758|VSR5_ARATH Vacuolar-sorting receptor 5 OS=Arabidopsis thaliana GN=VSR5 PE=2 SV=1//0
AT2G36770	277.809	57.8277	2.2643	0.0002318	0.012735	sp|Q9ZQ97|U73C4_ARATH UDP-glycosyltransferase 73C4 OS=Arabidopsis thaliana GN=UGT73C4 PE=2 SV=1//0
AT2G36800	806.82	269.211	1.5835	5.0098e-06	0.00060445	sp|Q9ZQ94|U73C5_ARATH UDP-glycosyltransferase 73C5 OS=Arabidopsis thaliana GN=UGT73C5 PE=2 SV=1//0
AT2G37750	433.946	72.5831	2.5798	5.8047e-05	0.0042103	-//-
AT2G37760	1129.28	365.138	1.6289	3.2314e-05	0.0026737	sp|O80944|AKRC8_ARATH Aldo-keto reductase family 4 member C8 OS=Arabidopsis thaliana GN=AKR4C8 PE=1 SV=2//1.97811e-11
AT2G37770	922.079	164.62	2.4857	0.00010504	0.0070111	sp|Q0PGJ6|AKRC9_ARATH Aldo-keto reductase family 4 member C9 OS=Arabidopsis thaliana GN=AKR4C9 PE=1 SV=1//3.67125e-70
AT2G37950	57.4134	136.491	-1.2493	0.00020831	0.011778	-//-
AT2G37970	3128.46	969.431	1.6902	0.0010404	0.038854	sp|Q9SR77|HBPL1_ARATH Heme-binding-like protein At3g10130, chloroplastic OS=Arabidopsis thaliana GN=At3g10130 PE=2 SV=1//1.82188e-16
AT2G37980	80.5964	30.0165	1.425	0.00078527	0.031786	sp|Q8W486|Y1491_ARATH Uncharacterized protein At1g04910 OS=Arabidopsis thaliana GN=At1g04910 PE=2 SV=1//4.69071e-81
AT2G38400	753.788	338.65	1.1544	2.0102e-05	0.0018345	sp|Q94AL9|AGT22_ARATH Alanine--glyoxylate aminotransferase 2 homolog 2, mitochondrial OS=Arabidopsis thaliana GN=AGT3 PE=1 SV=2//0
AT2G38820	445.719	213.326	1.0631	3.0298e-05	0.0025515	-//-
AT2G39210	1613.77	464.344	1.7972	0.00091585	0.035491	sp|F4I9E1|NFD4_ARATH Protein NUCLEAR FUSION DEFECTIVE 4 OS=Arabidopsis thaliana GN=NFD4 PE=3 SV=1//2.85793e-10
AT2G39400	1547.71	680.498	1.1855	3.7056e-07	7.6227e-05	sp|Q9C942|CSE_ARATH Caffeoylshikimate esterase OS=Arabidopsis thaliana GN=CSE PE=1 SV=1//4.1435e-49
AT2G39410	44.8312	9.23649	2.2791	6.7985e-05	0.004847	sp|Q9C942|CSE_ARATH Caffeoylshikimate esterase OS=Arabidopsis thaliana GN=CSE PE=1 SV=1//8.06993e-48
AT2G39518	188.011	29.0737	2.693	0.00084194	0.033327	sp|Q56X75|CSPLB_ARATH CASP-like protein 4D2 OS=Arabidopsis thaliana GN=At2g39518 PE=2 SV=1//7.15234e-96
AT2G39660	861.89	394.538	1.1273	5.5675e-06	0.00066535	sp|O48814|BIK1_ARATH Serine/threonine-protein kinase BIK1 OS=Arabidopsis thaliana GN=BIK1 PE=1 SV=1//0
AT2G39800	3778.16	1793.81	1.0747	2.452e-06	0.00034246	sp|P54887|P5CS1_ARATH Delta-1-pyrroline-5-carboxylate synthase A OS=Arabidopsis thaliana GN=P5CSA PE=1 SV=1//0
AT2G39980	501.714	146.448	1.7765	1.3844e-08	4.7591e-06	sp|Q9FF86|DCR_ARATH BAHD acyltransferase DCR OS=Arabidopsis thaliana GN=DCR PE=2 SV=1//8.92607e-62
AT2G40095	232.203	113.595	1.0315	0.00051829	0.023692	-//-
AT2G40610	479.376	986.749	-1.0415	1.1868e-05	0.0012157	sp|O22874|EXPA8_ARATH Expansin-A8 OS=Arabidopsis thaliana GN=EXPA8 PE=2 SV=1//6.04892e-158
AT2G40750	399.04	151.23	1.3998	1.2358e-07	2.9258e-05	sp|Q93WU8|WRK54_ARATH Probable WRKY transcription factor 54 OS=Arabidopsis thaliana GN=WRKY54 PE=2 SV=2//0
AT2G41250	3934.89	1662.14	1.2433	4.658e-08	1.2846e-05	sp|Q5HZL9|HDHD3_XENLA Haloacid dehalogenase-like hydrolase domain-containing protein 3 OS=Xenopus laevis GN=hdhd3 PE=2 SV=1//6.81974e-19
AT2G42350	102.175	16.9828	2.5889	0.00013364	0.0085547	sp|Q9SLC4|ATL40_ARATH RING-H2 finger protein ATL40 OS=Arabidopsis thaliana GN=ATL40 PE=2 SV=1//1.18447e-144
AT2G42380	165.195	442.815	-1.4225	4.7521e-08	1.2963e-05	sp|F4IN23|BZP34_ARATH Basic leucine zipper 34 OS=Arabidopsis thaliana GN=BZIP34 PE=1 SV=1//1.95135e-177
AT2G42560	146.659	31.3003	2.2282	0.0010228	0.038539	sp|Q39846|SBP65_SOYBN Seed biotin-containing protein SBP65 OS=Glycine max GN=SBP65 PE=2 SV=1//1.47279e-08
AT2G43510	3400.65	780.836	2.1227	0.00060662	0.026661	sp|Q42328|DF195_ARATH Defensin-like protein 195 OS=Arabidopsis thaliana GN=ATTI1 PE=1 SV=3//8.13431e-44
AT2G44010	90.3028	20.4898	2.1399	2.7083e-07	5.9103e-05	-//-
AT2G44240	65.2068	1.56925	5.3769	4.8774e-16	1.36e-12	-//-
AT2G44380	52.2462	8.0196	2.7037	4.9739e-07	9.5287e-05	sp|O80763|NRX1_ARATH Probable nucleoredoxin 1 OS=Arabidopsis thaliana GN=At1g60420 PE=1 SV=1//5.91486e-06
AT2G45180	10579	25473	-1.2678	3.7467e-07	7.6444e-05	sp|P14009|14KD_DAUCA 14 kDa proline-rich protein DC2.15 OS=Daucus carota PE=2 SV=1//1.11527e-33
AT2G45210	172.515	76.8708	1.1662	0.00024855	0.013272	sp|O22150|SAU36_ARATH Auxin-responsive protein SAUR36 OS=Arabidopsis thaliana GN=SAUR36 PE=2 SV=1//1.75267e-113
AT2G45220	3970.66	737.504	2.4287	4.6042e-08	1.2839e-05	sp|O22149|PME17_ARATH Probable pectinesterase/pectinesterase inhibitor 17 OS=Arabidopsis thaliana GN=PME17 PE=2 SV=2//0
AT2G45360	193.747	28.5149	2.7644	3.4242e-15	7.8122e-12	-//-
AT2G46270	474.004	167.057	1.5046	0.00075192	0.030884	sp|P42776|GBF3_ARATH G-box-binding factor 3 OS=Arabidopsis thaliana GN=GBF3 PE=1 SV=2//0
AT2G46430	900.838	427.376	1.0758	8.939e-06	0.00097536	sp|Q9SKD7|CNGC3_ARATH Probable cyclic nucleotide-gated ion channel 3 OS=Arabidopsis thaliana GN=CNGC3 PE=2 SV=2//0
AT2G47130	571.401	230.756	1.3081	5.0926e-07	9.6822e-05	sp|O80713|SDR3A_ARATH Short-chain dehydrogenase reductase 3a OS=Arabidopsis thaliana GN=SDR3a PE=2 SV=1//1.90926e-172
AT2G47270	104.266	11.2695	3.2098	2.4363e-13	3.5965e-10	sp|O22901|BH151_ARATH Transcription factor UPBEAT1 OS=Arabidopsis thaliana GN=UPB1 PE=2 SV=1//5.55786e-57
AT3G01080	120.815	38.5669	1.6474	2.9604e-06	0.00039729	sp|Q93WU7|WRK58_ARATH Probable WRKY transcription factor 58 OS=Arabidopsis thaliana GN=WRKY58 PE=2 SV=2//0
AT3G01290	5523.58	1548.39	1.8348	2.0107e-12	2.1025e-09	sp|Q9SRH6|HIR3_ARATH Hypersensitive-induced response protein 3 OS=Arabidopsis thaliana GN=HIR3 PE=1 SV=1//0
AT3G01970	910.12	279.172	1.7049	3.9159e-12	3.3887e-09	sp|Q9S763|WRK45_ARATH Probable WRKY transcription factor 45 OS=Arabidopsis thaliana GN=WRKY45 PE=2 SV=1//3.08959e-89
AT3G02150	465.624	188.875	1.3017	0.00056697	0.025454	sp|Q9S7W5|TCP13_ARATH Transcription factor TCP13 OS=Arabidopsis thaliana GN=TCP13 PE=1 SV=1//0
AT3G03480	100.608	33.3401	1.5934	9.4047e-06	0.0010173	sp|Q9SRQ2|CHAT_ARATH (Z)-3-hexen-1-ol acetyltransferase OS=Arabidopsis thaliana GN=CHAT PE=1 SV=1//0
AT3G03820	64.4428	297.541	-2.207	3.5856e-07	7.4368e-05	sp|Q9FJG0|SAU20_ARATH Auxin-responsive protein SAUR20 OS=Arabidopsis thaliana GN=SAUR20 PE=2 SV=1//9.73991e-41
AT3G03840	24.6056	100.706	-2.0331	8.7572e-07	0.00015157	sp|Q9FJF9|SAU21_ARATH Auxin-responsive protein SAUR21 OS=Arabidopsis thaliana GN=SAUR21 PE=2 SV=1//2.03873e-39
AT3G03850	33.5186	122.447	-1.8691	1.1222e-06	0.00018407	sp|Q9FJF6|SAU23_ARATH Auxin-responsive protein SAUR23 OS=Arabidopsis thaliana GN=SAUR23 PE=2 SV=1//2.07506e-40
AT3G04000	302.859	99.0407	1.6126	1.7549e-05	0.0016557	sp|Q08632|SDR1_PICAB Short-chain type dehydrogenase/reductase OS=Picea abies PE=2 SV=1//3.98441e-85
AT3G04060	106.2	24.4329	2.1199	3.0452e-05	0.0025559	sp|Q9FLJ2|NC100_ARATH NAC domain-containing protein 100 OS=Arabidopsis thaliana GN=NAC100 PE=2 SV=1//2.54249e-87
AT3G04070	464.264	92.09	2.3338	7.3909e-06	0.00083176	sp|A2YMR0|NAC10_ORYSI NAC transcription factor ONAC010 OS=Oryza sativa subsp. indica GN=ONAC010 PE=3 SV=1//6.28315e-79
AT3G04717	73.5985	20.7356	1.8276	4.7298e-05	0.0035969	sp|P83343|PR4_PRUPE Pathogenesis-related protein PR-4 (Fragment) OS=Prunus persica PE=2 SV=1//1.88738e-22
AT3G06500	3068.3	1111.65	1.4647	0.000686	0.028934	sp|B9DFA8|INVC_ARATH Alkaline/neutral invertase C, mitochondrial OS=Arabidopsis thaliana GN=INVC PE=1 SV=1//0
AT3G06770	413.438	878.711	-1.0877	1.128e-05	0.0011697	sp|A7PZL3|PGLR_VITVI Probable polygalacturonase OS=Vitis vinifera GN=GSVIVT00026920001 PE=1 SV=1//2.67784e-86
AT3G07460	1842.96	3846.58	-1.0616	2.3738e-06	0.00033468	-//-
AT3G09220	626.308	76.1613	3.0397	6.8007e-06	0.00077578	sp|Q9SR40|LAC7_ARATH Laccase-7 OS=Arabidopsis thaliana GN=LAC7 PE=2 SV=1//0
AT3G09490	118.325	43.7932	1.434	8.2208e-05	0.0056215	sp|Q9LS48|SG1_ARATH protein SLOW GREEN 1, chloroplastic OS=Arabidopsis thaliana GN=SG1 PE=1 SV=1//3.43687e-23
AT3G09940	724.331	211.697	1.7747	4.3528e-06	0.00053812	sp|Q9SR59|MDAR1_ARATH Probable monodehydroascorbate reductase, cytoplasmic isoform 1 OS=Arabidopsis thaliana GN=At3g09940 PE=2 SV=1//0
AT3G09960	51.7399	12.5764	2.0406	0.00014436	0.0090574	-//-
AT3G10320	320.475	66.557	2.2676	0.001268	0.044793	sp|Q5NDE3|PMGT2_TETNG Protein O-linked-mannose beta-1,4-N-acetylglucosaminyltransferase 2 OS=Tetraodon nigroviridis GN=pomgnt2 PE=2 SV=1//1.90262e-08
AT3G10520	614.555	1460.43	-1.2488	1.198e-07	2.8633e-05	sp|O24521|HBL2_ARATH Non-symbiotic hemoglobin 2 OS=Arabidopsis thaliana GN=AHB2 PE=1 SV=1//2.34435e-110
AT3G10740	1114.73	475.794	1.2283	3.501e-07	7.3834e-05	sp|Q9SG80|ASD1_ARATH Alpha-L-arabinofuranosidase 1 OS=Arabidopsis thaliana GN=ASD1 PE=1 SV=1//0
AT3G10815	185.448	28.9336	2.6802	0.00029236	0.014955	sp|Q6IRP0|R126B_XENLA E3 ubiquitin-protein ligase RNF126-B OS=Xenopus laevis GN=rnf126-b PE=2 SV=1//4.33208e-21
AT3G11080	199.102	78.5183	1.3424	0.00024171	0.013045	sp|Q9C9H7|RLP12_ARATH Receptor-like protein 12 OS=Arabidopsis thaliana GN=RLP12 PE=2 SV=2//4.30084e-170
AT3G11900	568.708	278.106	1.0321	3.8034e-05	0.0030206	sp|Q9SF09|ANT1_ARATH Amino acid transporter ANT1 OS=Arabidopsis thaliana GN=ANT1 PE=1 SV=1//0
AT3G12320	234.641	115.048	1.0282	0.00029746	0.01502	-//-
AT3G12520	218.125	463.39	-1.0871	2.049e-05	0.0018564	sp|Q8GYH8|SUT42_ARATH Probable sulfate transporter 4.2 OS=Arabidopsis thaliana GN=SULTR4;2 PE=2 SV=2//0
AT3G12610	1082.58	2310.03	-1.0934	2.9278e-06	0.00039504	sp|Q00874|DR100_ARATH DNA-damage-repair/toleration protein DRT100 OS=Arabidopsis thaliana GN=DRT100 PE=2 SV=2//0
AT3G13433	127.343	23.1985	2.4566	0.0011866	0.042908	-//-
AT3G13450	1408.96	441.143	1.6753	0.00025398	0.013447	sp|Q9LDY2|ODBB2_ARATH 2-oxoisovalerate dehydrogenase subunit beta 2, mitochondrial OS=Arabidopsis thaliana GN=DIN4 PE=1 SV=1//0
AT3G13790	1892.91	400.712	2.24	7.8856e-09	2.9537e-06	sp|Q43866|INV1_ARATH Beta-fructofuranosidase, insoluble isoenzyme CWINV1 OS=Arabidopsis thaliana GN=CWINV1 PE=1 SV=1//0
AT3G14210	8711.58	24504.8	-1.4921	1.9879e-08	6.3958e-06	sp|Q9LJG3|ESM1_ARATH GDSL esterase/lipase ESM1 OS=Arabidopsis thaliana GN=ESM1 PE=1 SV=1//0
AT3G14590	209.609	91.6089	1.1941	0.00066369	0.028326	sp|Q93XX4|C2D61_ARATH C2 domain-containing protein At1g53590 OS=Arabidopsis thaliana GN=NTMC2T6.1 PE=1 SV=2//0
AT3G14620	3074.92	1041	1.5626	1.6073e-05	0.0015279	sp|Q9LUC8|C7A13_ARATH Cytochrome P450 72A13 OS=Arabidopsis thaliana GN=CYP72A13 PE=2 SV=1//0
AT3G14680	475.116	170.632	1.4774	0.0001594	0.0095932	sp|Q9LUC6|C7A14_ARATH Cytochrome P450 72A14 OS=Arabidopsis thaliana GN=CYP72A14 PE=2 SV=1//0
AT3G14770	1608.26	767.29	1.0677	0.00063727	0.027624	sp|Q9LH79|SWET2_ARATH Bidirectional sugar transporter SWEET2 OS=Arabidopsis thaliana GN=SWEET2 PE=2 SV=1//3.79814e-152
AT3G14990	10079.4	4072.25	1.3075	1.056e-08	3.7498e-06	sp|Q9FPF0|DJ1A_ARATH Protein DJ-1 homolog A OS=Arabidopsis thaliana GN=DJ1A PE=1 SV=1//2.93081e-35
AT3G16800	312.703	630.864	-1.0125	1.7985e-05	0.0016891	sp|Q9LRZ4|P2C41_ARATH Probable protein phosphatase 2C 41 OS=Arabidopsis thaliana GN=At3g16800 PE=2 SV=1//0
AT3G18170	285.319	118.66	1.2657	1.501e-05	0.0014432	-//-
AT3G18250	402.427	85.4032	2.2364	1.2619e-06	0.00020172	-//-
AT3G19390	110.639	31.1899	1.8267	0.0014382	0.049368	sp|P43297|RD21A_ARATH Cysteine proteinase RD21a OS=Arabidopsis thaliana GN=RD21A PE=1 SV=1//3.23241e-180
AT3G19660	667.028	320.899	1.0556	0.00021859	0.012136	-//-
AT3G19850	223.082	538.095	-1.2703	8.5613e-07	0.0001492	sp|Q9LT24|Y3985_ARATH BTB/POZ domain-containing protein At3g19850 OS=Arabidopsis thaliana GN=At3g19850 PE=2 SV=1//0
AT3G20470	1487.74	3157.7	-1.0858	0.00015324	0.0094101	-//-
AT3G21080	129.559	49.0716	1.4006	6.8804e-05	0.0048619	sp|Q8RWI9|AB15G_ARATH ABC transporter G family member 15 OS=Arabidopsis thaliana GN=ABCG15 PE=2 SV=2//3.57202e-49
AT3G21150	475.183	137.485	1.7892	9.9051e-05	0.0066822	sp|Q9LJB7|BBX32_ARATH B-box zinc finger protein 32 OS=Arabidopsis thaliana GN=BBX32 PE=1 SV=1//3.89686e-124
AT3G21500	260.939	29.1913	3.1601	0.00036846	0.017955	sp|Q38854|DXS_ARATH 1-deoxy-D-xylulose-5-phosphate synthase, chloroplastic OS=Arabidopsis thaliana GN=DXS PE=1 SV=2//2.05084e-10
AT3G21780	416.927	135.346	1.6231	3.692e-09	1.5189e-06	sp|Q9LSY6|U71B6_ARATH UDP-glycosyltransferase 71B6 OS=Arabidopsis thaliana GN=UGT71B6 PE=1 SV=1//0
AT3G22060	944.667	375.515	1.3309	2.9627e-08	8.9582e-06	sp|Q9LRJ9|CRR38_ARATH Cysteine-rich repeat secretory protein 38 OS=Arabidopsis thaliana GN=CRRSP38 PE=2 SV=1//1.40517e-173
AT3G22160	507.681	178.744	1.506	0.00083406	0.033067	sp|Q9LIE6|VQ22_ARATH VQ motif-containing protein 22 OS=Arabidopsis thaliana GN=VQ22 PE=2 SV=1//1.42065e-62
AT3G22460	729.111	284.211	1.3592	5.3936e-08	1.4248e-05	sp|P47998|CYSK1_ARATH Cysteine synthase 1 OS=Arabidopsis thaliana GN=OASA1 PE=1 SV=2//6.26665e-179
AT3G22740	540.158	211.943	1.3497	0.0013994	0.048477	sp|Q8LAX0|HMT3_ARATH Homocysteine S-methyltransferase 3 OS=Arabidopsis thaliana GN=HMT3 PE=1 SV=2//0
AT3G23120	350.365	154.757	1.1789	2.5175e-05	0.0022014	sp|Q9C9H7|RLP12_ARATH Receptor-like protein 12 OS=Arabidopsis thaliana GN=RLP12 PE=2 SV=2//3.37553e-06
AT3G23240	114.677	35.1596	1.7056	1.0174e-05	0.0010819	sp|Q8LDC8|ERF92_ARATH Ethylene-responsive transcription factor 1B OS=Arabidopsis thaliana GN=ERF1B PE=1 SV=2//9.64492e-131
AT3G23560	872.651	404.111	1.1107	7.7872e-06	0.00087244	sp|Q9LUH2|ALF5_ARATH MATE efflux family protein ALF5 OS=Arabidopsis thaliana GN=ALF5 PE=2 SV=1//0
AT3G24982	257.351	126.894	1.0201	0.00045467	0.021448	sp|Q9C9H7|RLP12_ARATH Receptor-like protein 12 OS=Arabidopsis thaliana GN=RLP12 PE=2 SV=2//5.54123e-113
AT3G25010	974.761	418.992	1.2181	5.2978e-07	9.9964e-05	sp|Q9C9H7|RLP12_ARATH Receptor-like protein 12 OS=Arabidopsis thaliana GN=RLP12 PE=2 SV=2//2.20415e-121
AT3G25717	221.934	662.931	-1.5787	2.1471e-07	4.7266e-05	-//-
AT3G25760	508.147	147.316	1.7863	3.1533e-05	0.0026291	sp|Q9LS03|AOC1_ARATH Allene oxide cyclase 1, chloroplastic OS=Arabidopsis thaliana GN=AOC1 PE=1 SV=1//1.02756e-161
AT3G25950	21.8598	1.20071	4.1863	0.00064151	0.027662	-//-
AT3G26170	769.08	290.123	1.4065	0.00069257	0.029162	sp|Q9LTM4|C71BJ_ARATH Cytochrome P450 71B19 OS=Arabidopsis thaliana GN=CYP71B19 PE=2 SV=1//0
AT3G26210	1590.28	496.844	1.6784	8.9997e-11	5.3244e-08	sp|Q9LTM0|C71BN_ARATH Cytochrome P450 71B23 OS=Arabidopsis thaliana GN=CYP71B23 PE=2 SV=1//0
AT3G26220	977.851	336.516	1.5389	8.4891e-09	3.133e-06	sp|O65785|C71B3_ARATH Cytochrome P450 71B3 OS=Arabidopsis thaliana GN=CYP71B3 PE=2 SV=2//0
AT3G26230	735.74	309.991	1.247	3.5475e-07	7.4189e-05	sp|Q9LTL8|C71BO_ARATH Cytochrome P450 71B24 OS=Arabidopsis thaliana GN=CYP71B24 PE=2 SV=1//0
AT3G26440	377.173	98.0418	1.9438	1.8168e-10	1.0132e-07	-//-
AT3G26500	423.731	164.745	1.3629	0.00024767	0.013253	sp|Q9LRV8|PIRL2_ARATH Plant intracellular Ras-group-related LRR protein 2 OS=Arabidopsis thaliana GN=PIRL2 PE=2 SV=1//0
AT3G26840	1079.37	384.838	1.4879	0.00038559	0.018609	sp|Q9LW26|Y3684_ARATH Acyltransferase-like protein At3g26840, chloroplastic OS=Arabidopsis thaliana GN=At3g26840 PE=2 SV=1//0
AT3G28510	254.088	34.5565	2.8783	8.0961e-06	0.00089113	sp|Q54DY9|BCS1B_DICDI Probable mitochondrial chaperone BCS1-B OS=Dictyostelium discoideum GN=bcsl1b PE=3 SV=1//2.26909e-27
AT3G28540	2394.36	872.485	1.4564	5.9369e-07	0.00010797	sp|Q54DY9|BCS1B_DICDI Probable mitochondrial chaperone BCS1-B OS=Dictyostelium discoideum GN=bcsl1b PE=3 SV=1//1.59347e-29
AT3G28580	538.432	152.373	1.8212	1.5051e-06	0.00023173	sp|Q54DY9|BCS1B_DICDI Probable mitochondrial chaperone BCS1-B OS=Dictyostelium discoideum GN=bcsl1b PE=3 SV=1//4.92012e-26
AT3G28740	172.99	51.5848	1.7457	6.0613e-06	0.00071081	sp|Q9LHA1|C8D11_ARATH Cytochrome P450 81D11 OS=Arabidopsis thaliana GN=CYP81D11 PE=2 SV=1//0
AT3G28890	139.351	23.4549	2.5708	4.6397e-11	3.0641e-08	sp|Q9C9H7|RLP12_ARATH Receptor-like protein 12 OS=Arabidopsis thaliana GN=RLP12 PE=2 SV=2//2.82328e-07
AT3G42658	541.062	66.1165	3.0327	6.8862e-06	0.00078197	-//-
AT3G44300	23183.6	2862.69	3.0177	8.7856e-06	0.0009628	sp|P32962|NRL2_ARATH Nitrilase 2 OS=Arabidopsis thaliana GN=NIT2 PE=1 SV=1//0
AT3G44326	56.7141	2.68609	4.4001	9.1293e-08	2.2911e-05	sp|Q2V3R1|FB346_ARATH F-box protein At3g44326 OS=Arabidopsis thaliana GN=At3g44326 PE=2 SV=1//0
AT3G44860	951.031	107.657	3.143	1.0609e-08	3.7498e-06	sp|Q9FKC8|MT799_ARATH Probable S-adenosylmethionine-dependent methyltransferase At5g37990 OS=Arabidopsis thaliana GN=At5g37990 PE=3 SV=2//3.93867e-81
AT3G45060	492.258	141.15	1.8022	0.00031536	0.015734	sp|Q9LXH0|NRT26_ARATH High affinity nitrate transporter 2.6 OS=Arabidopsis thaliana GN=NRT2.6 PE=1 SV=1//0
AT3G45130	159.718	14.0006	3.512	1.9959e-05	0.0018345	sp|Q1G1A4|LAS1_ARATH Lanosterol synthase OS=Arabidopsis thaliana GN=LAS1 PE=2 SV=1//0
AT3G45290	197.012	74.358	1.4057	7.9262e-06	0.00087628	sp|Q94KB9|MLO3_ARATH MLO-like protein 3 OS=Arabidopsis thaliana GN=MLO3 PE=2 SV=1//0
AT3G45300	2133.3	562.365	1.9235	2.1221e-09	9.343e-07	sp|Q9SWG0|IVD_ARATH Isovaleryl-CoA dehydrogenase, mitochondrial OS=Arabidopsis thaliana GN=IVD PE=1 SV=2//0
AT3G46690	312.568	41.9286	2.8982	1.6812e-11	1.2785e-08	sp|Q9STE3|U76E4_ARATH UDP-glycosyltransferase 76E4 OS=Arabidopsis thaliana GN=UGT76E4 PE=2 SV=1//0
AT3G46700	93.7936	8.82359	3.4101	3.584e-13	4.7338e-10	sp|Q494Q1|U76E3_ARATH UDP-glycosyltransferase 76E3 OS=Arabidopsis thaliana GN=UGT76E3 PE=2 SV=1//0
AT3G47340	3362.48	574.145	2.55	0.0011282	0.041103	sp|P49078|ASNS1_ARATH Asparagine synthetase [glutamine-hydrolyzing] 1 OS=Arabidopsis thaliana GN=ASN1 PE=2 SV=2//0
AT3G48000	5709.1	2724.9	1.0671	7.5259e-05	0.0052586	sp|Q9SU63|AL2B4_ARATH Aldehyde dehydrogenase family 2 member B4, mitochondrial OS=Arabidopsis thaliana GN=ALDH2B4 PE=2 SV=1//0
AT3G48080	481.453	181.41	1.4081	3.7368e-08	1.0905e-05	sp|Q9SU71|EDSBC_ARATH Protein EDS1B OS=Arabidopsis thaliana GN=EDS1B PE=1 SV=1//0
AT3G48310	874.085	388.192	1.171	2.0057e-06	0.00029436	sp|Q9STL1|C71AM_ARATH Cytochrome P450 71A22 OS=Arabidopsis thaliana GN=CYP71A22 PE=2 SV=1//0
AT3G48390	158.723	54.7681	1.5351	3.8518e-06	0.0004882	sp|Q53EL6|PDCD4_HUMAN Programmed cell death protein 4 OS=Homo sapiens GN=PDCD4 PE=1 SV=2//4.99355e-28
AT3G48580	86.108	24.9346	1.788	1.5494e-05	0.0014841	sp|Q9SMP1|XTH11_ARATH Probable xyloglucan endotransglucosylase/hydrolase protein 11 OS=Arabidopsis thaliana GN=XTH11 PE=2 SV=2//0
AT3G48630	256.674	51.1484	2.3272	6.2466e-13	7.8383e-10	-//-
AT3G48640	118.036	22.9913	2.3601	4.5525e-09	1.8427e-06	sp|Q9LVR3|U496G_ARATH UPF0496 protein At5g66670 OS=Arabidopsis thaliana GN=At5g66670 PE=2 SV=1//2.37646e-06
AT3G49160	437.808	173.848	1.3325	0.00031945	0.015844	sp|Q9M3B6|PKP4_ARATH Plastidial pyruvate kinase 4, chloroplastic OS=Arabidopsis thaliana GN=PKP4 PE=2 SV=1//0
AT3G49210	481.386	169.609	1.505	0.00028768	0.014855	sp|Q93ZR6|WSD1_ARATH O-acyltransferase WSD1 OS=Arabidopsis thaliana GN=WSD1 PE=2 SV=1//1.22259e-132
AT3G49570	60.6391	176.476	-1.5412	5.5459e-07	0.0001031	-//-
AT3G49580	25.391	137.555	-2.4376	0.0012438	0.044088	-//-
AT3G49620	4198.38	1260.6	1.7357	2.8808e-07	6.1792e-05	sp|Q8H113|DIN11_ARATH Probable 2-oxoglutarate-dependent dioxygenase DIN11 OS=Arabidopsis thaliana GN=DIN11 PE=2 SV=1//0
AT3G49780	2282.43	549.981	2.0531	4.3934e-07	8.547e-05	sp|Q9M2Y0|PSK3_ARATH Phytosulfokines 3 OS=Arabidopsis thaliana GN=PSK3 PE=2 SV=2//8.69023e-25
AT3G50260	429.587	99.6396	2.1082	0.00010752	0.0071382	sp|Q9SNE1|ERF11_ARATH Ethylene-responsive transcription factor ERF011 OS=Arabidopsis thaliana GN=ERF011 PE=2 SV=1//7.54306e-95
AT3G50470	240.181	81.6628	1.5564	1.0147e-07	2.4966e-05	sp|Q9SCS7|HR3_ARATH RPW8-like protein 3 OS=Arabidopsis thaliana GN=HR3 PE=2 SV=1//4.34424e-119
AT3G50770	951.911	169.311	2.4912	4.7066e-06	0.00057061	sp|Q8L3R2|CML41_ARATH Probable calcium-binding protein CML41 OS=Arabidopsis thaliana GN=CML41 PE=2 SV=2//2.56178e-126
AT3G51000	1604.27	747.082	1.1026	1.6764e-05	0.0015876	sp|P34914|HYES_MOUSE Bifunctional epoxide hydrolase 2 OS=Mus musculus GN=Ephx2 PE=1 SV=2//1.37822e-51
AT3G51330	901.553	306.204	1.5579	5.5938e-10	2.9868e-07	sp|Q9LX20|ASPL1_ARATH Aspartic proteinase-like protein 1 OS=Arabidopsis thaliana GN=At5g10080 PE=1 SV=1//1.28868e-64
AT3G51430	1429.53	557.974	1.3573	0.0012235	0.043739	sp|Q9CAZ7|SSL5_ARATH Protein STRICTOSIDINE SYNTHASE-LIKE 5 OS=Arabidopsis thaliana GN=SSL5 PE=2 SV=1//0
AT3G51440	397.133	61.6034	2.6885	2.9884e-06	0.00039892	sp|Q9SD05|SSL6_ARATH Protein STRICTOSIDINE SYNTHASE-LIKE 6 OS=Arabidopsis thaliana GN=SSL6 PE=2 SV=1//0
AT3G51450	648.674	227.127	1.514	0.00040547	0.019451	sp|Q9SD04|SSL7_ARATH Protein STRICTOSIDINE SYNTHASE-LIKE 7 OS=Arabidopsis thaliana GN=SSL7 PE=2 SV=1//0
AT3G51540	50.0169	12.2582	2.0287	0.00070835	0.029628	-//-
AT3G51890	670.984	313.901	1.096	1.5717e-05	0.0014997	sp|F4J5M9|CLC3_ARATH Clathrin light chain 3 OS=Arabidopsis thaliana GN=At3g51890 PE=1 SV=1//4.43021e-149
AT3G53480	111.212	32.4192	1.7784	0.00030592	0.015416	sp|Q9LFH0|AB37G_ARATH ABC transporter G family member 37 OS=Arabidopsis thaliana GN=ABCG37 PE=2 SV=1//0
AT3G54150	303.112	101.772	1.5745	0.0001572	0.009529	sp|Q55EX9|Y8948_DICDI Putative methyltransferase DDB_G0268948 OS=Dictyostelium discoideum GN=DDB_G0268948 PE=1 SV=2//7.39774e-21
AT3G56400	2388.99	625.3	1.9338	9.7855e-07	0.00016706	sp|Q9LY00|WRK70_ARATH Probable WRKY transcription factor 70 OS=Arabidopsis thaliana GN=WRKY70 PE=2 SV=1//0
AT3G56710	747.491	211.998	1.818	2.7854e-06	0.0003799	sp|Q9LDH1|SIB1_ARATH Sigma factor binding protein 1, chloroplastic OS=Arabidopsis thaliana GN=SIB1 PE=1 SV=1//8.95238e-65
AT3G57020	1860.11	479.213	1.9566	3.7903e-15	7.9267e-12	sp|Q9M1J6|SSL9_ARATH Protein STRICTOSIDINE SYNTHASE-LIKE 9 OS=Arabidopsis thaliana GN=SSL9 PE=2 SV=1//0
AT3G57260	18152.7	5121.03	1.8257	0.0011319	0.041169	sp|P33157|E13A_ARATH Glucan endo-1,3-beta-glucosidase, acidic isoform OS=Arabidopsis thaliana GN=BG2 PE=1 SV=2//0
AT3G57520	8395.41	2822.03	1.5729	1.1687e-06	0.00018801	sp|Q94A08|RFS2_ARATH Probable galactinol--sucrose galactosyltransferase 2 OS=Arabidopsis thaliana GN=RFS2 PE=2 SV=2//0
AT3G58850	100.366	275.964	-1.4592	1.099e-05	0.0011444	sp|Q9LXR7|PAR2_ARATH Transcription factor PAR2 OS=Arabidopsis thaliana GN=PAR2 PE=3 SV=1//8.00306e-59
AT3G59700	258.344	97.0531	1.4124	2.748e-06	0.00037685	sp|Q96285|LRK55_ARATH L-type lectin-domain containing receptor kinase V.5 OS=Arabidopsis thaliana GN=LECRK55 PE=1 SV=1//0
AT3G60690	1106.94	409.164	1.4358	2.3124e-06	0.00032786	sp|O22150|SAU36_ARATH Auxin-responsive protein SAUR36 OS=Arabidopsis thaliana GN=SAUR36 PE=2 SV=1//8.35484e-41
AT3G61060	356.361	149.456	1.2536	3.1699e-06	0.0004187	sp|Q9LEX0|P2A13_ARATH F-box protein PP2-A13 OS=Arabidopsis thaliana GN=PP2A13 PE=1 SV=1//0
AT3G61890	2378.77	865.877	1.458	0.0012001	0.043333	sp|Q9M276|ATB12_ARATH Homeobox-leucine zipper protein ATHB-12 OS=Arabidopsis thaliana GN=ATHB-12 PE=2 SV=1//1.03405e-143
AT3G63010	363.271	147.689	1.2985	0.00018184	0.010701	sp|Q9LYC1|GID1B_ARATH Gibberellin receptor GID1B OS=Arabidopsis thaliana GN=GID1B PE=1 SV=1//0
AT3G63380	713.377	247.178	1.5291	2.9901e-09	1.2506e-06	sp|Q9LY77|ACA12_ARATH Calcium-transporting ATPase 12, plasma membrane-type OS=Arabidopsis thaliana GN=ACA12 PE=2 SV=1//0
AT4G00700	894.707	173.652	2.3652	0.00021494	0.011979	sp|B8XCH5|QKY_ARATH Protein QUIRKY OS=Arabidopsis thaliana GN=QKY PE=2 SV=1//6.71735e-18
AT4G01525	293.428	592.954	-1.0149	5.4823e-05	0.0040447	-//-
AT4G02380	27520.2	11674.4	1.2371	1.5707e-08	5.3268e-06	sp|P32292|ARG2_VIGRR Indole-3-acetic acid-induced protein ARG2 OS=Vigna radiata var. radiata GN=ARG2 PE=2 SV=1//4.92076e-15
AT4G02520	30323.8	14240	1.0905	3.1932e-05	0.0026535	sp|P46422|GSTF2_ARATH Glutathione S-transferase F2 OS=Arabidopsis thaliana GN=GSTF2 PE=1 SV=3//4.22147e-141
AT4G02650	21.5338	2.99331	2.8468	0.00077148	0.03143	sp|Q8GX47|CAP3_ARATH Putative clathrin assembly protein At4g02650 OS=Arabidopsis thaliana GN=At4g02650 PE=2 SV=2//0
AT4G03320	207.518	78.9987	1.3933	0.00013397	0.0085547	sp|Q9ZQZ9|TI204_ARATH Protein TIC 20-IV, chloroplastic OS=Arabidopsis thaliana GN=TIC20-IV PE=2 SV=1//0
AT4G03450	287.784	62.9989	2.1916	0.00022501	0.012465	sp|Q6AWW5|Y5262_ARATH Ankyrin repeat-containing protein At5g02620 OS=Arabidopsis thaliana GN=At5g02620 PE=1 SV=1//1.28283e-09
AT4G04490	282.27	92.1778	1.6146	0.00025198	0.013369	sp|Q9XEC6|CRK36_ARATH Cysteine-rich receptor-like protein kinase 36 OS=Arabidopsis thaliana GN=CRK36 PE=1 SV=1//0
AT4G04972	39.5218	9.2035	2.1024	0.00020346	0.011631	-//-
AT4G05100	82.517	15.2902	2.4321	0.00063892	0.027624	sp|Q8GWP0|MYB39_ARATH Transcription factor MYB39 OS=Arabidopsis thaliana GN=MYB39 PE=2 SV=1//1.46288e-67
AT4G08870	3743.83	1074.26	1.8012	0.00091781	0.035491	sp|Q9ZPF5|ARGI2_ARATH Arginase 2, mitochondrial OS=Arabidopsis thaliana GN=ARGAH2 PE=2 SV=1//0
AT4G09750	173.942	56.9123	1.6118	1.4131e-06	0.00022027	sp|A6QP05|DHR12_BOVIN Dehydrogenase/reductase SDR family member 12 OS=Bos taurus GN=DHRS12 PE=2 SV=1//4.54479e-82
AT4G10500	473.831	93.7932	2.3368	3.3018e-12	2.9714e-09	sp|Q05965|FL3H_MATIN Naringenin,2-oxoglutarate 3-dioxygenase (Fragment) OS=Matthiola incana GN=FHT PE=2 SV=1//1.53555e-63
AT4G11170	56.9613	15.3295	1.8937	0.00011302	0.0074445	sp|O82500|Y4117_ARATH Putative disease resistance protein At4g11170 OS=Arabidopsis thaliana GN=At4g11170 PE=2 SV=1//0
AT4G11650	2814.23	551.491	2.3513	1.0911e-06	0.00018254	sp|P50700|OSL3_ARATH Osmotin-like protein OSM34 OS=Arabidopsis thaliana GN=OSM34 PE=2 SV=2//1.6687e-169
AT4G12390	229.025	486.561	-1.0871	4.3836e-05	0.0033849	sp|P17407|21KD_DAUCA 21 kDa protein OS=Daucus carota PE=2 SV=1//6.09095e-44
AT4G12735	71.3412	11.3476	2.6523	4.1142e-07	8.3265e-05	-//-
AT4G13250	5063.27	2204.63	1.1995	2.1222e-05	0.0018992	sp|Q93ZA0|NYC1_ARATH Probable chlorophyll(ide) b reductase NYC1, chloroplastic OS=Arabidopsis thaliana GN=NYC1 PE=1 SV=1//0
AT4G13560	77.2997	177.315	-1.1978	0.0012806	0.045138	sp|O49816|LEA1_CICAR Late embryogenesis abundant protein 1 OS=Cicer arietinum PE=2 SV=1//1.44799e-13
AT4G13572	146.04	294.296	-1.0109	0.00060451	0.026616	-//-
AT4G13660	77.4993	23.891	1.6977	0.0001614	0.0096514	sp|Q9SVP6|PILR2_ARATH Pinoresinol reductase 2 OS=Arabidopsis thaliana GN=PRR2 PE=1 SV=1//0
AT4G13820	138.81	61.2232	1.181	0.00078411	0.031786	sp|Q9C9H7|RLP12_ARATH Receptor-like protein 12 OS=Arabidopsis thaliana GN=RLP12 PE=2 SV=2//8.86997e-24
AT4G13890	67.5554	5.82459	3.5358	9.123e-11	5.3244e-08	sp|Q9SVM4|GLYC5_ARATH Serine hydroxymethyltransferase 5 OS=Arabidopsis thaliana GN=SHM5 PE=3 SV=1//0
AT4G13900	881.039	390.987	1.1721	0.00031242	0.01565	sp|Q9C9H7|RLP12_ARATH Receptor-like protein 12 OS=Arabidopsis thaliana GN=RLP12 PE=2 SV=2//2.88047e-07
AT4G14370	167.977	57.0784	1.5572	3.7841e-06	0.00048206	sp|F4I594|RLM1A_ARATH Disease resistance protein RML1A OS=Arabidopsis thaliana GN=RLM1A PE=3 SV=1//0
AT4G14610	218.639	87.6335	1.319	1.4608e-05	0.00141	sp|O64973|RPS5_ARATH Disease resistance protein RPS5 OS=Arabidopsis thaliana GN=RPS5 PE=1 SV=2//0
AT4G15530	5861.29	2287.35	1.3575	4.2112e-07	8.4182e-05	sp|O23404|PPDK1_ARATH Pyruvate, phosphate dikinase 1, chloroplastic OS=Arabidopsis thaliana GN=PPDK PE=1 SV=2//0
AT4G15550	1179.37	546.545	1.1096	3.1419e-06	0.00041719	sp|O23406|U75D1_ARATH UDP-glycosyltransferase 75D1 OS=Arabidopsis thaliana GN=UGT75D1 PE=2 SV=2//0
AT4G15610	3579.39	621.136	2.5267	4.3965e-06	0.00054078	sp|Q9FE29|CSPLM_ARATH CASP-like protein 1D1 OS=Arabidopsis thaliana GN=At4g15610 PE=2 SV=1//4.40325e-103
AT4G15690	73.2901	24.0806	1.6057	0.00091075	0.035491	sp|O23420|GRXS5_ARATH Monothiol glutaredoxin-S5 OS=Arabidopsis thaliana GN=GRXS5 PE=3 SV=1//1.70507e-68
AT4G15800	570.024	1345.45	-1.239	5.96e-08	1.542e-05	sp|Q8L9P8|RLF33_ARATH Protein RALF-like 33 OS=Arabidopsis thaliana GN=RALFL33 PE=2 SV=1//1.06571e-78
AT4G16000	113.205	37.4225	1.597	0.00098256	0.037305	-//-
AT4G16110	659.316	260.504	1.3397	0.00023786	0.012977	sp|Q9ZWJ9|ARR2_ARATH Two-component response regulator ARR2 OS=Arabidopsis thaliana GN=ARR2 PE=1 SV=1//0
AT4G16670	427.14	163.515	1.3853	2.7863e-07	6.028e-05	sp|Q8W4K5|VAB_ARATH VAN3-binding protein OS=Arabidopsis thaliana GN=VAB PE=1 SV=1//1.79775e-13
AT4G16680	216.54	51.3383	2.0765	7.4537e-07	0.00013081	sp|Q7YR39|DHX16_PANTR Putative pre-mRNA-splicing factor ATP-dependent RNA helicase DHX16 OS=Pan troglodytes GN=DHX16 PE=3 SV=1//0
AT4G16690	2364.08	564.391	2.0665	3.1611e-10	1.7246e-07	sp|O23512|PPD_ARATH Probable pheophorbidase OS=Arabidopsis thaliana GN=PPD PE=2 SV=1//0
AT4G17245	2119.37	814.839	1.379	1.8813e-08	6.2123e-06	sp|Q9FGJ6|ATL79_ARATH RING-H2 finger protein ATL79 OS=Arabidopsis thaliana GN=ATL79 PE=2 SV=1//1.66571e-43
AT4G17500	2312.48	475.314	2.2825	2.0695e-06	0.00030021	sp|O80337|EF100_ARATH Ethylene-responsive transcription factor 1A OS=Arabidopsis thaliana GN=ERF1A PE=1 SV=2//1.52203e-159
AT4G17660	104.419	31.7819	1.7161	0.0010339	0.038732	sp|Q9LTC0|Y5707_ARATH Probable receptor-like protein kinase At5g47070 OS=Arabidopsis thaliana GN=At5g47070 PE=1 SV=1//0
AT4G17840	3212.91	1416.86	1.1812	2.725e-05	0.002342	-//-
AT4G18010	1348.43	481.291	1.4863	0.00023959	0.013043	sp|Q9FUR2|IP5P2_ARATH Type I inositol polyphosphate 5-phosphatase 2 OS=Arabidopsis thaliana GN=IP5P2 PE=1 SV=2//0
AT4G18210	345.058	167.676	1.0412	9.3662e-05	0.0063528	sp|O49725|PUP10_ARATH Probable purine permease 10 OS=Arabidopsis thaliana GN=PUP10 PE=2 SV=2//0
AT4G19370	235.614	102.593	1.1995	5.0512e-05	0.0037615	-//-
AT4G19645	54.5358	18.1053	1.5908	0.00094446	0.036186	sp|Q8CGF5|TMM56_MOUSE Transmembrane protein 56 OS=Mus musculus GN=Tmem56 PE=2 SV=1//1.1211e-20
AT4G20110	1294.22	306.279	2.0792	7.9167e-12	6.409e-09	sp|Q8L7E3|VSR7_ARATH Vacuolar-sorting receptor 7 OS=Arabidopsis thaliana GN=VSR7 PE=2 SV=2//0
AT4G20860	1415.6	192.239	2.8804	0.00018917	0.011014	sp|A6P6V9|CBDAS_CANSA Cannabidiolic acid synthase OS=Cannabis sativa GN=CBDAS PE=1 SV=1//6.60377e-147
AT4G21120	249.699	39.4883	2.6607	3.5173e-05	0.0028567	sp|Q84MA5|CAAT1_ARATH Cationic amino acid transporter 1 OS=Arabidopsis thaliana GN=CAT1 PE=1 SV=1//0
AT4G21215	283.065	128.448	1.1399	0.00016152	0.0096514	-//-
AT4G21440	31.089	5.51737	2.4943	0.00032961	0.016251	sp|Q8GWP0|MYB39_ARATH Transcription factor MYB39 OS=Arabidopsis thaliana GN=MYB39 PE=2 SV=1//1.82452e-65
AT4G21580	1816.27	881.289	1.0433	0.00079539	0.03204	sp|Q53FA7|QORX_HUMAN Quinone oxidoreductase PIG3 OS=Homo sapiens GN=TP53I3 PE=1 SV=2//3.07804e-81
AT4G21840	134.909	29.2568	2.2051	7.0757e-09	2.6905e-06	sp|O49707|MSRB8_ARATH Peptide methionine sulfoxide reductase B8 OS=Arabidopsis thaliana GN=MSRB8 PE=2 SV=1//2.6495e-93
AT4G21920	188.176	53.3052	1.8197	2.9185e-08	8.932e-06	-//-
AT4G22470	382.98	80.5141	2.25	3.7044e-05	0.0029607	sp|Q9S7I2|AIR1_ARATH Putative lipid-binding protein AIR1 OS=Arabidopsis thaliana GN=AIR1 PE=2 SV=1//1.97773e-09
AT4G22545	16.9221	51.2444	-1.5985	0.0010821	0.039993	-//-
AT4G23210	127.05	51.0884	1.3143	0.00019487	0.011243	sp|Q0PW40|CRK13_ARATH Cysteine-rich receptor-like protein kinase 13 OS=Arabidopsis thaliana GN=CRK13 PE=2 SV=1//0
AT4G23230	167.805	74.2404	1.1765	0.00088679	0.034937	sp|Q8W4G6|CRK15_ARATH Cysteine-rich receptor-like protein kinase 15 OS=Arabidopsis thaliana GN=CRK15 PE=2 SV=2//0
AT4G23310	187.62	92.9157	1.0138	0.00077957	0.031657	sp|O65482|CRK23_ARATH Putative cysteine-rich receptor-like protein kinase 23 OS=Arabidopsis thaliana GN=CRK23 PE=2 SV=1//0
AT4G23700	476.7	107.335	2.151	4.3357e-07	8.5007e-05	sp|Q9SUQ7|CHX17_ARATH Cation/H(+) antiporter 17 OS=Arabidopsis thaliana GN=CHX17 PE=1 SV=1//0
AT4G25000	207.768	77.2671	1.427	0.00038145	0.018481	sp|Q8VZ56|AMY1_ARATH Alpha-amylase 1 OS=Arabidopsis thaliana GN=AMY1 PE=2 SV=1//0
AT4G25070	255.91	48.0167	2.414	3.0029e-14	5.3828e-11	sp|Q8RWD5|SCD2_ARATH Coiled-coil domain-containing protein SCD2 OS=Arabidopsis thaliana GN=SCD2 PE=1 SV=1//2.78995e-132
AT4G25110	570.686	254.254	1.1664	6.4211e-06	0.00074604	sp|Q7XJE5|MCA2_ARATH Metacaspase-2 OS=Arabidopsis thaliana GN=AMC2 PE=1 SV=1//0
AT4G25390	713.443	233.326	1.6125	7.0934e-06	0.00080188	sp|Q9STJ8|Y4539_ARATH Receptor-like serine/threonine-protein kinase At4g25390 OS=Arabidopsis thaliana GN=At4g25390 PE=2 SV=1//0
AT4G25580	26.8242	2.08861	3.6829	5.4181e-06	0.00065059	sp|Q04980|LTI65_ARATH Low-temperature-induced 65 kDa protein OS=Arabidopsis thaliana GN=LTI65 PE=2 SV=2//1.61232e-83
AT4G25780	17.855	70.025	-1.9715	1.1647e-05	0.0012028	sp|Q40374|PR1_MEDTR Pathogenesis-related protein PR-1 OS=Medicago truncatula GN=PR-1 PE=2 SV=1//5.76687e-52
AT4G26050	169.917	17.3287	3.2936	1.2377e-09	6.0903e-07	sp|Q8RWE5|PIRL8_ARATH Plant intracellular Ras-group-related LRR protein 8 OS=Arabidopsis thaliana GN=PIRL8 PE=2 SV=1//0
AT4G26060	420.598	192.963	1.1241	0.00074643	0.030709	-//-
AT4G26540	312.269	694.658	-1.1535	5.3586e-05	0.003967	sp|C0LGR3|Y4265_ARATH Probable LRR receptor-like serine/threonine-protein kinase At4g26540 OS=Arabidopsis thaliana GN=At4g26540 PE=2 SV=1//0
AT4G27260	1065.74	419.348	1.3456	5.6647e-06	0.00067058	sp|O81829|GH35_ARATH Indole-3-acetic acid-amido synthetase GH3.5 OS=Arabidopsis thaliana GN=GH3.5 PE=1 SV=1//0
AT4G27450	1689.72	583.904	1.533	2.365e-05	0.0020825	sp|P24805|TSJT1_TOBAC Stem-specific protein TSJT1 OS=Nicotiana tabacum GN=TSJT1 PE=2 SV=1//4.06238e-29
AT4G27830	1492.97	683.759	1.1266	3.281e-06	0.00042885	sp|Q93ZI4|BGL10_ARATH Beta-glucosidase 10 OS=Arabidopsis thaliana GN=BGLU10 PE=2 SV=1//0
AT4G28040	420.92	51.0485	3.0436	0.00012584	0.0081393	sp|Q9SUD5|WTR36_ARATH WAT1-related protein At4g28040 OS=Arabidopsis thaliana GN=At4g28040 PE=2 SV=1//0
AT4G28240	368.257	791.314	-1.1035	1.423e-05	0.0013932	-//-
AT4G28300	3245.05	1577.61	1.0405	0.00071455	0.029837	-//-
AT4G28390	902.73	389.022	1.2144	3.6783e-05	0.0029492	sp|O49447|ADT3_ARATH ADP,ATP carrier protein 3, mitochondrial OS=Arabidopsis thaliana GN=AAC3 PE=2 SV=1//0
AT4G31870	158.974	20.2664	2.9716	2.0826e-08	6.6157e-06	sp|Q9SZ54|GPX7_ARATH Putative glutathione peroxidase 7, chloroplastic OS=Arabidopsis thaliana GN=GPX7 PE=3 SV=2//8.38097e-170
AT4G32280	26.973	261.571	-3.2776	3.8105e-08	1.0992e-05	sp|Q93WC4|IAA29_ARATH Auxin-responsive protein IAA29 OS=Arabidopsis thaliana GN=IAA29 PE=2 SV=2//1.18352e-147
AT4G32480	930.498	286.603	1.699	0.00049532	0.022835	-//-
AT4G32870	799.632	144.523	2.468	1.8225e-19	9.1476e-16	sp|P59082|LFS_ALLCE Lachrymatory-factor synthase OS=Allium cepa GN=LFS PE=1 SV=1//2.85954e-17
AT4G32950	59.7301	17.7255	1.7526	8.6575e-05	0.0059041	sp|O82637|P2C61_ARATH Probable protein phosphatase 2C 61 OS=Arabidopsis thaliana GN=At4g32950 PE=3 SV=1//0
AT4G33150	4398.33	826.905	2.4112	3.6233e-05	0.0029238	sp|Q9SMZ4|AASS_ARATH Alpha-aminoadipic semialdehyde synthase OS=Arabidopsis thaliana GN=LKR/SDH PE=1 SV=1//0
AT4G33790	130.438	335.953	-1.3649	1.7941e-06	0.00026641	sp|Q93ZB9|FACR3_ARATH Fatty acyl-CoA reductase 3 OS=Arabidopsis thaliana GN=FAR3 PE=2 SV=1//0
AT4G35320	183.23	395.905	-1.1115	2.1888e-05	0.0019478	-//-
AT4G35640	34.7689	175.566	-2.3361	1.8505e-09	8.2928e-07	sp|Q8W2B8|SAT4_ARATH Serine acetyltransferase 4 OS=Arabidopsis thaliana GN=SAT4 PE=1 SV=1//0
AT4G35770	2922.07	575.384	2.3444	0.00015859	0.009567	sp|Q38853|STR15_ARATH Rhodanese-like domain-containing protein 15, chloroplastic OS=Arabidopsis thaliana GN=STR15 PE=2 SV=1//4.28321e-07
AT4G36040	4725.96	1406.41	1.7486	0.00082297	0.032731	sp|Q9FYB5|DNJ11_ARATH Chaperone protein dnaJ 11, chloroplastic OS=Arabidopsis thaliana GN=ATJ11 PE=1 SV=2//1.1552e-90
AT4G36570	41.99	101.855	-1.2784	0.00048503	0.022458	sp|Q6NNN0|RADL3_ARATH Protein RADIALIS-like 3 OS=Arabidopsis thaliana GN=RL3 PE=2 SV=1//5.7109e-30
AT4G36670	643.653	289.165	1.1544	0.00027904	0.014499	sp|Q8GXR2|PLT6_ARATH Probable polyol transporter 6 OS=Arabidopsis thaliana GN=PLT6 PE=2 SV=2//0
AT4G37010	260.425	48.2501	2.4323	0.00023552	0.012877	sp|O23184|CML19_ARATH Calcium-binding protein CML19 OS=Arabidopsis thaliana GN=CML19 PE=1 SV=1//7.59937e-116
AT4G37370	1505.85	415.354	1.8582	0.001065	0.039538	sp|Q9LHA1|C8D11_ARATH Cytochrome P450 81D11 OS=Arabidopsis thaliana GN=CYP81D11 PE=2 SV=1//0
AT4G37520	4558.09	1684.91	1.4358	5.7027e-07	0.00010523	sp|Q43731|PER50_ARATH Peroxidase 50 OS=Arabidopsis thaliana GN=PER50 PE=1 SV=1//0
AT4G37610	1121.2	244.407	2.1977	0.0011225	0.041103	sp|Q6EJ98|BT5_ARATH BTB/POZ and TAZ domain-containing protein 5 OS=Arabidopsis thaliana GN=BT5 PE=1 SV=1//0
AT4G38560	177.578	49.9419	1.8301	0.0009401	0.036074	-//-
AT4G38840	730.694	1920.7	-1.3943	5.3423e-05	0.0039666	sp|Q9FJG0|SAU20_ARATH Auxin-responsive protein SAUR20 OS=Arabidopsis thaliana GN=SAUR20 PE=2 SV=1//3.52735e-30
AT4G38850	28.4344	94.7706	-1.7368	2.6103e-05	0.0022667	sp|Q41220|SAU15_ARATH Auxin-responsive protein SAUR15 OS=Arabidopsis thaliana GN=SAUR15 PE=2 SV=1//2.37287e-59
AT4G38860	462.841	956.127	-1.0467	2.5356e-05	0.0022095	sp|P33081|AX15A_SOYBN Auxin-induced protein 15A OS=Glycine max PE=2 SV=1//4.46368e-21
AT4G39580	204.153	64.9319	1.6527	3.2787e-06	0.00042885	sp|Q9SVA0|FK101_ARATH F-box/kelch-repeat protein At4g39580 OS=Arabidopsis thaliana GN=At4g39580 PE=4 SV=1//0
AT4G39610	111.243	15.2626	2.8656	0.0005912	0.026167	sp|O22227|MIZ1_ARATH Protein MIZU-KUSSEI 1 OS=Arabidopsis thaliana GN=MIZ1 PE=1 SV=1//2.06295e-44
AT5G01550	77.4913	11.4258	2.7617	3.7616e-05	0.0029968	sp|Q9M020|LRK63_ARATH Lectin-domain containing receptor kinase VI.3 OS=Arabidopsis thaliana GN=LECRK63 PE=2 SV=1//0
AT5G01720	295.289	144.702	1.029	0.00027621	0.014381	sp|Q8RWU5|FBL3_ARATH F-box/LRR-repeat protein 3 OS=Arabidopsis thaliana GN=FBL3 PE=2 SV=1//0
AT5G01880	248.469	117.414	1.0815	0.00020207	0.011578	sp|Q9LZV8|ATL74_ARATH RING-H2 finger protein ATL74 OS=Arabidopsis thaliana GN=ATL74 PE=2 SV=1//1.72665e-80
AT5G02020	800.559	190.137	2.074	5.7124e-14	8.9598e-11	-//-
AT5G02760	146.812	654.955	-2.1574	2.2583e-16	7.0843e-13	sp|Q501F9|P2C67_ARATH Probable protein phosphatase 2C 67 OS=Arabidopsis thaliana GN=At5g02760 PE=2 SV=1//0
AT5G03350	3136.12	1231.64	1.3484	2.4563e-06	0.00034246	sp|Q9LZF5|LECT6_ARATH Lectin-like protein At5g03350 OS=Arabidopsis thaliana GN=At5g03350 PE=1 SV=1//0
AT5G03545	265.456	1076.99	-2.0205	8.1494e-05	0.0055879	-//-
AT5G04770	110.028	52.8862	1.0569	0.0012524	0.044329	sp|Q9LZ20|CAAT6_ARATH Cationic amino acid transporter 6, chloroplastic OS=Arabidopsis thaliana GN=CAT6 PE=2 SV=1//0
AT5G05250	150.265	893.679	-2.5722	2.989e-05	0.0025257	-//-
AT5G06230	115.623	40.9177	1.4986	0.00029528	0.01497	sp|Q9FFZ4|TBL9_ARATH Protein trichome birefringence-like 9 OS=Arabidopsis thaliana GN=TBL9 PE=2 SV=1//0
AT5G06930	72.7842	147.506	-1.0191	0.001296	0.045488	-//-
AT5G07000	87.8596	190.301	-1.115	0.00026039	0.013728	sp|Q8GZ53|SOT14_ARATH Cytosolic sulfotransferase 14 OS=Arabidopsis thaliana GN=SOT14 PE=2 SV=1//0
AT5G07100	746.009	270.16	1.4654	1.1424e-09	5.734e-07	sp|Q9C5T3|WRK26_ARATH Probable WRKY transcription factor 26 OS=Arabidopsis thaliana GN=WRKY26 PE=1 SV=2//4.33373e-15
AT5G08520	484.486	1058.68	-1.1277	3.542e-06	0.0004582	sp|Q8S9H7|DIV_ANTMA Transcription factor DIVARICATA OS=Antirrhinum majus GN=DIVARICATA PE=2 SV=1//3.45968e-53
AT5G08790	2339.52	803.675	1.5415	0.00091481	0.035491	sp|Q9C598|NAC81_ARATH Protein ATAF2 OS=Arabidopsis thaliana GN=NAC081 PE=1 SV=1//0
AT5G09290	130.712	55.3941	1.2386	0.00075849	0.031082	sp|Q84VY5|DPNP4_ARATH Probable SAL4 phosphatase OS=Arabidopsis thaliana GN=SAL4 PE=2 SV=1//0
AT5G09440	3023.47	1009	1.5833	1.0488e-05	0.0011105	sp|Q9FY71|EXOL4_ARATH Protein EXORDIUM-like 4 OS=Arabidopsis thaliana GN=EXL4 PE=2 SV=1//0
AT5G11210	143.224	20.9145	2.7757	0.00053524	0.02429	sp|Q9LFN5|GLR25_ARATH Glutamate receptor 2.5 OS=Arabidopsis thaliana GN=GLR2.5 PE=2 SV=2//0
AT5G11520	3439.46	1182.34	1.5405	0.00091643	0.035491	sp|P46644|AAT3_ARATH Aspartate aminotransferase 3, chloroplastic OS=Arabidopsis thaliana GN=ASP3 PE=1 SV=1//0
AT5G12050	88.8443	361.681	-2.0254	9.3213e-13	1.0246e-09	-//-
AT5G13210	241.258	71.4879	1.7548	1.7672e-08	5.9134e-06	sp|Q5UNY4|YL728_MIMIV Uncharacterized protein L728 OS=Acanthamoeba polyphaga mimivirus GN=MIMI_L728 PE=4 SV=1//1.00412e-52
AT5G13370	1054.22	361.007	1.5461	6.2592e-10	3.2725e-07	sp|Q9FZ87|GH317_ARATH Indole-3-acetic acid-amido synthetase GH3.17 OS=Arabidopsis thaliana GN=GH3.17 PE=1 SV=1//0
AT5G14180	244.64	36.2824	2.7533	4.2601e-07	8.4182e-05	sp|Q67ZU1|LIP2_ARATH Triacylglycerol lipase 2 OS=Arabidopsis thaliana GN=LIP2 PE=2 SV=1//0
AT5G15870	724.911	306.869	1.2402	0.00077416	0.031488	sp|Q5AIR7|ENG1_CANAL Endo-1,3(4)-beta-glucanase 1 OS=Candida albicans (strain SC5314 / ATCC MYA-2876) GN=ENG1 PE=1 SV=1//6.18303e-25
AT5G16370	1719.56	515.205	1.7388	3.3173e-13	4.625e-10	sp|Q9FFE6|AAE5_ARATH Probable acyl-activating enzyme 5, peroxisomal OS=Arabidopsis thaliana GN=AAE5 PE=2 SV=1//0
AT5G17380	3007.93	1346.89	1.1591	2.1245e-06	0.00030641	sp|Q9LF46|HACL_ARATH 2-hydroxyacyl-CoA lyase OS=Arabidopsis thaliana GN=HACL PE=1 SV=1//0
AT5G17390	56.4778	16.6472	1.7624	0.00038295	0.018517	-//-
AT5G17860	522.282	148.135	1.8179	0.00064845	0.027771	sp|Q9FKP1|CCX1_ARATH Cation/calcium exchanger 1 OS=Arabidopsis thaliana GN=CCX1 PE=2 SV=1//0
AT5G18010	8.89461	53.5113	-2.5888	2.8274e-05	0.0024053	sp|Q9FJG1|SAU19_ARATH Auxin-responsive protein SAUR19 OS=Arabidopsis thaliana GN=SAUR19 PE=2 SV=1//3.65747e-58
AT5G18020	27.465	154.632	-2.4932	0.00020811	0.011778	sp|Q9FJG0|SAU20_ARATH Auxin-responsive protein SAUR20 OS=Arabidopsis thaliana GN=SAUR20 PE=2 SV=1//4.32128e-61
AT5G18030	36.221	204.407	-2.4966	1.1327e-06	0.00018458	sp|Q9FJF9|SAU21_ARATH Auxin-responsive protein SAUR21 OS=Arabidopsis thaliana GN=SAUR21 PE=2 SV=1//2.29172e-57
AT5G18050	6.23906	61.631	-3.3043	1.4931e-06	0.0002313	sp|Q9FJF7|SAU22_ARATH Auxin-responsive protein SAUR22 OS=Arabidopsis thaliana GN=SAUR22 PE=2 SV=1//1.47215e-59
AT5G18080	61.0417	240.237	-1.9766	1.0902e-05	0.001144	sp|Q9FK62|SAU24_ARATH Auxin-responsive protein SAUR24 OS=Arabidopsis thaliana GN=SAUR24 PE=2 SV=1//2.37815e-60
AT5G18290	44.9585	135.809	-1.5949	3.6339e-06	0.00046529	sp|Q9FK43|SIP12_ARATH Probable aquaporin SIP1-2 OS=Arabidopsis thaliana GN=SIP1-2 PE=2 SV=1//3.16964e-123
AT5G19230	398.369	72.9569	2.449	0.00012623	0.0081434	sp|Q8GUL8|UGPI1_ARATH Uncharacterized GPI-anchored protein At5g19230 OS=Arabidopsis thaliana GN=At5g19230 PE=1 SV=1//8.92854e-102
AT5G20230	11609	1256.4	3.2079	5.4958e-05	0.0040447	sp|Q07488|BCB1_ARATH Blue copper protein OS=Arabidopsis thaliana GN=BCB PE=1 SV=2//1.27241e-69
AT5G20250	4705.17	1352.24	1.7989	3.8987e-05	0.0030671	sp|Q8RX87|RFS6_ARATH Probable galactinol--sucrose galactosyltransferase 6 OS=Arabidopsis thaliana GN=RFS6 PE=2 SV=2//0
AT5G20410	84.2065	261.777	-1.6363	0.00063876	0.027624	sp|O82730|MGDG2_ARATH Monogalactosyldiacylglycerol synthase 2, chloroplastic OS=Arabidopsis thaliana GN=MGD2 PE=1 SV=1//0
AT5G20480	135.938	49.7917	1.449	3.5611e-05	0.0028829	sp|C0LGT6|EFR_ARATH LRR receptor-like serine/threonine-protein kinase EFR OS=Arabidopsis thaliana GN=EFR PE=1 SV=1//0
AT5G22300	703.965	181.781	1.9533	4.9272e-09	1.9627e-06	sp|P46011|NRL4_ARATH Bifunctional nitrilase/nitrile hydratase NIT4 OS=Arabidopsis thaliana GN=NIT4 PE=1 SV=1//0
AT5G22460	234.574	532.188	-1.1819	3.3334e-06	0.00043345	-//-
AT5G23750	160.068	325.651	-1.0246	0.00025163	0.013369	sp|P93788|REMO_SOLTU Remorin OS=Solanum tuberosum PE=1 SV=1//5.56168e-41
AT5G23870	167.962	340.481	-1.0194	0.00020939	0.011808	sp|B9DFR3|PAE9_ARATH Pectin acetylesterase 9 OS=Arabidopsis thaliana GN=PAE9 PE=2 SV=1//0
AT5G24120	911.893	252.679	1.8516	4.587e-11	3.0641e-08	sp|Q9ZNX9|SIGE_ARATH RNA polymerase sigma factor sigE, chloroplastic/mitochondrial OS=Arabidopsis thaliana GN=SIGE PE=1 SV=1//0
AT5G24150	888.285	273.138	1.7014	0.0014296	0.04919	sp|O65404|ERG11_ARATH Squalene epoxidase 5 OS=Arabidopsis thaliana GN=SQE5 PE=2 SV=2//9.98944e-11
AT5G24160	1741.62	337.346	2.3681	1.5965e-09	7.4196e-07	sp|O65402|ERG12_ARATH Squalene epoxidase 6 OS=Arabidopsis thaliana GN=SQE6 PE=2 SV=1//0
AT5G24530	3083.16	1269.37	1.2803	0.00028967	0.014927	sp|Q06942|FL3H_MALDO Naringenin,2-oxoglutarate 3-dioxygenase OS=Malus domestica PE=2 SV=1//1.56275e-59
AT5G24640	27.1664	2.66355	3.3504	2.7889e-05	0.0023887	-//-
AT5G24660	197.919	832.371	-2.0723	6.3075e-07	0.00011307	-//-
AT5G25250	2493.6	648.555	1.9429	4.9996e-05	0.0037342	sp|Q501E6|FLOT1_ARATH Flotillin-like protein 1 OS=Arabidopsis thaliana GN=FLOT1 PE=2 SV=1//0
AT5G25260	175.019	34.6236	2.3377	2.6401e-05	0.0022847	sp|Q4V3D6|FLOT2_ARATH Flotillin-like protein 2 OS=Arabidopsis thaliana GN=FLOT2 PE=2 SV=1//0
AT5G25440	926.902	407.837	1.1844	0.00017849	0.010539	sp|Q9LFP7|Y5158_ARATH Probable receptor-like protein kinase At5g15080 OS=Arabidopsis thaliana GN=At5g15080 PE=2 SV=1//1.03964e-48
AT5G25770	774.306	364.082	1.0886	5.8407e-05	0.0042204	sp|P70948|YITV_BACSU Putative esterase YitV OS=Bacillus subtilis (strain 168) GN=yitV PE=4 SV=2//2.58646e-06
AT5G25910	164.701	53.237	1.6294	6.417e-07	0.00011421	sp|Q9C9H7|RLP12_ARATH Receptor-like protein 12 OS=Arabidopsis thaliana GN=RLP12 PE=2 SV=2//7.97133e-153
AT5G26220	22.3748	149.429	-2.7395	1.8001e-11	1.3287e-08	sp|Q9CQG1|CHAC2_MOUSE Putative glutathione-specific gamma-glutamylcyclotransferase 2 OS=Mus musculus GN=Chac2 PE=2 SV=1//2.19153e-36
AT5G34940	575.539	276.15	1.0595	4.578e-05	0.0035134	sp|Q9FZP1|HPSE3_ARATH Heparanase-like protein 3 OS=Arabidopsis thaliana GN=At5g34940 PE=2 SV=2//0
AT5G36220	1774.9	828.765	1.0987	0.00048363	0.022435	sp|Q9FG65|C81D1_ARATH Cytochrome P450 81D1 OS=Arabidopsis thaliana GN=CYP81D1 PE=2 SV=1//0
AT5G36910	66.9425	22.958	1.5439	0.00070033	0.029341	sp|Q42597|THN22_ARATH Thionin-2.2 OS=Arabidopsis thaliana GN=THI2.2 PE=2 SV=2//8.5216e-73
AT5G38250	109.007	36.0374	1.5968	0.00081656	0.032527	sp|Q3ECH2|Y1670_ARATH Probable receptor-like protein kinase At1g67000 OS=Arabidopsis thaliana GN=At1g67000 PE=2 SV=2//7.27889e-49
AT5G38710	537.494	91.382	2.5563	0.00015336	0.0094101	sp|Q6NKX1|PROD2_ARATH Proline dehydrogenase 2, mitochondrial OS=Arabidopsis thaliana GN=POX2 PE=2 SV=1//0
AT5G38780	72.8874	18.8536	1.9508	1.2173e-05	0.0012368	sp|Q9FKR0|MT878_ARATH Probable S-adenosylmethionine-dependent methyltransferase At5g38780 OS=Arabidopsis thaliana GN=At5g38780 PE=2 SV=1//0
AT5G38900	958.042	240.75	1.9926	0.00031128	0.015624	sp|P39598|YWBO_BACSU Uncharacterized protein YwbO OS=Bacillus subtilis (strain 168) GN=ywbO PE=4 SV=1//1.70005e-11
AT5G39050	1542.36	472.748	1.706	4.0152e-05	0.0031294	sp|Q940Z5|PMAT1_ARATH Phenolic glucoside malonyltransferase 1 OS=Arabidopsis thaliana GN=PMAT1 PE=1 SV=1//0
AT5G39090	155.98	50.9144	1.6152	3.2792e-05	0.0026982	sp|Q940Z5|PMAT1_ARATH Phenolic glucoside malonyltransferase 1 OS=Arabidopsis thaliana GN=PMAT1 PE=1 SV=1//0
AT5G39520	1508.48	297.253	2.3433	0.0012155	0.043702	-//-
AT5G39610	817.9	327.429	1.3207	1.1598e-06	0.00018779	sp|Q9FKA0|NAC92_ARATH NAC domain-containing protein 92 OS=Arabidopsis thaliana GN=NAC92 PE=1 SV=1//0
AT5G39660	986.538	452.75	1.1237	2.6916e-06	0.00037114	sp|Q93ZL5|CDF2_ARATH Cyclic dof factor 2 OS=Arabidopsis thaliana GN=CDF2 PE=1 SV=2//0
AT5G39670	513.536	103.318	2.3134	0.00016029	0.0096233	sp|Q93Z27|CML45_ARATH Probable calcium-binding protein CML45 OS=Arabidopsis thaliana GN=CML45 PE=1 SV=1//2.65908e-114
AT5G40780	1541.65	557.495	1.4674	1.0761e-06	0.00018125	sp|Q9FKS8|LHT1_ARATH Lysine histidine transporter 1 OS=Arabidopsis thaliana GN=LHT1 PE=1 SV=1//0
AT5G41590	26.249	4.26103	2.623	0.00031844	0.015844	sp|A0MFL4|LOR17_ARATH Protein LURP-one-related 17 OS=Arabidopsis thaliana GN=At5g41590 PE=2 SV=2//1.57681e-150
AT5G42010	248.694	65.831	1.9175	3.9336e-05	0.0030753	sp|Q498F0|WDR44_XENLA WD repeat-containing protein 44 OS=Xenopus laevis GN=wdr44 PE=2 SV=1//5.76621e-46
AT5G42440	202.232	88.7829	1.1877	0.00011545	0.0075845	sp|Q9ZVR7|PSKR1_ARATH Phytosulfokine receptor 1 OS=Arabidopsis thaliana GN=PSKR1 PE=2 SV=4//4.7599e-75
AT5G42830	526.212	147.092	1.8389	3.3153e-12	2.9714e-09	sp|Q9SND9|Y3028_ARATH Uncharacterized acetyltransferase At3g50280 OS=Arabidopsis thaliana GN=At3g50280 PE=3 SV=1//2.6224e-67
AT5G43450	554.98	254.42	1.1252	1.2024e-05	0.0012267	sp|Q9LSW6|ACH10_ARATH 1-aminocyclopropane-1-carboxylate oxidase homolog 10 OS=Arabidopsis thaliana GN=At5g43450 PE=2 SV=1//0
AT5G44480	221.364	75.765	1.5468	6.7715e-07	0.00011967	sp|Q9FI17|ARAE4_ARATH Putative UDP-arabinose 4-epimerase 4 OS=Arabidopsis thaliana GN=At5g44480 PE=3 SV=1//0
AT5G44568	650.731	279.346	1.22	1.1186e-06	0.00018407	-//-
AT5G44572	223.4	72.2928	1.6277	8.7509e-08	2.2183e-05	-//-
AT5G44585	51.9815	15.603	1.7362	0.00046953	0.021943	-//-
AT5G44610	85.2626	19.9379	2.0964	0.00027251	0.014218	sp|Q9LU05|PCAP2_ARATH Plasma membrane-associated cation-binding protein 2 OS=Arabidopsis thaliana GN=PCAP2 PE=1 SV=1//4.67786e-06
AT5G44680	463.671	1254.01	-1.4354	2.9766e-09	1.2506e-06	sp|P05100|3MG1_ECOLI DNA-3-methyladenine glycosylase 1 OS=Escherichia coli (strain K12) GN=tag PE=1 SV=1//7.11428e-47
AT5G44990	79.7785	24.9732	1.6756	0.00021281	0.011948	sp|P42620|YQJG_ECOLI Glutathionyl-hydroquinone reductase YqjG OS=Escherichia coli (strain K12) GN=yqjG PE=1 SV=1//1.0012e-87
AT5G45000	93.0927	29.5035	1.6578	3.4511e-05	0.002812	sp|Q9SYC9|VAP14_ARATH Vesicle-associated protein 1-4 OS=Arabidopsis thaliana GN=PVA14 PE=2 SV=1//5.82032e-29
AT5G46050	348.862	84.6679	2.0428	7.3568e-13	8.7917e-10	sp|Q9FNL7|PTR3_ARATH Protein NRT1/ PTR FAMILY 5.2 OS=Arabidopsis thaliana GN=NPF5.2 PE=2 SV=1//0
AT5G46180	1240.25	527.441	1.2335	0.00099259	0.037515	sp|Q9FNK4|OAT_ARATH Ornithine aminotransferase, mitochondrial OS=Arabidopsis thaliana GN=DELTA-OAT PE=1 SV=1//0
AT5G46240	115.87	297.297	-1.3594	0.00096042	0.03663	sp|Q39128|KAT1_ARATH Potassium channel KAT1 OS=Arabidopsis thaliana GN=KAT1 PE=1 SV=2//0
AT5G46350	266.755	81.4733	1.7111	0.00023448	0.012848	sp|Q9FL26|WRKY8_ARATH Probable WRKY transcription factor 8 OS=Arabidopsis thaliana GN=WRKY8 PE=1 SV=1//0
AT5G46500	437.995	202.603	1.1123	9.6641e-06	0.0010409	sp|F4KHI3|VICTR_ARATH Protein VARIATION IN COMPOUND TRIGGERED ROOT growth response OS=Arabidopsis thaliana GN=VICTR PE=1 SV=1//4.25425e-86
AT5G47220	944.998	421.548	1.1646	1.5438e-06	0.0002348	sp|O80338|EF101_ARATH Ethylene-responsive transcription factor 2 OS=Arabidopsis thaliana GN=ERF2 PE=2 SV=1//3.59475e-140
AT5G48540	552.388	186.102	1.5696	0.0010337	0.038732	sp|Q9LV60|CRR55_ARATH Cysteine-rich repeat secretory protein 55 OS=Arabidopsis thaliana GN=CRRSP55 PE=2 SV=1//4.0215e-173
AT5G48657	758.493	170.396	2.1542	0.00044629	0.021093	sp|Q8GYN5|RIN4_ARATH RPM1-interacting protein 4 OS=Arabidopsis thaliana GN=RIN4 PE=1 SV=1//7.97104e-07
AT5G48850	62.4522	309.025	-2.3069	7.9699e-05	0.00551	sp|Q8GXU5|SDI1_ARATH Protein SULFUR DEFICIENCY-INDUCED 1 OS=Arabidopsis thaliana GN=SDI1 PE=2 SV=1//0
AT5G49360	8328.82	2666.19	1.6433	2.741e-08	8.4924e-06	sp|Q9FGY1|BXL1_ARATH Beta-D-xylosidase 1 OS=Arabidopsis thaliana GN=BXL1 PE=1 SV=1//0
AT5G49680	336.12	149.151	1.1722	5.5331e-05	0.0040602	sp|Q6IMT0|KIP_ARATH Protein KINKY POLLEN OS=Arabidopsis thaliana GN=KIP PE=2 SV=1//0
AT5G51440	31.4338	6.57858	2.2565	0.00059965	0.026448	sp|Q9FGM9|HS235_ARATH 23.5 kDa heat shock protein, mitochondrial OS=Arabidopsis thaliana GN=HSP23.5 PE=2 SV=1//1.7944e-104
AT5G52250	217.97	99.2884	1.1344	0.00013785	0.0087584	sp|Q9LTJ6|RUP1_ARATH WD repeat-containing protein RUP1 OS=Arabidopsis thaliana GN=RUP1 PE=1 SV=1//0
AT5G52570	261.771	112.306	1.2209	1.0941e-05	0.001144	sp|Q9LTG0|BCH2_ARATH Beta-carotene 3-hydroxylase 2, chloroplastic OS=Arabidopsis thaliana GN=BETA-OHASE 2 PE=2 SV=1//0
AT5G53250	17.9112	80.5072	-2.1683	4.7723e-05	0.0036074	sp|Q9FK16|AGP22_ARATH Arabinogalactan peptide 22 OS=Arabidopsis thaliana GN=AGP22 PE=3 SV=1//1.88779e-22
AT5G53970	2240.67	748.971	1.5809	5.915e-07	0.00010797	sp|Q9FN30|TAT2_ARATH Probable aminotransferase TAT2 OS=Arabidopsis thaliana GN=At5g53970 PE=2 SV=1//0
AT5G54080	1225.22	542.537	1.1752	1.3535e-06	0.00021363	sp|Q9ZRA2|HGD_ARATH Homogentisate 1,2-dioxygenase OS=Arabidopsis thaliana GN=HGO PE=2 SV=2//0
AT5G54470	62.2232	21.8518	1.5097	0.001349	0.047084	sp|Q9LJB7|BBX32_ARATH B-box zinc finger protein 32 OS=Arabidopsis thaliana GN=BBX32 PE=1 SV=1//5.95414e-08
AT5G54610	1054.46	379.973	1.4725	1.8157e-09	8.2851e-07	sp|Q9ZU96|Y2168_ARATH Ankyrin repeat-containing protein At2g01680 OS=Arabidopsis thaliana GN=At2g01680 PE=2 SV=1//5.43486e-13
AT5G56870	1616.58	309.863	2.3832	2.7875e-17	9.9935e-14	sp|Q9SCV8|BGAL4_ARATH Beta-galactosidase 4 OS=Arabidopsis thaliana GN=BGAL4 PE=1 SV=1//0
AT5G57655	5780.52	2050.09	1.4955	3.896e-06	0.00049133	sp|Q9FKK7|XYLA_ARATH Xylose isomerase OS=Arabidopsis thaliana GN=XYLA PE=2 SV=2//0
AT5G57900	936.035	467.972	1.0001	6.0717e-05	0.004366	sp|Q9FDX1|SKIP1_ARATH F-box protein SKIP1 OS=Arabidopsis thaliana GN=SKIP1 PE=1 SV=1//0
AT5G57910	779.984	298.918	1.3837	4.4946e-08	1.2674e-05	-//-
AT5G58350	2095.73	609.115	1.7827	4.3249e-06	0.00053731	sp|Q9LVL5|WNK4_ARATH Probable serine/threonine-protein kinase WNK4 OS=Arabidopsis thaliana GN=WNK4 PE=1 SV=1//0
AT5G58770	536.974	181.145	1.5677	1.8942e-06	0.00027962	sp|Q56Y11|DDPS2_ARATH Dehydrodolichyl diphosphate synthase 2 OS=Arabidopsis thaliana GN=At5g58770 PE=2 SV=2//0
AT5G59260	19.4166	2.61355	2.8932	0.00073143	0.03029	sp|Q9FIF1|LRK21_ARATH Probable L-type lectin-domain containing receptor kinase II.1 OS=Arabidopsis thaliana GN=LECRK21 PE=2 SV=1//0
AT5G60900	1015.78	404.268	1.3292	5.1735e-08	1.3812e-05	sp|Q39202|RLK1_ARATH G-type lectin S-receptor-like serine/threonine-protein kinase RLK1 OS=Arabidopsis thaliana GN=RLK1 PE=2 SV=2//0
AT5G61260	35.8598	9.72835	1.8821	0.0013201	0.046234	-//-
AT5G62150	134.262	33.6637	1.9958	0.0010611	0.03951	-//-
AT5G62280	62.526	154.62	-1.3062	0.0001042	0.0069736	-//-
AT5G62480	146.143	34.5058	2.0825	1.4388e-05	0.0013941	sp|Q9FUT0|GSTU9_ARATH Glutathione S-transferase U9 OS=Arabidopsis thaliana GN=GSTU9 PE=2 SV=1//1.62408e-173
AT5G62770	284.886	111.701	1.3507	4.0819e-06	0.00050965	-//-
AT5G63160	3593.58	972.835	1.8852	7.0654e-12	5.9105e-09	sp|Q9FMK7|BT1_ARATH BTB/POZ and TAZ domain-containing protein 1 OS=Arabidopsis thaliana GN=BT1 PE=1 SV=1//0
AT5G63600	85.6935	26.7899	1.6775	0.00052767	0.024077	sp|Q9FFQ4|FLS5_ARATH Probable flavonol synthase 5 OS=Arabidopsis thaliana GN=FLS5 PE=2 SV=1//0
AT5G63970	319.537	149.28	1.098	0.00015162	0.0093951	sp|Q9SS90|RGLG1_ARATH E3 ubiquitin-protein ligase RGLG1 OS=Arabidopsis thaliana GN=RGLG1 PE=1 SV=1//1.59941e-145
AT5G64190	165.771	63.3355	1.3881	0.00029352	0.014955	-//-
AT5G64810	192.647	49.5522	1.9589	9.0377e-06	0.00098186	sp|Q93WU9|WRK51_ARATH Probable WRKY transcription factor 51 OS=Arabidopsis thaliana GN=WRKY51 PE=1 SV=1//5.42082e-110
AT5G65080	471.795	38.1034	3.6302	7.6165e-34	1.9114e-29	sp|Q683D7|MAF5_ARATH Protein MADS AFFECTING FLOWERING 5 OS=Arabidopsis thaliana GN=MAF5 PE=2 SV=2//5.01886e-114
AT5G65110	2479.8	1131.04	1.1326	5.6337e-06	0.00067007	sp|O65201|ACOX2_ARATH Acyl-coenzyme A oxidase 2, peroxisomal OS=Arabidopsis thaliana GN=ACX2 PE=1 SV=2//5.33467e-23
AT5G65207	709.654	340.328	1.0602	0.0001633	0.0097111	-//-
AT5G65380	2362.78	761.089	1.6343	1.3388e-09	6.4071e-07	sp|Q9LYT3|TT12_ARATH Protein TRANSPARENT TESTA 12 OS=Arabidopsis thaliana GN=TT12 PE=2 SV=1//2.67717e-98
AT5G66590	137.862	304.972	-1.1455	0.00014685	0.0091674	sp|Q41495|ST14_SOLTU STS14 protein OS=Solanum tuberosum GN=STS14 PE=2 SV=1//2.81089e-58
AT5G67080	194.412	39.5587	2.297	0.00040613	0.019451	sp|Q40541|NPK1_TOBAC Mitogen-activated protein kinase kinase kinase NPK1 OS=Nicotiana tabacum GN=NPK1 PE=1 SV=1//3.00071e-46
AT5G67310	103.609	15.0111	2.787	1.3467e-05	0.0013412	sp|Q9FG65|C81D1_ARATH Cytochrome P450 81D1 OS=Arabidopsis thaliana GN=CYP81D1 PE=2 SV=1//6.52283e-161
AT5G67340	383.076	108.567	1.819	0.00029516	0.01497	sp|Q5XEZ8|PUB2_ARATH U-box domain-containing protein 2 OS=Arabidopsis thaliana GN=PUB2 PE=2 SV=1//0
Novel00017	46.4406	3.45135	3.7502	0.00057884	0.025813	--	uncharacterized protein [Arabidopsis thaliana]>gi|12322503|gb|AAG51257.1|AC025782_2 unknown protein [Arabidopsis thaliana]>gi|332193748|gb|AEE31869.1| uncharacterized protein AT1G36640 [Arabidopsis thaliana]
Novel00051	140.749	308.299	-1.1312	0.00079294	0.031993	-//-
Novel00067	44.2155	173.89	-1.9756	9.417e-09	3.4251e-06	-//-
Novel00085	28.753	5.98678	2.2639	0.00091428	0.035491	--	PREDICTED: uncharacterized protein LOC104704326 [Camelina sativa]
Novel00093	216.155	35.6185	2.6014	1.8384e-05	0.0017088	--	hypothetical protein ARALYDRAFT_918181 [Arabidopsis lyrata subsp. lyrata]>gi|297311697|gb|EFH42121.1| hypothetical protein ARALYDRAFT_918181 [Arabidopsis lyrata subsp. lyrata]
