# Supplementary material for: Functional and RNA-Sequencing Analysis Revealed Expression of a Novel Stay-Green Gene from Zoysia japonica (ZjSGR) Caused Chlorophyll Degradation and Accelerated Senescence in Arabidopsis
Source: Front Plant Sci. 2016 Dec 16;7:1894. doi: 10.3389/fpls.2016.01894 (PMC5159421; doi:10.3389/fpls.2016.01894)
Supplement: Table S4 — GO analysis list. [file Table4.XLS]

## Sheet: OEvsWT.DEG_GO_enrichment_result
GO analysis
GO_accession	Description	Term_type	Over_represented_pValue	Corrected_pValue	DEG_item	DEG_list	Bg_item	Bg_list	Up	Up_Gene_names	Down	Down_Gene_names
GO:0050896	response to stimulus	biological_process	3.4283e-48	3.0224e-44	362	692	6613	25640	298	AT5G44610,AT1G02580,AT1G70700,AT1G53580,AT5G14120,AT2G32020,AT1G51860,AT5G40780,AT5G65380,AT4G10500,AT4G27450,AT3G59700,AT1G26420,AT5G63600,AT2G02930,AT2G39800,AT4G34180,AT2G21850,AT5G57910,AT5G24530,AT5G22300,AT5G48540,AT2G32660,AT1G42560,AT2G02710,AT2G15480,AT1G09970,AT1G14870,AT1G02920,AT5G46180,AT3G45060,AT5G60950,AT5G15870,AT2G39660,AT4G37370,AT5G38250,AT2G39980,AT5G45410,AT2G14560,AT1G31540…	64	AT5G24660,AT1G18620,AT1G29430,AT1G78100,AT1G12090,AT3G03850,AT1G29500,AT1G51940,AT2G22170,AT4G38850,AT5G18080,AT5G18030,AT5G44680,AT4G32280,AT5G48850,AT3G58850,AT3G20470,AT1G18400,AT4G26540,AT1G29510,AT1G75780,AT3G12610,AT3G58120,AT3G14210,AT1G29450,AT5G03545,AT1G14280,AT3G17390,AT5G18020,AT2G18300,AT2G41940,AT5G14920,AT3G03820,AT1G29460,AT2G29980,AT2G42380,AT4G38860,AT5G08520,AT5G18050,AT4G12390…
GO:0042221	response to chemical	biological_process	7.7557e-46	3.4187e-42	250	692	3572	25640	204	AT1G16510,AT4G17500,AT2G41250,AT3G22160,AT3G28740,AT4G23210,AT5G39050,AT3G51440,AT1G16110,AT3G28890,AT1G26410,AT1G54100,AT2G02390,AT5G59260,AT3G23560,AT1G51790,AT2G37970,AT1G28190,AT1G74360,AT4G25900,AT5G46350,AT1G66460,AT5G18170,AT3G49620,AT3G51450,AT1G07610,AT2G13810,AT1G78410,AT4G21534,AT2G25440,AT2G17740,AT2G25000,AT1G75490,AT1G33560,AT5G44990,AT3G20410,AT5G46050,AT1G65790,AT5G38710,AT1G77760…	46	AT5G18020,AT2G18300,AT1G52830,AT1G29450,AT4G38840,AT3G03820,AT1G29460,AT2G41940,AT1G36370,AT5G14920,AT5G26220,AT1G02340,AT4G26540,AT4G03400,AT1G69040,AT1G74670,AT3G12610,AT2G37950,AT1G04240,AT3G58120,AT5G47370,AT1G29510,AT3G03840,AT2G06850,AT4G32280,AT1G29440,AT1G23080,AT1G15550,AT3G20470,AT5G18010,AT3G58850,AT1G18620,AT1G78100,AT1G29430,AT4G38860,AT3G03850,AT1G29500,AT1G51940,AT2G42380,AT5G18080…
GO:0010033	response to organic substance	biological_process	4.8722e-41	1.4318e-37	206	692	2734	25640	163	AT5G25910,AT1G08050,AT4G13820,AT4G04490,AT1G25560,AT3G28510,AT1G66760,AT2G03760,AT3G23240,AT4G37760,AT1G21250,AT4G33150,AT1G67070,AT3G09940,AT3G28580,AT5G63970,AT3G56400,AT3G60690,AT1G71030,AT1G06180,AT3G25010,AT2G46270,AT3G57020,AT1G70530,AT1G66880,AT4G02380,AT1G62300,AT2G14560,AT5G45410,AT3G04000,AT2G45210,AT1G35710,AT2G23320,AT1G25400,AT5G15870,AT4G37370,AT2G39660,AT5G38250,AT4G03450,AT1G16670…	43	AT3G20470,AT1G23080,AT1G15550,AT3G58850,AT5G18010,AT2G06850,AT4G32280,AT1G29440,AT5G18030,AT5G18080,AT3G18050,AT4G38850,AT5G18050,AT5G08520,AT1G29500,AT3G03850,AT1G51940,AT1G78100,AT1G29430,AT1G18620,AT4G38860,AT2G42380,AT3G03820,AT1G29460,AT5G14920,AT2G41940,AT5G18020,AT2G18300,AT4G38840,AT1G52830,AT1G29450,AT1G04240,AT3G58120,AT2G37950,AT3G12610,AT1G74670,AT3G03840,AT5G47370,AT1G29510,AT4G26540…
GO:0009719	response to endogenous stimulus	biological_process	5.6979e-34	1.2558e-30	174	692	2311	25640	133	AT2G27660,AT1G26380,AT4G21440,AT3G61890,AT2G33150,AT3G50260,AT5G47220,AT5G20480,AT5G39610,AT3G51430,AT4G08850,AT3G48990,AT4G27260,AT1G20630,AT1G12240,AT1G47890,AT1G76970,AT3G22060,AT4G20860,AT4G35770,AT5G67080,AT4G17660,AT3G23120,AT5G38900,AT2G23450,AT1G66600,AT4G25000,AT5G54610,AT3G12320,AT1G21240,AT5G42440,AT4G25390,AT1G79680,AT1G72770,AT5G18490,AT1G15670,AT5G46350,AT1G66460,AT3G51450,AT3G49620…	41	AT4G03400,AT1G69040,AT1G02340,AT4G26540,AT5G47370,AT1G29510,AT3G03840,AT1G74670,AT3G12610,AT2G37950,AT1G04240,AT1G52830,AT1G29450,AT4G38840,AT5G18020,AT2G18300,AT2G41940,AT5G14920,AT3G03820,AT1G29460,AT1G18620,AT1G29430,AT1G78100,AT4G38860,AT3G03850,AT1G29500,AT1G51940,AT5G08520,AT5G18050,AT4G38850,AT5G18080,AT3G18050,AT5G18030,AT2G06850,AT4G32280,AT1G29440,AT5G18010,AT3G58850,AT1G23080,AT1G15550…
GO:0009725	response to hormone	biological_process	2.7553e-33	4.8581e-30	166	692	2160	25640	125	AT5G18490,AT1G15670,AT5G42440,AT4G25390,AT1G79680,AT1G72770,AT1G21240,AT5G67080,AT4G17660,AT3G23120,AT5G38900,AT2G23450,AT1G66600,AT5G54610,AT4G25000,AT3G12320,AT3G22060,AT4G35770,AT5G20480,AT5G47220,AT5G39610,AT3G51430,AT3G48990,AT4G08850,AT4G27260,AT1G20630,AT1G47890,AT1G12240,AT3G61890,AT2G33150,AT3G50260,AT1G26380,AT4G21440,AT4G04960,AT4G19370,AT5G44990,AT5G46050,AT3G20410,AT1G65790,AT3G63010…	41	AT1G04240,AT1G74670,AT2G37950,AT3G12610,AT3G03840,AT5G47370,AT1G29510,AT4G26540,AT1G02340,AT4G03400,AT1G69040,AT3G03820,AT1G29460,AT5G14920,AT2G41940,AT5G18020,AT2G18300,AT4G38840,AT1G52830,AT1G29450,AT5G18030,AT5G18080,AT3G18050,AT5G18050,AT4G38850,AT5G08520,AT3G03850,AT1G29500,AT1G51940,AT1G18620,AT1G29430,AT1G78100,AT4G38860,AT3G20470,AT1G23080,AT1G15550,AT3G58850,AT5G18010,AT2G06850,AT4G32280…
GO:0009607	response to biotic stimulus	biological_process	4.9183e-29	7.0361e-26	113	692	1376	25640	108	AT4G02380,AT1G78410,AT2G13810,AT5G46350,AT3G51450,AT2G14560,AT4G25900,AT3G51440,AT4G23210,AT3G28740,AT3G22160,AT2G31865,AT1G66880,AT1G71390,AT5G63970,AT5G20230,AT5G62150,AT3G09940,AT4G08870,AT3G26230,AT1G61120,AT3G48080,AT2G47130,AT1G70690,AT3G25010,AT3G26220,AT3G56400,AT3G60690,AT3G28510,AT3G56710,AT3G26170,AT1G66760,AT5G04770,AT1G13470,AT5G25910,AT4G11650,AT1G08050,AT4G24230,AT5G46050,AT4G33300…	5	AT4G38840,AT3G14210,AT2G41940,AT4G03400,AT1G51940
GO:0043207	response to external biotic stimulus	biological_process	6.3848e-29	7.0361e-26	111	692	1335	25640	106	AT2G47130,AT1G61120,AT3G48080,AT3G25010,AT1G70690,AT3G56400,AT3G26220,AT3G60690,AT5G63970,AT1G71390,AT5G20230,AT5G62150,AT3G09940,AT3G26230,AT4G08870,AT2G38870,AT3G50470,AT1G33560,AT4G33300,AT5G46050,AT2G17740,AT1G21250,AT1G51890,AT2G25000,AT4G00700,AT3G26170,AT1G66760,AT3G56710,AT3G28510,AT1G13470,AT5G04770,AT1G08050,AT4G24230,AT4G11650,AT5G25910,AT5G46350,AT3G51450,AT2G14560,AT4G25900,AT4G02380…	5	AT2G41940,AT3G14210,AT4G38840,AT4G03400,AT1G51940
GO:0051707	response to other organism	biological_process	6.3848e-29	7.0361e-26	111	692	1335	25640	106	AT4G33300,AT5G46050,AT1G33560,AT2G38870,AT3G50470,AT2G17740,AT1G21250,AT4G00700,AT1G51890,AT2G25000,AT3G28510,AT3G26170,AT1G66760,AT3G56710,AT5G04770,AT1G13470,AT4G11650,AT5G25910,AT4G24230,AT1G08050,AT3G48080,AT1G61120,AT2G47130,AT1G70690,AT3G25010,AT3G26220,AT3G56400,AT3G60690,AT5G63970,AT1G71390,AT5G62150,AT5G20230,AT3G09940,AT4G08870,AT3G26230,AT3G51440,AT4G23210,AT3G22160,AT2G31865,AT3G28740…	5	AT2G41940,AT3G14210,AT4G38840,AT1G51940,AT4G03400
GO:0009605	response to external stimulus	biological_process	8.0358e-29	7.8715e-26	133	692	1773	25640	118	AT4G00700,AT2G25000,AT1G51890,AT2G17740,AT5G46050,AT3G50470,AT1G33560,AT4G11650,AT1G13470,AT1G21400,AT1G61120,AT3G48080,AT2G47130,AT1G71390,AT3G28740,AT3G22160,AT1G16510,AT3G51440,AT4G23210,AT4G25900,AT3G51450,AT5G46350,AT2G13810,AT1G78410,AT1G79680,AT4G38560,AT5G14180,AT3G11900,AT3G01290,AT5G54610,AT5G38900,AT1G73260,AT1G66540,AT3G51430,AT5G09440,AT5G20480,AT5G47220,AT1G20630,AT1G12240,AT1G47890…	15	AT4G04955,AT2G41940,AT3G14210,AT5G03545,AT1G14280,AT4G38840,AT1G02340,AT5G20410,AT4G03400,AT1G04770,AT1G78000,AT5G48850,AT2G06850,AT1G12090,AT1G51940
GO:0001101	response to acid chemical	biological_process	4.3378e-28	3.8242e-25	113	692	1253	25640	100	AT1G25400,AT5G18490,AT1G79680,AT1G64660,AT4G03450,AT1G16670,AT1G72770,AT1G73260,AT1G48000,AT5G03350,AT2G38860,AT5G67080,AT4G25000,AT1G66600,AT5G54610,AT3G12320,AT3G48640,AT5G57910,AT1G76970,AT5G24530,AT3G53480,AT3G22060,AT4G20860,AT5G64810,AT4G35770,AT5G47220,AT1G44350,AT5G08790,AT2G26560,AT5G39610,AT4G27450,AT3G51430,AT5G63600,AT2G39800,AT1G20630,AT3G54150,AT1G12240,AT3G61890,AT2G33150,AT3G49210…	13	AT4G12390,AT1G74670,AT3G18050,AT5G08520,AT1G51940,AT1G18620,AT1G02340,AT4G03400,AT3G20470,AT1G15550,AT5G14920,AT2G41940,AT2G18300
GO:1901700	response to oxygen-containing compound	biological_process	6.5685e-28	5.2643e-25	136	692	1740	25640	119	AT5G45410,AT2G14560,AT2G23320,AT4G02380,AT2G44380,AT1G62300,AT1G66880,AT2G46270,AT3G57020,AT2G37760,AT3G56400,AT3G60690,AT2G37770,AT1G71030,AT1G06180,AT3G28580,AT3G09940,AT5G27600,AT5G63970,AT4G37760,AT1G21250,AT4G33150,AT1G67070,AT4G13820,AT1G08050,AT5G25910,AT4G04490,AT2G03760,AT1G66760,AT3G28510,AT3G23240,AT5G44610,AT1G70700,AT4G18010,AT5G14120,AT2G32020,AT4G11170,AT3G49210,AT4G37610,AT5G08790…	17	AT1G29440,AT3G58850,AT1G15550,AT3G20470,AT1G18620,AT1G51940,AT5G08520,AT4G12390,AT3G18050,AT2G18300,AT2G41940,AT5G14920,AT4G03400,AT1G02340,AT3G03840,AT1G74670,AT2G37950
GO:0006952	defense response	biological_process	6.0681e-27	4.458e-24	120	692	1592	25640	114	AT5G24530,AT1G76970,AT3G48640,AT5G36220,AT3G45290,AT4G20860,AT5G64810,AT1G03850,AT3G26180,AT3G26210,AT3G02150,AT3G59700,AT1G26420,AT4G27450,AT4G10500,AT5G09440,AT5G47220,AT1G44350,AT2G26560,AT5G20480,AT5G25440,AT3G48990,AT1G10340,AT2G02930,AT2G39210,AT4G02520,AT3G50260,AT1G70700,AT5G67310,AT2G27660,AT4G11170,AT1G75040,AT2G45220,AT5G14180,AT1G19610,AT5G60950,AT1G25400,AT3G01290,AT2G39660,AT4G37370…	6	AT1G51940,AT4G03400,AT5G24660,AT4G38840,AT3G14210,AT2G41940
GO:0006950	response to stress	biological_process	1.0884e-26	7.3811e-24	210	692	3724	25640	190	AT5G09440,AT5G39610,AT5G20480,AT5G47220,AT2G23030,AT3G02150,AT3G48990,AT1G10340,AT1G20630,AT4G21840,AT1G76970,AT3G48640,AT3G45290,AT5G54470,AT3G26180,AT3G26210,AT4G35770,AT4G21850,AT4G20860,AT5G67310,AT2G27660,AT1G26380,AT2G25090,AT1G75040,AT4G21440,AT3G47340,AT3G61890,AT4G37010,AT2G39210,AT2G33150,AT3G50260,AT1G79680,AT4G38560,AT1G53620,AT5G07100,AT5G14180,AT3G01290,AT1G16420,AT5G67080,AT5G38900…	20	AT5G20410,AT4G03400,AT3G12610,AT3G58120,AT3G17390,AT3G14210,AT5G03545,AT4G38840,AT4G04955,AT2G41940,AT5G14920,AT1G51940,AT2G22170,AT2G42380,AT5G24660,AT5G44680,AT5G08520,AT1G78000,AT5G48850,AT1G04770
GO:0098542	defense response to other organism	biological_process	3.7992e-26	2.3924e-23	91	692	1056	25640	86	AT4G02520,AT2G39210,AT3G50260,AT5G67310,AT1G75040,AT2G45220,AT1G76970,AT3G48640,AT5G36220,AT5G24530,AT3G26210,AT3G26180,AT5G64810,AT1G03850,AT5G09440,AT4G10500,AT4G27450,AT1G44350,AT5G47220,AT2G26560,AT3G59700,AT5G25440,AT3G48990,AT1G10340,AT2G02930,AT1G73260,AT5G03350,AT1G66540,AT1G09970,AT2G38860,AT3G57260,AT5G38900,AT5G54610,AT1G25400,AT5G60950,AT5G14180,AT1G19610,AT4G37370,AT2G39660,AT2G43510…	5	AT4G03400,AT1G51940,AT4G38840,AT3G14210,AT2G41940
GO:0009627	systemic acquired resistance	biological_process	1.5006e-20	8.8197e-18	38	692	202	25640	37	AT1G16670,AT4G38560,AT2G17740,AT4G03450,AT4G00700,AT3G28510,AT1G13470,AT1G08050,AT1G25400,AT5G38900,AT3G48080,AT5G54610,AT3G25010,AT3G56400,AT2G38860,AT3G60690,AT3G57260,AT1G71390,AT5G03350,AT1G09970,AT5G62150,AT1G10340,AT5G25440,AT2G26560,AT1G44350,AT4G27450,AT4G10500,AT1G66880,AT3G48640,AT1G76970,AT5G24530,AT1G75040,AT4G25900,AT4G02380,AT2G39210,AT2G13810,AT1G78410	1	AT2G41940
GO:0051704	multi-organism process	biological_process	4.2231e-20	2.3269e-17	117	692	1809	25640	110	AT1G65790,AT2G38870,AT3G50470,AT1G33560,AT5G46050,AT4G33300,AT2G25000,AT1G51890,AT4G00700,AT2G17740,AT1G21250,AT1G13470,AT5G04770,AT1G66760,AT3G26170,AT3G56710,AT3G28510,AT4G24230,AT1G08050,AT4G11650,AT5G25910,AT3G25010,AT1G70690,AT2G47130,AT3G48080,AT1G61120,AT3G60690,AT3G56400,AT3G26220,AT5G20230,AT5G62150,AT1G71390,AT5G63970,AT3G26230,AT4G08870,AT3G09940,AT4G23210,AT3G51440,AT1G66880,AT2G31865…	7	AT2G41940,AT4G13560,AT3G14210,AT4G38840,AT1G51940,AT2G33330,AT4G03400
GO:0070887	cellular response to chemical stimulus	biological_process	5.568e-20	2.8875e-17	125	692	1824	25640	104	AT5G67080,AT1G16420,AT3G11080,AT1G66600,AT5G54610,AT1G67000,AT4G17660,AT3G23120,AT3G56310,AT2G23450,AT1G09970,AT1G21240,AT5G03350,AT4G03450,AT5G42440,AT1G53620,AT1G79680,AT1G64660,AT4G25390,AT1G16670,AT1G72770,AT5G15870,AT5G18490,AT1G25400,AT5G38250,AT1G15670,AT2G39660,AT1G26380,AT4G18010,AT3G14990,AT4G21440,AT2G33150,AT1G51860,AT1G80440,AT4G02520,AT1G16130,AT3G50260,AT3G59700,AT5G47220,AT1G51820…	21	AT5G47370,AT1G74670,AT3G12610,AT3G18050,AT3G58120,AT1G04240,AT2G42380,AT4G03400,AT1G18620,AT1G78100,AT1G02340,AT1G51940,AT4G26540,AT2G41940,AT5G14920,AT3G58850,AT1G15550,AT1G23080,AT1G52830,AT4G32280,AT2G18300
GO:0009751	response to salicylic acid	biological_process	1.6649e-19	8.1541e-17	44	692	291	25640	41	AT5G46050,AT1G16670,AT1G79680,AT1G21250,AT2G25000,AT4G03450,AT3G28510,AT2G03760,AT1G13470,AT1G25400,AT4G13820,AT1G08050,AT1G06180,AT5G54610,AT1G71030,AT3G56400,AT2G40750,AT5G63160,AT3G60690,AT1G71390,AT5G03350,AT1G73260,AT1G48000,AT3G51440,AT4G27450,AT5G08790,AT2G26560,AT3G22160,AT3G51430,AT1G66880,AT1G28190,AT1G76970,AT3G48640,AT5G24530,AT3G51450,AT5G45410,AT2G14560,AT4G02380,AT4G37610,AT2G13810…	3	AT3G20470,AT2G41940,AT5G08520
GO:0071310	cellular response to organic substance	biological_process	1.962e-18	9.1039e-16	116	692	1688	25640	95	AT1G21410,AT1G71390,AT5G63970,AT4G23310,AT3G24982,AT3G63010,AT4G05100,AT3G25010,AT3G56400,AT5G01550,AT4G16110,AT3G60690,AT3G28510,AT1G25560,AT1G13470,AT3G23240,AT5G25910,AT4G13820,AT4G04960,AT1G08050,AT4G04490,AT3G20410,AT1G65790,AT1G21250,AT4G02380,AT2G25440,AT4G21534,AT1G62300,AT2G13810,AT1G78410,AT1G35710,AT1G66460,AT5G45410,AT5G59260,AT1G51790,AT1G74360,AT1G28190,AT1G70530,AT4G23210,AT3G28890…	21	AT3G58850,AT5G14920,AT2G41940,AT1G23080,AT1G15550,AT4G32280,AT1G52830,AT2G18300,AT5G47370,AT1G04240,AT3G58120,AT3G18050,AT3G12610,AT1G74670,AT4G03400,AT2G42380,AT4G26540,AT1G51940,AT1G02340,AT1G78100,AT1G18620
GO:0014070	response to organic cyclic compound	biological_process	4.3702e-18	1.9264e-15	56	692	505	25640	48	AT3G51450,AT3G04000,AT5G45410,AT2G14560,AT4G37610,AT3G49210,AT4G02380,AT1G78410,AT2G13810,AT3G51440,AT3G22160,AT3G28740,AT3G51430,AT1G66880,AT4G27450,AT2G26560,AT5G08790,AT1G28190,AT4G20860,AT3G53480,AT5G24530,AT1G76970,AT3G48640,AT1G06180,AT1G71030,AT5G54610,AT4G32070,AT3G60690,AT5G63160,AT2G40750,AT3G56400,AT1G71390,AT5G03350,AT1G48000,AT1G73260,AT1G67070,AT5G46050,AT1G16670,AT4G03450,AT2G25000…	8	AT1G29440,AT2G18300,AT2G41940,AT5G08520,AT3G03840,AT3G58850,AT2G37950,AT3G20470
GO:0009814	defense response, incompatible interaction	biological_process	5.1005e-18	2.1412e-15	42	692	292	25640	41	AT1G44350,AT2G26560,AT4G10500,AT4G27450,AT1G66880,AT1G10340,AT5G25440,AT3G48640,AT1G76970,AT5G24530,AT4G25900,AT1G75040,AT2G13810,AT2G39210,AT1G78410,AT4G02380,AT4G38560,AT2G17740,AT4G03450,AT4G00700,AT1G16670,AT1G02920,AT5G46180,AT1G08050,AT1G25400,AT4G11650,AT3G56710,AT3G28510,AT1G13470,AT3G56400,AT2G38860,AT3G60690,AT3G57260,AT3G48080,AT5G38900,AT5G54610,AT3G25010,AT1G71390,AT5G03350,AT5G62150…	1	AT2G41940
GO:0002376	immune system process	biological_process	1.5646e-17	6.2698e-15	59	692	574	25640	57	AT5G46350,AT1G75040,AT4G25900,AT2G27660,AT5G45410,AT4G02380,AT2G13810,AT2G39210,AT1G78410,AT4G23210,AT1G10340,AT5G25440,AT1G66880,AT1G26420,AT3G22160,AT1G44350,AT2G26560,AT5G20480,AT5G47220,AT4G27450,AT4G10500,AT4G20860,AT1G28190,AT1G51790,AT5G24530,AT3G48640,AT1G76970,AT5G46780,AT3G25010,AT5G54610,AT2G47130,AT3G48080,AT5G38900,AT3G57260,AT3G60690,AT3G56400,AT2G38860,AT5G62150,AT1G09970,AT1G71390…	2	AT4G03400,AT2G41940
GO:0071229	cellular response to acid chemical	biological_process	9.6964e-17	3.7167e-14	57	692	559	25640	47	AT4G05100,AT1G66600,AT5G54610,AT5G01550,AT3G56400,AT3G60690,AT5G67080,AT1G71390,AT5G63970,AT5G03350,AT3G63010,AT1G16670,AT3G20410,AT1G72770,AT1G65790,AT1G64660,AT4G03450,AT3G28510,AT3G23240,AT1G13470,AT4G13820,AT1G08050,AT1G25400,AT5G18490,AT4G21440,AT5G45410,AT4G18010,AT4G02380,AT4G21534,AT2G33150,AT1G78410,AT2G13810,AT1G12240,AT3G54150,AT5G47220,AT2G26560,AT5G39610,AT4G27450,AT1G66880,AT3G22160…	10	AT2G41940,AT5G14920,AT1G74670,AT3G18050,AT1G15550,AT4G03400,AT1G02340,AT1G18620,AT2G18300,AT1G51940
GO:0045087	innate immune response	biological_process	1.2473e-16	4.5816e-14	54	692	510	25640	52	AT1G28190,AT5G24530,AT1G76970,AT3G48640,AT5G25440,AT4G23210,AT1G10340,AT3G22160,AT1G66880,AT4G10500,AT4G27450,AT1G44350,AT5G20480,AT2G26560,AT5G47220,AT4G02380,AT2G13810,AT2G39210,AT1G78410,AT1G75040,AT4G25900,AT5G45410,AT1G13470,AT2G39660,AT3G28510,AT3G56710,AT1G25400,AT4G11650,AT1G08050,AT5G46180,AT1G02920,AT1G16670,AT3G50470,AT1G33560,AT4G00700,AT4G03450,AT2G17740,AT4G38560,AT5G62150,AT1G09970…	2	AT4G03400,AT2G41940
GO:0051716	cellular response to stimulus	biological_process	1.5438e-16	5.1606e-14	172	692	3250	25640	142	AT5G07100,AT5G18490,AT1G15670,AT5G42440,AT1G53620,AT1G79680,AT4G25390,AT1G72770,AT1G21240,AT1G16420,AT5G67080,AT4G17660,AT3G23120,AT2G23450,AT5G38900,AT1G66600,AT5G54610,AT3G48640,AT1G76970,AT5G47220,AT5G20480,AT5G39610,AT2G23030,AT4G08850,AT1G47890,AT1G20630,AT1G12240,AT5G11210,AT4G37010,AT2G33150,AT2G39210,AT3G50260,AT1G26380,AT4G21440,AT2G25090,AT3G47340,AT4G04960,AT1G13470,AT2G17740,AT4G00700…	30	AT3G58120,AT1G04240,AT1G74670,AT3G12610,AT5G47370,AT4G26540,AT1G02340,AT5G20410,AT4G03400,AT4G04955,AT5G14920,AT2G41940,AT2G18300,AT1G14280,AT1G52830,AT5G03545,AT5G44680,AT3G18050,AT4G15800,AT1G51940,AT1G18620,AT1G78100,AT2G42380,AT1G23080,AT1G15550,AT3G58850,AT1G04770,AT5G48850,AT1G78000,AT4G32280
GO:0032870	cellular response to hormone stimulus	biological_process	1.5035e-16	5.1606e-14	101	692	1446	25640	82	AT1G66880,AT4G17500,AT1G16110,AT3G28890,AT4G23210,AT1G74360,AT1G51790,AT1G28190,AT1G70530,AT5G59260,AT5G45410,AT1G66460,AT1G35710,AT1G78410,AT2G25440,AT1G62300,AT4G21534,AT4G02380,AT1G21250,AT1G65790,AT3G20410,AT4G04490,AT5G25910,AT4G13820,AT4G04960,AT1G08050,AT3G23240,AT1G25560,AT4G16110,AT5G01550,AT3G56400,AT3G25010,AT4G05100,AT3G63010,AT4G23310,AT3G24982,AT1G71390,AT1G21410,AT5G63970,AT3G59700…	19	AT2G18300,AT1G52830,AT4G32280,AT1G15550,AT1G23080,AT2G41940,AT5G14920,AT3G58850,AT1G78100,AT1G18620,AT1G02340,AT1G51940,AT4G26540,AT4G03400,AT3G18050,AT3G12610,AT1G74670,AT1G04240,AT5G47370
GO:0009755	hormone-mediated signaling pathway	biological_process	1.5805e-16	5.1606e-14	99	692	1402	25640	80	AT1G51790,AT1G28190,AT1G74360,AT1G70530,AT5G59260,AT1G66880,AT4G17500,AT1G16110,AT3G28890,AT4G23210,AT1G78410,AT2G25440,AT1G62300,AT4G02380,AT5G45410,AT1G66460,AT1G35710,AT4G04490,AT5G25910,AT4G04960,AT4G13820,AT1G08050,AT3G23240,AT1G25560,AT1G21250,AT1G65790,AT3G20410,AT3G63010,AT4G23310,AT3G24982,AT1G21410,AT1G71390,AT5G63970,AT4G16110,AT5G01550,AT3G56400,AT3G25010,AT4G05100,AT5G24530,AT5G64810…	19	AT2G18300,AT1G52830,AT4G32280,AT1G15550,AT1G23080,AT5G14920,AT3G58850,AT2G41940,AT1G51940,AT4G26540,AT1G78100,AT1G18620,AT1G02340,AT4G03400,AT1G04240,AT3G18050,AT3G12610,AT1G74670,AT5G47370
GO:0006955	immune response	biological_process	2.0969e-16	6.6023e-14	54	692	516	25640	52	AT1G10340,AT4G23210,AT5G25440,AT1G66880,AT3G22160,AT5G20480,AT1G44350,AT5G47220,AT2G26560,AT4G10500,AT4G27450,AT1G28190,AT5G24530,AT3G48640,AT1G76970,AT1G75040,AT4G25900,AT5G45410,AT4G02380,AT2G39210,AT2G13810,AT1G78410,AT5G46180,AT1G16670,AT1G33560,AT3G50470,AT1G02920,AT4G03450,AT4G00700,AT2G17740,AT4G38560,AT1G13470,AT3G56710,AT2G39660,AT3G28510,AT1G08050,AT4G11650,AT1G25400,AT5G46780,AT3G25010…	2	AT4G03400,AT2G41940
GO:0071495	cellular response to endogenous stimulus	biological_process	2.912e-16	8.8525e-14	101	692	1460	25640	82	AT1G72770,AT1G79680,AT4G25390,AT5G42440,AT2G39660,AT5G38250,AT1G15670,AT1G25400,AT5G18490,AT2G23450,AT3G56310,AT3G23120,AT4G17660,AT1G67000,AT5G54610,AT1G66600,AT3G11080,AT5G67080,AT1G21240,AT1G09970,AT5G25440,AT4G08850,AT3G54150,AT1G47890,AT1G12240,AT5G39610,AT1G51820,AT5G47220,AT2G26560,AT5G20480,AT3G59700,AT3G53480,AT5G64810,AT2G32660,AT5G24530,AT4G21440,AT4G18010,AT3G50260,AT1G16130,AT4G02520…	19	AT3G18050,AT3G12610,AT1G74670,AT1G04240,AT5G47370,AT1G02340,AT1G78100,AT1G18620,AT4G26540,AT1G51940,AT4G03400,AT1G23080,AT1G15550,AT2G41940,AT3G58850,AT5G14920,AT2G18300,AT4G32280,AT1G52830
GO:0007154	cell communication	biological_process	7.7115e-16	2.2661e-13	145	692	2600	25640	116	AT1G15670,AT5G18490,AT1G72770,AT1G79680,AT4G25390,AT5G42440,AT1G21240,AT5G54610,AT1G66600,AT2G23450,AT3G23120,AT4G17660,AT5G67080,AT1G76970,AT3G48640,AT1G20630,AT1G12240,AT1G47890,AT4G08850,AT2G23030,AT5G39610,AT5G47220,AT5G20480,AT3G50260,AT2G33150,AT5G11210,AT3G47340,AT2G25090,AT4G21440,AT1G13470,AT4G04960,AT1G65790,AT3G20410,AT4G23310,AT3G24982,AT1G21410,AT1G71390,AT3G63010,AT1G21400,AT4G05100…	29	AT1G04240,AT3G58120,AT3G12610,AT1G74670,AT5G47370,AT4G26540,AT1G02340,AT5G20410,AT4G03400,AT4G04955,AT5G14920,AT2G41940,AT2G18300,AT1G14280,AT5G03545,AT1G52830,AT4G15800,AT3G18050,AT1G51940,AT1G78100,AT1G18620,AT2G42380,AT1G15550,AT1G23080,AT3G58850,AT1G04770,AT5G48850,AT1G78000,AT4G32280
GO:0009617	response to bacterium	biological_process	1.845e-15	5.247e-13	47	692	416	25640	43	AT3G50260,AT1G78410,AT2G13810,AT4G02520,AT2G45220,AT5G46350,AT5G64810,AT5G24530,AT3G48640,AT1G47890,AT1G12240,AT1G10340,AT4G23210,AT5G25440,AT3G59700,AT1G66880,AT5G47220,AT5G20480,AT2G26560,AT1G09970,AT5G63970,AT1G73260,AT5G54610,AT1G70690,AT2G47130,AT1G61120,AT3G56400,AT2G38860,AT1G13470,AT3G56710,AT4G24230,AT4G11650,AT5G25910,AT5G46180,AT1G33560,AT4G33300,AT1G02920,AT5G46050,AT2G25000,AT1G51890…	4	AT4G38840,AT4G03400,AT3G14210,AT2G41940
GO:0007165	signal transduction	biological_process	3.2413e-15	8.9297e-13	132	692	2299	25640	109	AT3G56400,AT3G60690,AT3G25010,AT5G63970,AT4G14370,AT1G21250,AT5G45000,AT3G17609,AT5G25910,AT4G13820,AT1G08050,AT4G04490,AT3G28510,AT1G25560,AT3G23240,AT5G45410,AT1G31540,AT1G35710,AT4G02380,AT1G62300,AT1G66880,AT1G18200,AT1G70530,AT3G11080,AT3G56310,AT1G67000,AT2G02710,AT1G09970,AT4G03450,AT1G16670,AT1G25400,AT5G15870,AT2G39660,AT5G38250,AT4G18010,AT5G44610,AT1G51270,AT4G11170,AT4G02520,AT1G80440…	23	AT3G58850,AT1G23080,AT1G15550,AT4G32280,AT3G18050,AT4G15800,AT2G42380,AT1G78100,AT1G18620,AT1G51940,AT2G41940,AT5G14920,AT1G52830,AT1G14280,AT2G18300,AT5G47370,AT3G12610,AT1G74670,AT3G58120,AT1G04240,AT4G03400,AT1G02340,AT4G26540
GO:0023052	signaling	biological_process	6.9628e-15	1.8601e-12	133	692	2361	25640	110	AT3G50260,AT5G11210,AT2G33150,AT4G21440,AT2G25090,AT1G76970,AT3G48640,AT4G08850,AT1G12240,AT1G47890,AT5G39610,AT5G20480,AT5G47220,AT2G23030,AT1G21240,AT2G23450,AT3G23120,AT4G17660,AT1G66600,AT5G54610,AT5G67080,AT1G15670,AT5G18490,AT1G72770,AT1G79680,AT4G25390,AT5G42440,AT2G25440,AT4G21534,AT1G78410,AT2G13810,AT1G66460,AT5G59260,AT1G02440,AT1G74360,AT2G37970,AT1G51790,AT1G28190,AT4G23210,AT3G28890…	23	AT4G03400,AT4G26540,AT1G02340,AT5G47370,AT3G58120,AT1G04240,AT3G12610,AT1G74670,AT1G14280,AT1G52830,AT2G18300,AT5G14920,AT2G41940,AT2G42380,AT1G51940,AT1G78100,AT1G18620,AT3G18050,AT4G15800,AT4G32280,AT3G58850,AT1G23080,AT1G15550
GO:0009620	response to fungus	biological_process	1.1303e-14	2.9307e-12	49	692	644	25640	48	AT5G60950,AT4G11650,AT5G25910,AT1G08050,AT4G24230,AT1G19610,AT2G39660,AT1G66760,AT2G43510,AT3G01290,AT1G13470,AT1G79680,AT1G21250,AT2G25000,AT4G03450,AT1G02920,AT3G50470,AT2G38870,AT3G09940,AT4G08870,AT1G71390,AT5G20230,AT3G56400,AT5G38900,AT5G54610,AT1G76970,AT3G48640,AT5G24530,AT5G64810,AT1G03850,AT5G09440,AT2G26560,AT5G08790,AT2G31865,AT3G51430,AT1G66880,AT3G51440,AT3G48990,AT2G02930,AT4G21580…	1	AT1G51940
GO:0044700	single organism signaling	biological_process	1.4817e-14	3.7322e-12	132	692	2359	25640	109	AT3G59700,AT4G27450,AT2G26560,AT5G42010,AT1G51820,AT3G54150,AT2G21850,AT5G25440,AT5G24530,AT3G21150,AT5G64810,AT2G32660,AT1G51270,AT4G18010,AT5G44610,AT4G11170,AT1G51860,AT1G80440,AT4G02520,AT1G16130,AT4G03450,AT1G16670,AT5G15870,AT1G25400,AT5G38250,AT2G39660,AT3G11080,AT1G67000,AT3G56310,AT2G02710,AT1G09970,AT1G66880,AT1G18200,AT1G70530,AT1G31540,AT5G45410,AT1G35710,AT1G62300,AT4G02380,AT5G45000…	23	AT1G78100,AT1G18620,AT1G51940,AT2G42380,AT4G15800,AT3G18050,AT4G32280,AT1G15550,AT1G23080,AT3G58850,AT1G02340,AT4G26540,AT4G03400,AT3G12610,AT1G74670,AT1G04240,AT3G58120,AT5G47370,AT2G18300,AT1G52830,AT1G14280,AT2G41940,AT5G14920
GO:1901701	cellular response to oxygen-containing compound	biological_process	2.5128e-14	6.1535e-12	60	692	691	25640	49	AT4G21440,AT5G46350,AT4G18010,AT5G45410,AT4G02380,AT4G21534,AT1G78410,AT2G13810,AT2G33150,AT1G12240,AT3G54150,AT5G39610,AT4G27450,AT5G47220,AT2G26560,AT3G22160,AT1G66880,AT3G53480,AT1G28190,AT5G64810,AT1G76970,AT5G57910,AT3G48640,AT5G24530,AT4G05100,AT5G54610,AT1G66600,AT3G56400,AT1G16420,AT5G01550,AT5G67080,AT3G60690,AT5G63970,AT1G71390,AT5G03350,AT3G63010,AT3G20410,AT1G72770,AT1G16670,AT1G65790…	11	AT4G03400,AT1G02340,AT1G18620,AT2G18300,AT1G51940,AT2G41940,AT3G58850,AT5G14920,AT3G18050,AT1G74670,AT1G15550
GO:0009753	response to jasmonic acid	biological_process	1.4834e-13	3.5346e-11	36	692	289	25640	33	AT3G09940,AT5G63970,AT1G71390,AT3G56400,AT4G05100,AT1G61120,AT1G06180,AT1G71030,AT5G54610,AT1G08050,AT1G25400,AT1G66760,AT3G23240,AT4G37760,AT5G46050,AT1G78410,AT4G02380,AT5G45410,AT1G70700,AT4G21440,AT3G51450,AT5G24530,AT5G64810,AT1G28190,AT4G35770,AT1G44350,AT2G26560,AT5G08790,AT5G47220,AT5G39610,AT3G51430,AT1G66880,AT3G51440	3	AT5G08520,AT2G41940,AT4G03400
GO:0009628	response to abiotic stimulus	biological_process	4.0929e-13	9.4956e-11	116	692	2041	25640	95	AT3G12320,AT1G09560,AT3G13790,AT3G57260,AT5G67080,AT1G16420,AT5G02020,AT3G13450,AT1G48000,AT1G73260,AT5G46180,AT3G45060,AT1G02920,AT1G53620,AT1G64660,AT2G39980,AT4G37370,AT5G07100,AT3G47340,AT1G75040,AT4G21440,AT2G25090,AT1G53580,AT1G26380,AT5G44610,AT1G02580,AT3G50260,AT4G37610,AT5G40780,AT5G24120,AT4G02520,AT2G05100,AT3G61890,AT4G34180,AT1G20630,AT2G39800,AT5G63600,AT2G23030,AT2G26560,AT5G08790…	21	AT5G08520,AT5G47370,AT1G75780,AT1G74670,AT5G44680,AT4G03400,AT1G12090,AT1G02340,AT1G18400,AT5G25460,AT3G58850,AT5G14920,AT1G15550,AT2G29980,AT4G32280,AT1G52830,AT3G14210,AT2G06850,AT4G38840,AT1G14280,AT3G17390
GO:0071446	cellular response to salicylic acid stimulus	biological_process	7.9566e-13	1.7986e-10	25	692	148	25640	24	AT1G13470,AT1G28190,AT3G28510,AT5G24530,AT4G13820,AT3G48640,AT1G08050,AT1G76970,AT1G25400,AT1G16670,AT4G03450,AT1G66880,AT3G22160,AT2G26560,AT4G27450,AT4G02380,AT5G03350,AT1G71390,AT2G13810,AT1G78410,AT5G54610,AT3G60690,AT5G45410,AT3G56400	1	AT2G41940
GO:0031347	regulation of defense response	biological_process	1.1532e-12	2.5416e-10	36	692	310	25640	32	AT5G54610,AT5G46780,AT2G38860,AT3G56400,AT2G40750,AT1G09970,AT1G71390,AT1G16670,AT4G32770,AT2G25000,AT4G03450,AT1G13470,AT2G39660,AT1G25400,AT1G08050,AT5G45410,AT4G02380,AT1G78410,AT3G01080,AT5G25440,AT3G02150,AT3G22160,AT3G59700,AT1G66880,AT5G20480,AT1G44350,AT5G47220,AT2G26560,AT1G28190,AT5G24530,AT1G76970,AT3G48640	4	AT2G41940,AT5G24660,AT4G03400,AT1G51940
GO:0050832	defense response to fungus	biological_process	1.4973e-12	3.2195e-10	39	692	531	25640	38	AT2G02930,AT3G48990,AT2G26560,AT5G09440,AT1G66880,AT2G31865,AT1G03850,AT5G64810,AT3G48640,AT1G76970,AT5G24530,AT5G46350,AT2G14560,AT4G02380,AT4G02520,AT2G39210,AT1G78410,AT2G38870,AT1G02920,AT1G21250,AT4G03450,AT2G25000,AT2G43510,AT2G39660,AT1G13470,AT3G01290,AT1G08050,AT4G24230,AT5G25910,AT5G60950,AT4G11650,AT1G19610,AT5G38900,AT5G54610,AT3G56400,AT1G71390,AT5G20230,AT4G08870	1	AT1G51940
GO:0042742	defense response to bacterium	biological_process	1.7604e-12	3.6951e-10	36	692	311	25640	33	AT5G54610,AT1G70690,AT2G47130,AT3G56400,AT2G38860,AT5G63970,AT1G73260,AT5G46180,AT1G33560,AT1G02920,AT5G46050,AT4G33300,AT2G25000,AT4G03450,AT1G51890,AT1G13470,AT3G56710,AT4G24230,AT4G11650,AT5G46350,AT2G45220,AT3G50260,AT2G13810,AT1G78410,AT4G02520,AT4G23210,AT1G66880,AT3G59700,AT5G47220,AT2G26560,AT5G64810,AT5G24530,AT3G48640	3	AT3G14210,AT4G38840,AT4G03400
GO:0044699	single-organism process	biological_process	2.1016e-12	4.3087e-10	416	692	11422	25640	349	AT4G31870,AT2G47130,AT1G21400,AT3G21780,AT3G48080,AT4G13250,AT5G46780,AT5G01550,AT4G16110,AT1G71390,AT4G23310,AT3G24170,AT3G50470,AT1G33560,AT3G20410,AT4G32770,AT5G18630,AT5G53970,AT5G18170,AT1G66460,AT3G49620,AT2G36800,AT1G03090,AT3G48530,AT5G24160,AT2G13810,AT4G23700,AT4G13660,AT3G28890,AT3G25760,AT4G17500,AT1G06570,AT2G41250,AT3G28740,AT5G59260,AT1G02440,AT2G37970,AT2G31020,AT1G26410,AT2G02390…	67	AT2G41940,AT5G14920,AT2G29980,AT1G12500,AT5G03545,AT3G14210,AT1G14280,AT2G18300,AT5G08530,AT3G17390,AT1G10550,AT1G75780,AT3G12610,AT3G58120,AT1G52190,AT4G26540,AT3G58850,AT3G10520,AT4G32280,AT5G48850,AT3G62660,AT4G33790,AT1G06830,AT5G44680,AT5G51460,AT1G12090,AT1G18620,AT1G78100,AT3G63200,AT2G22170,AT1G51940,AT4G10770,AT3G25717,AT1G36370,AT1G04180,AT1G48300,AT4G04955,AT1G52830,AT3G12520,AT4G13560…
GO:0009863	salicylic acid mediated signaling pathway	biological_process	2.1629e-12	4.3336e-10	24	692	142	25640	23	AT3G28510,AT1G13470,AT1G28190,AT1G08050,AT4G13820,AT3G48640,AT1G25400,AT1G76970,AT5G24530,AT1G16670,AT2G26560,AT4G27450,AT1G66880,AT4G03450,AT3G22160,AT4G02380,AT1G71390,AT2G13810,AT1G78410,AT5G54610,AT5G45410,AT3G56400,AT3G60690	1	AT2G41940
GO:0080134	regulation of response to stress	biological_process	7.1296e-12	1.3968e-09	37	692	347	25640	33	AT3G01080,AT5G25440,AT3G22160,AT3G02150,AT3G59700,AT1G66880,AT5G47220,AT1G44350,AT5G20480,AT2G26560,AT1G28190,AT5G24530,AT1G76970,AT3G48640,AT3G14990,AT5G45410,AT4G02380,AT1G78410,AT1G16670,AT4G32770,AT4G03450,AT2G25000,AT1G13470,AT2G39660,AT1G25400,AT1G08050,AT5G46780,AT5G54610,AT2G38860,AT2G40750,AT3G56400,AT1G09970,AT1G71390	4	AT1G51940,AT5G24660,AT4G03400,AT2G41940
GO:0043436	oxoacid metabolic process	biological_process	8.3284e-12	1.5962e-09	100	692	1694	25640	86	AT3G25760,AT1G06570,AT1G66880,AT3G28740,AT1G09240,AT3G22740,AT2G02390,AT2G25450,AT3G49160,AT4G13890,AT3G46700,AT5G18170,AT3G51450,AT3G04000,AT3G22460,AT2G36800,AT1G03090,AT4G34138,AT2G30140,AT2G13810,AT1G78410,AT5G11520,AT3G48530,AT3G03480,AT5G38710,AT1G67070,AT1G77760,AT4G33150,AT4G32770,AT1G25220,AT2G36770,AT1G13470,AT1G66760,AT5G53970,AT1G21100,AT1G08050,AT4G05100,AT3G21780,AT3G48080,AT1G21120…	14	AT4G35640,AT3G17390,AT3G14210,AT3G10520,AT1G15550,AT2G29980,AT1G36370,AT1G12090,AT4G39800,AT2G22170,AT1G69040,AT4G03400,AT5G20410,AT2G45180
GO:0006082	organic acid metabolic process	biological_process	9.1775e-12	1.7215e-09	100	692	1697	25640	86	AT3G25760,AT1G09240,AT1G66880,AT1G06570,AT3G28740,AT3G22740,AT3G49160,AT2G25450,AT4G13890,AT3G46700,AT2G02390,AT3G04000,AT5G18170,AT3G51450,AT2G36800,AT3G22460,AT2G30140,AT4G34138,AT1G03090,AT5G11520,AT3G48530,AT1G78410,AT2G13810,AT4G33150,AT3G03480,AT5G38710,AT1G77760,AT1G67070,AT2G36770,AT1G25220,AT4G32770,AT1G66760,AT5G53970,AT1G13470,AT1G08050,AT1G21100,AT3G48080,AT4G05100,AT3G21780,AT1G21120…	14	AT4G35640,AT3G17390,AT3G14210,AT3G10520,AT1G15550,AT2G29980,AT1G36370,AT1G12090,AT4G39800,AT2G22170,AT5G20410,AT4G03400,AT1G69040,AT2G45180
GO:0009862	systemic acquired resistance, salicylic acid mediated signaling pathway	biological_process	4.4042e-11	8.089e-09	18	692	88	25640	17	AT3G56400,AT3G60690,AT5G54610,AT1G78410,AT2G13810,AT4G02380,AT1G71390,AT2G26560,AT4G27450,AT4G03450,AT1G66880,AT3G48640,AT1G08050,AT1G25400,AT5G24530,AT3G28510,AT1G13470	1	AT2G41940
GO:0045088	regulation of innate immune response	biological_process	4.8311e-11	8.6921e-09	26	692	193	25640	24	AT5G46780,AT5G54610,AT3G56400,AT5G45410,AT1G71390,AT4G02380,AT1G09970,AT1G78410,AT5G25440,AT1G44350,AT5G20480,AT2G26560,AT5G47220,AT3G22160,AT1G66880,AT4G03450,AT2G39660,AT1G28190,AT1G13470,AT1G25400,AT1G76970,AT1G08050,AT3G48640,AT5G24530	2	AT2G41940,AT4G03400
GO:0050776	regulation of immune response	biological_process	7.7605e-11	1.3683e-08	26	692	197	25640	24	AT5G47220,AT1G44350,AT5G20480,AT2G26560,AT3G22160,AT1G66880,AT4G03450,AT5G25440,AT1G76970,AT1G25400,AT3G48640,AT1G08050,AT5G24530,AT2G39660,AT1G28190,AT1G13470,AT3G56400,AT5G45410,AT5G46780,AT5G54610,AT1G78410,AT1G71390,AT4G02380,AT1G09970	2	AT2G41940,AT4G03400
GO:0002682	regulation of immune system process	biological_process	1.5609e-10	2.6982e-08	26	692	203	25640	24	AT5G46780,AT5G54610,AT5G45410,AT3G56400,AT4G02380,AT1G71390,AT1G09970,AT1G78410,AT5G25440,AT1G44350,AT5G20480,AT2G26560,AT5G47220,AT4G03450,AT1G66880,AT3G22160,AT2G39660,AT1G13470,AT1G28190,AT1G08050,AT3G48640,AT1G25400,AT1G76970,AT5G24530	2	AT2G41940,AT4G03400
GO:0033993	response to lipid	biological_process	3.0641e-10	5.1948e-08	54	692	743	25640	39	AT5G67080,AT5G01550,AT2G38860,AT1G71030,AT1G06180,AT1G66600,AT4G25000,AT3G12320,AT4G05100,AT3G21780,AT1G48000,AT3G63010,AT3G28580,AT1G71390,AT1G65790,AT1G72770,AT3G20410,AT5G46050,AT4G04490,AT5G18490,AT1G08050,AT5G44610,AT4G18010,AT2G32020,AT5G46350,AT4G21440,AT2G33150,AT3G61890,AT4G21534,AT4G02380,AT3G22160,AT5G39610,AT1G20630,AT3G54150,AT1G12240,AT1G54100,AT2G46270,AT1G28190,AT3G22060	15	AT5G08520,AT5G14920,AT3G58850,AT3G03840,AT1G15550,AT1G74670,AT3G18050,AT2G37950,AT3G20470,AT1G29440,AT4G03400,AT1G18620,AT1G02340,AT1G51940,AT2G18300
GO:0042537	benzene-containing compound metabolic process	biological_process	3.742e-10	6.2245e-08	20	692	122	25640	20	AT1G13470,AT5G24530,AT1G76970,AT3G48640,AT1G08050,AT4G34180,AT5G25440,AT1G10340,AT1G16670,AT4G03450,AT1G66880,AT4G10500,AT4G38560,AT2G26560,AT5G25770,AT1G80160,AT1G78410,AT5G54610,AT3G04000,AT3G48080	0
GO:0018958	phenol-containing compound metabolic process	biological_process	4.9667e-10	8.1087e-08	19	692	112	25640	19	AT1G16670,AT1G10340,AT5G25440,AT4G03450,AT1G66880,AT4G38560,AT2G26560,AT4G10500,AT1G13470,AT2G02390,AT5G24530,AT3G48640,AT1G08050,AT1G76970,AT1G71030,AT5G54610,AT3G48080,AT5G54080,AT1G78410	0
GO:0019752	carboxylic acid metabolic process	biological_process	5.2388e-10	8.3973e-08	89	692	1554	25640	76	AT4G32770,AT1G25220,AT2G36770,AT1G67070,AT3G03480,AT5G38710,AT4G33150,AT1G08050,AT1G13470,AT5G53970,AT1G66760,AT4G05100,AT3G48080,AT3G21780,AT4G08870,AT5G65110,AT1G80160,AT5G27600,AT1G66880,AT1G06570,AT1G09240,AT3G25760,AT2G02390,AT3G46700,AT3G49160,AT4G13890,AT3G22740,AT3G22460,AT2G36800,AT3G51450,AT5G18170,AT3G04000,AT1G78410,AT2G13810,AT3G48530,AT5G11520,AT1G03090,AT2G30140,AT4G34138,AT4G03450…	13	AT1G15550,AT3G10520,AT2G29980,AT1G36370,AT4G35640,AT3G17390,AT2G45180,AT4G39800,AT1G12090,AT2G22170,AT1G69040,AT5G20410,AT4G03400
GO:0009733	response to auxin	biological_process	5.4587e-10	8.5935e-08	36	692	409	25640	12	AT1G21410,AT3G60690,AT5G63160,AT4G05100,AT3G53480,AT5G39610,AT1G16510,AT4G27260,AT4G02520,AT4G37610,AT4G21440,AT2G45210	24	AT5G18030,AT1G04240,AT5G18080,AT1G23080,AT1G29460,AT3G03820,AT5G18050,AT4G38850,AT3G03840,AT5G08520,AT5G47370,AT5G18010,AT1G29510,AT1G29500,AT3G03850,AT5G18020,AT1G29430,AT4G38860,AT4G38840,AT1G52830,AT2G06850,AT1G29440,AT1G29450,AT4G32280
GO:0009697	salicylic acid biosynthetic process	biological_process	9.8747e-10	1.5273e-07	16	692	80	25640	16	AT3G48080,AT5G54610,AT1G78410,AT2G26560,AT4G38560,AT4G10500,AT1G66880,AT4G03450,AT1G16670,AT1G10340,AT5G25440,AT3G48640,AT1G08050,AT1G76970,AT5G24530,AT1G13470	0
GO:0009867	jasmonic acid mediated signaling pathway	biological_process	1.4531e-09	2.1713e-07	19	692	118	25640	17	AT1G78410,AT4G02380,AT1G71390,AT5G63970,AT3G56400,AT5G45410,AT4G05100,AT5G54610,AT1G08050,AT1G25400,AT5G24530,AT3G23240,AT5G64810,AT1G28190,AT2G26560,AT5G47220,AT1G66880	2	AT4G03400,AT2G41940
GO:0046189	phenol-containing compound biosynthetic process	biological_process	1.4512e-09	2.1713e-07	17	692	94	25640	17	AT1G13470,AT5G24530,AT3G48640,AT1G08050,AT1G76970,AT1G10340,AT1G16670,AT5G25440,AT1G66880,AT4G03450,AT2G26560,AT4G38560,AT4G10500,AT1G78410,AT1G71030,AT5G54610,AT3G48080	0
GO:0019748	secondary metabolic process	biological_process	1.5586e-09	2.2901e-07	42	692	510	25640	39	AT3G28740,AT2G02930,AT4G13660,AT1G59700,AT4G27260,AT5G36220,AT2G25450,AT2G29720,AT2G02390,AT1G68440,AT5G62480,AT3G26210,AT3G26180,AT4G20860,AT5G67310,AT3G48310,AT3G04000,AT4G02520,AT1G80440,AT1G69920,AT5G24160,AT1G67980,AT5G24150,AT3G49210,AT4G15760,AT1G02920,AT1G21100,AT3G26170,AT4G37370,AT1G15670,AT1G72680,AT2G38860,AT3G26220,AT1G21120,AT4G32070,AT1G71030,AT3G26230,AT3G09220,AT1G66540	3	AT3G17390,AT3G14210,AT4G33790
GO:0097305	response to alcohol	biological_process	1.6929e-09	2.4467e-07	47	692	623	25640	37	AT1G20630,AT3G54150,AT1G12240,AT3G22160,AT5G39610,AT1G28190,AT3G22060,AT2G46270,AT1G54100,AT4G21440,AT2G32020,AT5G46350,AT4G18010,AT5G44610,AT4G21534,AT4G02380,AT2G33150,AT3G61890,AT1G65790,AT1G72770,AT3G20410,AT5G46050,AT5G18490,AT4G04490,AT1G08050,AT3G12320,AT4G25000,AT1G66600,AT1G71030,AT4G05100,AT3G21780,AT5G67080,AT2G38860,AT5G01550,AT1G71390,AT1G48000,AT3G28580	10	AT1G02340,AT2G18300,AT1G51940,AT1G29440,AT4G03400,AT2G37950,AT3G20470,AT3G58850,AT3G03840,AT5G14920
GO:0009626	plant-type hypersensitive response	biological_process	1.9922e-09	2.8327e-07	23	692	180	25640	22	AT5G45410,AT2G47130,AT5G46780,AT5G54610,AT1G78410,AT1G71390,AT4G02380,AT1G09970,AT2G26560,AT5G20480,AT3G22160,AT1G66880,AT5G25440,AT3G50470,AT4G23210,AT1G33560,AT5G46180,AT1G25400,AT1G76970,AT1G08050,AT5G24530,AT1G28190	1	AT2G41940
GO:0034050	host programmed cell death induced by symbiont	biological_process	2.2014e-09	3.0806e-07	23	692	181	25640	22	AT5G46180,AT4G23210,AT3G50470,AT1G33560,AT5G25440,AT1G66880,AT3G22160,AT5G20480,AT2G26560,AT1G28190,AT5G24530,AT1G08050,AT1G25400,AT1G76970,AT5G46780,AT5G54610,AT2G47130,AT5G45410,AT1G09970,AT4G02380,AT1G71390,AT1G78410	1	AT2G41940
GO:0071395	cellular response to jasmonic acid stimulus	biological_process	2.2657e-09	3.1209e-07	19	692	121	25640	17	AT1G28190,AT3G23240,AT5G64810,AT1G25400,AT1G08050,AT5G24530,AT2G26560,AT5G47220,AT1G66880,AT1G71390,AT5G63970,AT4G02380,AT1G78410,AT4G05100,AT5G54610,AT5G45410,AT3G56400	2	AT4G03400,AT2G41940
GO:0009646	response to absence of light	biological_process	2.3795e-09	3.2274e-07	10	692	28	25640	10	AT5G20230,AT3G13450,AT4G24230,AT1G13990,AT5G18170,AT3G47340,AT1G67070,AT1G21400,AT2G26560,AT1G02580	0
GO:0032787	monocarboxylic acid metabolic process	biological_process	5.1716e-09	6.9079e-07	60	692	926	25640	54	AT1G66760,AT1G13470,AT1G08050,AT3G51840,AT1G16670,AT5G52570,AT3G03480,AT2G36770,AT4G38560,AT4G32770,AT4G03450,AT1G80160,AT5G27600,AT4G15550,AT5G25770,AT2G15480,AT5G65110,AT3G48080,AT4G05100,AT3G56310,AT3G21780,AT5G54610,AT2G38860,AT4G15530,AT5G54080,AT3G46700,AT1G76970,AT3G48640,AT3G49160,AT5G24530,AT2G02390,AT5G25440,AT1G10340,AT3G25760,AT4G34180,AT1G09240,AT4G10500,AT1G44350,AT2G26560,AT1G66880…	6	AT2G29980,AT3G10520,AT2G45180,AT2G22170,AT4G03400,AT5G20410
GO:0071407	cellular response to organic cyclic compound	biological_process	6.2414e-09	8.2125e-07	28	692	270	25640	25	AT1G13470,AT1G28190,AT3G53480,AT3G28510,AT5G24530,AT4G13820,AT3G48640,AT1G08050,AT1G76970,AT1G25400,AT1G16670,AT4G03450,AT1G66880,AT3G22160,AT2G26560,AT4G27450,AT4G02380,AT5G03350,AT1G71390,AT1G78410,AT2G13810,AT5G54610,AT3G60690,AT3G56400,AT5G45410	3	AT2G18300,AT3G58850,AT2G41940
GO:0009737	response to abscisic acid	biological_process	6.9166e-09	8.9672e-07	42	692	543	25640	37	AT1G54100,AT2G46270,AT1G28190,AT3G22060,AT3G22160,AT5G39610,AT1G20630,AT3G54150,AT1G12240,AT2G33150,AT3G61890,AT4G21534,AT4G02380,AT5G44610,AT4G18010,AT5G46350,AT2G32020,AT4G21440,AT4G04490,AT5G18490,AT1G08050,AT1G65790,AT5G46050,AT1G72770,AT3G20410,AT1G48000,AT3G28580,AT1G71390,AT5G67080,AT5G01550,AT2G38860,AT1G71030,AT1G66600,AT4G25000,AT3G12320,AT4G05100,AT3G21780	5	AT1G51940,AT1G02340,AT4G03400,AT3G20470,AT5G14920
GO:0048583	regulation of response to stimulus	biological_process	8.0745e-09	1.0317e-06	45	692	608	25640	39	AT1G28190,AT5G24530,AT3G48640,AT1G76970,AT3G01080,AT5G25440,AT1G66880,AT3G59700,AT3G22160,AT3G02150,AT5G20480,AT1G44350,AT5G47220,AT2G26560,AT4G02380,AT2G33150,AT1G78410,AT1G80440,AT3G14990,AT5G45410,AT1G13470,AT1G15670,AT2G39660,AT1G08050,AT1G25400,AT1G16670,AT2G25000,AT4G03450,AT4G32770,AT5G42440,AT1G09970,AT1G71390,AT3G63010,AT5G46780,AT5G54610,AT5G67080,AT3G56400,AT2G40750,AT2G38860	6	AT1G51940,AT1G18400,AT5G24660,AT4G03400,AT1G23080,AT2G41940
GO:0009696	salicylic acid metabolic process	biological_process	1.164e-08	1.4659e-06	16	692	94	25640	16	AT1G13470,AT1G76970,AT3G48640,AT1G08050,AT5G24530,AT5G25440,AT1G10340,AT1G16670,AT4G10500,AT2G26560,AT4G38560,AT1G66880,AT4G03450,AT1G78410,AT3G48080,AT5G54610	0
GO:0044763	single-organism cellular process	biological_process	1.2071e-08	1.4988e-06	325	692	8878	25640	270	AT1G21120,AT4G32070,AT4G05100,AT1G61120,AT3G63010,AT1G66040,AT1G80160,AT1G21410,AT3G24982,AT2G36770,AT1G65790,AT3G03480,AT5G38710,AT1G77760,AT4G04960,AT1G21100,AT1G55960,AT1G13470,AT3G51450,AT4G15690,AT1G63180,AT1G78410,AT2G30140,AT4G34138,AT3G14770,AT4G21534,AT2G25440,AT1G16510,AT1G09240,AT3G22160,AT4G23210,AT3G63380,AT1G16110,AT1G54100,AT4G03320,AT3G23560,AT1G51790,AT1G74360,AT1G28190,AT1G16420…	55	AT4G10770,AT1G36370,AT1G48300,AT4G04955,AT1G52830,AT3G12520,AT5G18290,AT5G47370,AT5G46240,AT1G20010,AT1G74670,AT1G04240,AT5G20410,AT4G03400,AT1G69040,AT4G39800,AT1G02340,AT1G04770,AT1G23080,AT1G15550,AT2G06850,AT1G78000,AT4G35640,AT2G45180,AT2G40610,AT3G18050,AT4G15800,AT2G42380,AT2G41940,AT5G14920,AT2G29980,AT1G12500,AT3G14210,AT5G03545,AT1G14280,AT3G17390,AT2G18300,AT1G10550,AT1G75780,AT3G12610…
GO:0009506	plasmodesma	cellular_component	1.2531e-08	1.5133e-06	78	692	1369	25640	64	AT5G01550,AT3G25010,AT1G70690,AT3G24982,AT4G23310,AT1G71390,AT1G22930,AT1G21250,AT1G03220,AT1G65790,AT4G04490,AT5G25250,AT4G13820,AT4G04960,AT5G25910,AT1G31540,AT1G66460,AT3G57520,AT1G35710,AT1G69610,AT2G25440,AT1G66880,AT3G26600,AT1G16110,AT3G28890,AT4G23210,AT4G13660,AT2G25450,AT1G70530,AT1G51790,AT1G74360,AT5G59260,AT3G11080,AT1G67000,AT3G23120,AT4G17660,AT2G23450,AT1G09560,AT1G09970,AT1G21240…	14	AT1G23080,AT3G14210,AT2G06850,AT3G17390,AT5G22460,AT2G10940,AT4G15800,AT4G12390,AT3G12610,AT2G33330,AT1G69040,AT1G51940,AT5G25460,AT4G26540
GO:0055044	symplast	cellular_component	1.2531e-08	1.5133e-06	78	692	1369	25640	64	AT4G04960,AT4G13820,AT5G25910,AT4G04490,AT5G25250,AT1G21250,AT1G03220,AT1G22930,AT1G65790,AT1G71390,AT3G24982,AT4G23310,AT5G01550,AT3G25010,AT1G70690,AT2G25450,AT5G59260,AT1G70530,AT1G74360,AT1G51790,AT1G66880,AT4G23210,AT4G13660,AT3G26600,AT3G28890,AT1G16110,AT1G69610,AT2G25440,AT1G31540,AT1G35710,AT3G57520,AT1G66460,AT2G39660,AT3G01290,AT5G38250,AT1G11260,AT5G42440,AT1G79680,AT4G25390,AT1G09970…	14	AT1G23080,AT3G17390,AT5G22460,AT2G06850,AT3G14210,AT2G10940,AT4G12390,AT3G12610,AT4G15800,AT1G51940,AT4G26540,AT5G25460,AT1G69040,AT2G33330
GO:0005911	cell-cell junction	cellular_component	1.2929e-08	1.5197e-06	78	692	1370	25640	64	AT2G25440,AT1G69610,AT1G66460,AT3G57520,AT1G35710,AT1G31540,AT1G51790,AT1G74360,AT1G70530,AT5G59260,AT2G25450,AT1G16110,AT3G28890,AT3G26600,AT4G13660,AT4G23210,AT1G66880,AT4G23310,AT3G24982,AT1G71390,AT1G70690,AT3G25010,AT5G01550,AT5G25250,AT4G04490,AT5G25910,AT4G04960,AT4G13820,AT1G65790,AT1G22930,AT1G03220,AT1G21250,AT1G16130,AT2G39210,AT1G51860,AT4G02520,AT3G14990,AT2G32660,AT3G53480,AT4G25580…	14	AT3G14210,AT2G06850,AT5G22460,AT3G17390,AT1G23080,AT1G69040,AT2G33330,AT5G25460,AT4G26540,AT1G51940,AT4G15800,AT3G12610,AT4G12390,AT2G10940
GO:0030054	cell junction	cellular_component	1.2929e-08	1.5197e-06	78	692	1370	25640	64	AT4G23210,AT4G13660,AT3G26600,AT3G28890,AT1G16110,AT1G66880,AT5G59260,AT1G70530,AT1G74360,AT1G51790,AT2G25450,AT1G35710,AT1G66460,AT3G57520,AT1G31540,AT2G25440,AT1G69610,AT1G65790,AT1G21250,AT1G03220,AT1G22930,AT4G04960,AT4G13820,AT5G25910,AT4G04490,AT5G25250,AT3G25010,AT1G70690,AT5G01550,AT1G71390,AT3G24982,AT4G23310,AT4G08850,AT3G48990,AT5G25440,AT1G47890,AT5G20480,AT1G51820,AT5G09440,AT4G27450…	14	AT5G22460,AT3G17390,AT2G06850,AT3G14210,AT1G23080,AT4G26540,AT5G25460,AT1G51940,AT2G33330,AT1G69040,AT4G12390,AT3G12610,AT4G15800,AT2G10940
GO:0031348	negative regulation of defense response	biological_process	1.8535e-08	2.15e-06	18	692	123	25640	16	AT1G78410,AT1G71390,AT4G02380,AT2G38860,AT5G54610,AT5G24530,AT1G76970,AT1G25400,AT3G48640,AT1G08050,AT1G13470,AT1G66880,AT4G03450,AT3G59700,AT2G26560,AT1G16670	2	AT2G41940,AT1G51940
GO:0046777	protein autophosphorylation	biological_process	3.2444e-08	3.7147e-06	50	692	717	25640	46	AT1G70530,AT2G32660,AT1G74360,AT1G51790,AT5G59260,AT1G47890,AT1G16110,AT3G28890,AT4G08850,AT4G23210,AT5G25440,AT1G66880,AT3G59700,AT5G20480,AT1G51820,AT1G16130,AT2G25440,AT1G51860,AT1G66460,AT1G35710,AT5G38250,AT2G39660,AT4G04490,AT4G04960,AT4G13820,AT5G25910,AT1G65790,AT1G16670,AT3G20410,AT1G21250,AT5G42440,AT4G25390,AT1G79680,AT1G09970,AT5G58350,AT3G24982,AT1G21240,AT4G23310,AT1G71390,AT3G25010…	4	AT4G26540,AT1G51940,AT5G44680,AT3G12610
GO:0033554	cellular response to stress	biological_process	3.461e-08	3.9097e-06	64	692	1098	25640	53	AT1G33560,AT3G50470,AT2G17740,AT4G00700,AT1G08050,AT5G25250,AT1G21400,AT2G47130,AT5G46780,AT3G25010,AT1G71390,AT5G62150,AT2G30250,AT4G23210,AT3G22160,AT1G66880,AT1G28190,AT1G26410,AT5G46350,AT5G45410,AT4G25900,AT4G02380,AT1G62300,AT1G78410,AT1G16670,AT5G46180,AT1G64660,AT1G53620,AT1G25400,AT5G07100,AT5G15870,AT5G38900,AT5G54610,AT2G38860,AT1G16420,AT5G67080,AT1G09970,AT3G13450,AT5G25440,AT1G20630…	11	AT4G04955,AT1G04770,AT2G41940,AT1G78000,AT5G48850,AT5G03545,AT3G12610,AT5G44680,AT3G58120,AT2G42380,AT5G20410
GO:0008219	cell death	biological_process	3.5478e-08	3.9097e-06	29	692	312	25640	28	AT1G66880,AT4G25110,AT3G22160,AT5G20480,AT2G26560,AT5G46180,AT1G33560,AT4G23210,AT3G50470,AT5G25440,AT5G24530,AT1G08050,AT4G13820,AT1G25400,AT1G76970,AT1G28190,AT5G67080,AT5G45410,AT1G16420,AT5G46780,AT5G54610,AT2G47130,AT1G78410,AT1G73260,AT1G09970,AT3G50260,AT4G02380,AT1G71390	1	AT2G41940
GO:0016265	death	biological_process	3.5478e-08	3.9097e-06	29	692	312	25640	28	AT5G24530,AT1G76970,AT1G25400,AT1G08050,AT4G13820,AT1G28190,AT3G22160,AT4G25110,AT1G66880,AT5G20480,AT2G26560,AT5G46180,AT5G25440,AT1G33560,AT4G23210,AT3G50470,AT1G78410,AT1G73260,AT3G50260,AT1G09970,AT1G71390,AT4G02380,AT5G67080,AT1G16420,AT5G45410,AT5G46780,AT5G54610,AT2G47130	1	AT2G41940
GO:0003824	catalytic activity	molecular_function	3.5979e-08	3.9159e-06	345	692	9505	25640	304	AT5G63970,AT1G30720,AT2G40095,AT3G26840,AT3G26220,AT3G28510,AT2G03760,AT3G26170,AT5G25910,AT4G13820,AT1G67070,AT4G27830,AT4G14370,AT2G44380,AT1G67980,AT3G04000,AT1G35710,AT5G39090,AT1G31540,AT3G22460,AT3G22740,AT3G57020,AT5G62480,AT1G18200,AT2G34080,AT2G29720,AT3G49160,AT1G59700,AT2G31865,AT1G66880,AT1G09970,AT5G25770,AT2G15480,AT3G09220,AT2G02710,AT3G61280,AT5G43450,AT5G38250,AT2G39980,AT4G37370…	41	AT5G52882,AT3G07010,AT3G62660,AT5G51460,AT5G44680,AT4G33790,AT1G11545,AT1G06830,AT1G51940,AT3G63200,AT2G29980,AT3G14210,AT3G17390,AT5G08530,AT1G75780,AT3G06770,AT1G10550,AT3G62750,AT1G78970,AT3G12610,AT3G16800,AT4G26540,AT1G15550,AT5G02760,AT2G06850,AT5G07000,AT4G35640,AT2G45180,AT4G19120,AT4G12390,AT5G23870,AT3G22142,AT1G36370,AT1G04180,AT4G04955,AT1G48300,AT5G48900,AT1G20010,AT5G20410,AT4G03400…
GO:0012501	programmed cell death	biological_process	5.3794e-08	5.7836e-06	27	692	282	25640	26	AT1G09970,AT4G02380,AT1G71390,AT1G78410,AT1G73260,AT5G46780,AT5G54610,AT2G47130,AT5G67080,AT1G16420,AT5G45410,AT1G28190,AT5G24530,AT1G08050,AT1G76970,AT1G25400,AT5G46180,AT1G33560,AT4G23210,AT3G50470,AT5G25440,AT1G66880,AT4G25110,AT3G22160,AT2G26560,AT5G20480	1	AT2G41940
GO:0044281	small molecule metabolic process	biological_process	5.9678e-08	6.3388e-06	114	692	2412	25640	99	AT1G08050,AT1G21100,AT2G03760,AT1G66760,AT5G53970,AT1G55960,AT1G13470,AT5G44480,AT4G37760,AT2G36770,AT1G25220,AT4G32770,AT4G33150,AT5G38710,AT3G03480,AT1G67070,AT1G77760,AT5G65110,AT4G08870,AT1G80160,AT5G27600,AT3G26840,AT1G21120,AT3G21780,AT4G11850,AT4G05100,AT3G48080,AT3G49160,AT2G25450,AT4G13890,AT3G46700,AT2G02390,AT3G22740,AT1G09240,AT1G66880,AT1G06570,AT3G28740,AT3G25760,AT5G11520,AT3G48530…	15	AT2G29980,AT4G04955,AT1G15550,AT3G10520,AT1G36370,AT3G17390,AT4G35640,AT3G14210,AT2G45180,AT2G22170,AT4G39800,AT1G12090,AT5G20410,AT4G03400,AT1G69040
GO:0009636	response to toxic substance	biological_process	9.8099e-08	1.0296e-05	15	692	100	25640	15	AT2G37760,AT2G37770,AT1G02920,AT5G39050,AT2G02930,AT1G67070,AT1G77760,AT1G59700,AT1G69920,AT4G02520,AT5G22300,AT5G62480,AT2G02390,AT4G15550,AT3G23560	0
GO:0007568	aging	biological_process	1.0047e-07	1.042e-05	16	692	107	25640	16	AT3G10320,AT3G04070,AT5G39610,AT4G16690,AT4G35770,AT3G21500,AT2G45210,AT2G40750,AT3G56400,AT5G44610,AT1G69490,AT4G16110,AT3G49210,AT5G25770,AT5G11520,AT2G13810	0
GO:0010363	regulation of plant-type hypersensitive response	biological_process	1.1629e-07	1.1921e-05	17	692	128	25640	16	AT3G22160,AT1G66880,AT2G26560,AT5G25440,AT5G24530,AT1G76970,AT1G25400,AT1G08050,AT1G28190,AT5G45410,AT5G46780,AT5G54610,AT1G78410,AT1G09970,AT1G71390,AT4G02380	1	AT2G41940
GO:0080135	regulation of cellular response to stress	biological_process	1.8696e-07	1.873e-05	18	692	147	25640	17	AT1G78410,AT1G09970,AT4G02380,AT1G71390,AT5G45410,AT3G14990,AT5G54610,AT5G46780,AT5G24530,AT1G08050,AT1G25400,AT1G76970,AT1G28190,AT1G66880,AT3G22160,AT2G26560,AT5G25440	1	AT2G41940
GO:0010260	organ senescence	biological_process	1.8682e-07	1.873e-05	14	692	85	25640	14	AT2G13810,AT5G11520,AT5G25770,AT3G49210,AT4G16690,AT4G16110,AT5G44610,AT2G40750,AT3G56400,AT1G69490,AT5G39610,AT3G04070,AT2G45210,AT3G10320	0
GO:0008150	biological_process	biological_process	1.8932e-07	1.8753e-05	641	692	22310	25640	515	AT1G02440,AT2G37970,AT1G26410,AT5G20250,AT3G25760,AT3G28890,AT3G28740,AT1G06570,AT2G41250,AT5G61260,AT2G13810,AT4G23700,AT3G13433,AT5G46350,AT1G66460,AT4G25900,AT1G51620,AT5G34940,AT4G11650,AT3G26500,AT1G76590,AT5G46500,AT1G07040,AT3G19660,AT3G24170,AT3G20250,AT3G21780,AT1G49050,AT1G21400,AT4G31870,AT1G21450,AT5G46780,AT1G76980,AT4G16110,AT4G26060,AT3G26180,AT4G21850,AT4G20860,AT1G76970,AT3G48640…	126	AT5G18020,AT2G18300,AT1G14280,AT5G03545,AT3G14210,AT1G12500,AT3G03820,AT2G41940,AT4G28240,AT3G12610,AT5G22460,AT5G48850,AT3G07010,AT4G32280,AT5G62280,AT3G10520,AT1G29500,AT3G03850,AT1G51940,AT1G12090,AT1G29430,AT5G24660,AT5G44680,AT5G51460,AT5G18030,AT4G33790,AT1G06830,AT5G18080,AT2G17230,AT5G66590,AT3G62660,AT4G13560,AT4G38840,AT1G48300,AT3G25717,AT5G23750,AT4G10770,AT3G05800,AT4G03400,AT2G02020…
GO:0009723	response to ethylene	biological_process	1.9629e-07	1.9227e-05	29	692	348	25640	29	AT4G13820,AT5G18490,AT4G19370,AT4G37370,AT1G25560,AT1G28190,AT3G23240,AT5G39610,AT4G17500,AT2G26560,AT5G47220,AT3G51430,AT3G51440,AT5G44990,AT3G54150,AT3G28580,AT1G78410,AT3G50260,AT1G62300,AT2G38860,AT5G67080,AT4G16110,AT1G26380,AT4G05100,AT5G38900,AT4G21440,AT3G49620,AT3G51450,AT1G71030	0
GO:0016491	oxidoreductase activity	molecular_function	2.1865e-07	2.1183e-05	86	692	1725	25640	80	AT4G09750,AT4G15610,AT3G04000,AT5G18170,AT3G49620,AT1G60730,AT5G24160,AT4G15690,AT2G44380,AT5G24150,AT1G06570,AT3G28740,AT1G69720,AT4G13660,AT1G26410,AT1G54100,AT2G25450,AT2G29720,AT2G02390,AT3G14680,AT4G37520,AT2G37760,AT3G26220,AT2G37770,AT2G47130,AT4G31870,AT1G21400,AT4G13250,AT3G24170,AT3G09940,AT3G26230,AT5G65110,AT1G30720,AT4G37760,AT2G17740,AT1G09480,AT4G33150,AT5G38710,AT1G77760,AT3G26170…	6	AT5G08530,AT1G04180,AT1G15550,AT2G29980,AT1G06830,AT4G33790
GO:0006970	response to osmotic stress	biological_process	3.2266e-07	3.0919e-05	41	692	594	25640	38	AT3G61890,AT4G02520,AT5G44610,AT4G25900,AT1G53580,AT5G49480,AT4G21440,AT2G25090,AT5G18170,AT1G54100,AT1G01520,AT5G39610,AT2G23030,AT3G22160,AT2G39800,AT4G34180,AT3G09940,AT1G73260,AT1G48000,AT2G30250,AT5G02020,AT1G80160,AT5G27600,AT2G37760,AT5G67080,AT2G37770,AT3G21780,AT4G05100,AT3G12320,AT1G06180,AT1G71030,AT4G11650,AT2G03760,AT1G03220,AT1G02920,AT5G46050,AT5G46180,AT5G38710	3	AT4G03400,AT5G14920,AT5G08520
GO:0006612	protein targeting to membrane	biological_process	8.4814e-07	8.04e-05	17	692	146	25640	16	AT1G28190,AT5G24530,AT1G08050,AT1G76970,AT1G25400,AT5G25440,AT1G66880,AT3G22160,AT2G26560,AT1G09970,AT4G02380,AT1G71390,AT1G78410,AT5G46780,AT5G54610,AT5G45410	1	AT2G41940
GO:1901615	organic hydroxy compound metabolic process	biological_process	9.0515e-07	8.4891e-05	35	692	482	25640	34	AT5G25440,AT1G10340,AT4G10500,AT2G26560,AT5G63600,AT1G66880,AT1G76970,AT3G48640,AT5G24530,AT2G02390,AT3G14990,AT2G36800,AT4G18010,AT1G78410,AT1G54570,AT1G16670,AT5G04040,AT4G38560,AT4G37760,AT4G32770,AT4G03450,AT1G55960,AT5G53970,AT2G03760,AT1G13470,AT1G08050,AT3G21780,AT3G48080,AT4G11850,AT3G12320,AT1G71030,AT5G54610,AT5G54080,AT3G26840	1	AT4G39800
GO:0006865	amino acid transport	biological_process	9.773e-07	9.0693e-05	18	692	160	25640	18	AT3G49210,AT5G40780,AT1G21010,AT1G31820,AT4G21120,AT2G39210,AT4G22470,AT4G21440,AT2G27660,AT5G39090,AT4G20860,AT5G04770,AT3G11900,AT1G51790,AT5G15870,AT3G18250,AT2G38870,AT3G04070	0
GO:0006468	protein phosphorylation	biological_process	1.0616e-06	9.7494e-05	70	692	1291	25640	65	AT1G51790,AT1G74360,AT1G70530,AT5G59260,AT1G66880,AT3G28890,AT1G16110,AT4G23210,AT1G78410,AT3G48530,AT1G67520,AT2G25440,AT4G02380,AT1G66460,AT1G35710,AT4G04490,AT5G25910,AT4G13820,AT1G08050,AT4G04960,AT1G51620,AT1G13470,AT1G51890,AT1G21250,AT1G65790,AT3G20410,AT4G23310,AT3G24982,AT1G71390,AT1G56145,AT5G01550,AT3G25010,AT5G24530,AT3G48640,AT2G32660,AT2G23030,AT3G59700,AT2G26560,AT1G51820,AT5G20480…	5	AT2G41940,AT1G51940,AT4G26540,AT5G44680,AT3G12610
GO:0010310	regulation of hydrogen peroxide metabolic process	biological_process	1.3197e-06	0.00011995	11	692	62	25640	10	AT3G48640,AT1G78410,AT5G24530,AT3G28510,AT1G13470,AT4G27450,AT2G26560,AT1G66880,AT4G03450,AT5G54610	1	AT2G41940
GO:0010035	response to inorganic substance	biological_process	1.8633e-06	0.00016762	55	692	987	25640	51	AT3G22160,AT5G63600,AT5G39610,AT2G26560,AT1G20630,AT4G34180,AT3G48990,AT2G39800,AT5G57910,AT1G54100,AT4G20860,AT4G25900,AT3G44300,AT5G14120,AT2G27660,AT5G44610,AT5G18170,AT4G11170,AT3G14990,AT1G75040,AT4G21440,AT5G46350,AT1G07610,AT3G61890,AT4G02520,AT4G37610,AT3G49210,AT2G44380,AT4G02380,AT3G48000,AT1G64660,AT1G67070,AT5G38710,AT1G02920,AT1G33560,AT4G13820,AT5G67080,AT2G37770,AT1G16420,AT5G63160…	4	AT4G12390,AT5G08520,AT1G36370,AT5G26220
GO:0009651	response to salt stress	biological_process	2.0539e-06	0.0001829	37	692	546	25640	34	AT4G34180,AT2G39800,AT3G22160,AT5G39610,AT1G01520,AT1G54100,AT5G18170,AT2G25090,AT4G21440,AT1G53580,AT5G49480,AT5G44610,AT4G02520,AT5G46180,AT5G46050,AT1G02920,AT1G03220,AT2G03760,AT4G11650,AT3G12320,AT1G71030,AT1G06180,AT3G21780,AT4G05100,AT5G67080,AT2G37770,AT2G37760,AT5G27600,AT1G80160,AT5G02020,AT2G30250,AT1G48000,AT3G09940,AT1G73260	3	AT4G03400,AT5G08520,AT5G14920
GO:2000377	regulation of reactive oxygen species metabolic process	biological_process	2.1118e-06	0.00018618	12	692	78	25640	10	AT1G13470,AT3G28510,AT1G78410,AT5G24530,AT3G48640,AT5G54610,AT1G66880,AT4G03450,AT4G27450,AT2G26560	2	AT5G14920,AT2G41940
GO:0071396	cellular response to lipid	biological_process	2.3768e-06	0.00020747	29	692	382	25640	20	AT4G02380,AT1G71390,AT4G21534,AT3G63010,AT2G33150,AT4G21440,AT4G05100,AT1G66600,AT5G01550,AT4G18010,AT5G67080,AT1G28190,AT1G08050,AT5G18490,AT3G20410,AT1G72770,AT1G65790,AT3G54150,AT1G12240,AT5G39610	9	AT3G58850,AT5G14920,AT2G18300,AT1G51940,AT1G74670,AT3G18050,AT1G02340,AT1G18620,AT1G15550
GO:0044710	single-organism metabolic process	biological_process	2.677e-06	0.00023138	221	692	5816	25640	195	AT5G43450,AT4G37370,AT5G46180,AT5G04040,AT3G45060,AT5G52570,AT1G16670,AT2G18700,AT1G02920,AT4G03450,AT4G16690,AT3G48000,AT1G64660,AT4G15760,AT2G15480,AT5G25770,AT2G41730,AT3G09220,AT3G56310,AT5G05730,AT2G38860,AT1G19530,AT1G19960,AT5G22300,AT5G24530,AT3G21500,AT5G36220,AT5G57910,AT4G34180,AT2G21850,AT2G02930,AT2G39800,AT5G25440,AT1G26420,AT5G63600,AT2G26560,AT1G44350,AT4G10500,AT3G49210,AT4G15490…	26	AT5G51460,AT5G44680,AT4G33790,AT2G45180,AT3G62660,AT2G22170,AT1G12090,AT3G63200,AT3G10520,AT1G15550,AT4G35640,AT3G12610,AT4G39800,AT1G69040,AT5G20410,AT4G03400,AT4G04955,AT1G48300,AT2G29980,AT1G04180,AT1G36370,AT2G41940,AT3G17390,AT5G08530,AT5G03545,AT3G14210
GO:0009611	response to wounding	biological_process	2.982e-06	0.00025523	20	692	212	25640	18	AT3G61060,AT3G51450,AT4G05100,AT4G21440,AT1G61120,AT3G13790,AT2G33150,AT1G78410,AT4G02380,AT5G63970,AT4G37760,AT5G08790,AT1G51760,AT2G38870,AT5G46050,AT3G51440,AT4G35770,AT1G66760	2	AT4G03400,AT2G22170
GO:0010243	response to organonitrogen compound	biological_process	3.1863e-06	0.0002701	23	692	272	25640	23	AT3G53480,AT1G51790,AT4G20860,AT1G76970,AT5G25910,AT3G21150,AT1G25400,AT5G24530,AT5G46050,AT4G17500,AT2G17740,AT2G26560,AT5G47220,AT1G26420,AT1G66880,AT1G75490,AT4G37610,AT3G50260,AT1G62300,AT1G78410,AT2G23320,AT2G27660,AT3G56400	0
GO:0010200	response to chitin	biological_process	3.5453e-06	0.00029152	21	692	237	25640	21	AT4G20860,AT1G51790,AT1G76970,AT3G21150,AT5G25910,AT1G25400,AT5G24530,AT2G26560,AT2G17740,AT5G47220,AT4G17500,AT1G26420,AT1G75490,AT1G66880,AT1G62300,AT3G50260,AT4G37610,AT1G78410,AT2G23320,AT2G27660,AT3G56400	0
GO:0072657	protein localization to membrane	biological_process	3.5713e-06	0.00029152	17	692	162	25640	16	AT5G46780,AT5G54610,AT5G45410,AT1G09970,AT4G02380,AT1G71390,AT1G78410,AT5G25440,AT1G66880,AT3G22160,AT2G26560,AT1G28190,AT5G24530,AT1G08050,AT1G76970,AT1G25400	1	AT2G41940
GO:0090150	establishment of protein localization to membrane	biological_process	3.5713e-06	0.00029152	17	692	162	25640	16	AT1G09970,AT1G71390,AT4G02380,AT1G78410,AT5G46780,AT5G54610,AT5G45410,AT1G28190,AT5G24530,AT1G76970,AT1G25400,AT1G08050,AT5G25440,AT3G22160,AT1G66880,AT2G26560	1	AT2G41940
GO:0043069	negative regulation of programmed cell death	biological_process	3.5514e-06	0.00029152	10	692	56	25640	10	AT4G25110,AT3G22160,AT2G26560,AT5G54610,AT5G25440,AT1G08050,AT1G76970,AT1G09970,AT4G02380,AT1G71390	0
GO:0072330	monocarboxylic acid biosynthetic process	biological_process	3.9386e-06	0.00031856	29	692	387	25640	27	AT1G10340,AT1G16670,AT5G25440,AT5G52570,AT3G25760,AT2G26560,AT4G38560,AT4G10500,AT1G09240,AT4G03450,AT1G66880,AT1G66760,AT1G13470,AT3G48640,AT1G08050,AT1G76970,AT5G24530,AT4G05100,AT3G48080,AT5G54610,AT3G14990,AT3G51450,AT2G38860,AT3G44300,AT3G48530,AT2G33150,AT1G78410	2	AT2G22170,AT2G29980
GO:0009404	toxin metabolic process	biological_process	4.0091e-06	0.00032131	13	692	100	25640	13	AT4G20860,AT3G49210,AT4G02520,AT1G69920,AT2G02390,AT5G62480,AT2G02930,AT3G04000,AT1G02920,AT1G59700,AT4G27260,AT4G32070,AT3G28740	0
GO:0034976	response to endoplasmic reticulum stress	biological_process	4.3449e-06	0.00034509	18	692	179	25640	16	AT2G39210,AT1G71390,AT4G02380,AT5G62150,AT2G38860,AT4G25900,AT5G38900,AT3G25010,AT1G76970,AT1G08050,AT5G24530,AT5G15870,AT2G17740,AT5G42010,AT4G00700,AT1G16670	2	AT2G42380,AT3G58120
GO:0010941	regulation of cell death	biological_process	4.9005e-06	0.00038574	20	692	218	25640	19	AT5G45410,AT5G67080,AT5G54610,AT5G46780,AT1G78410,AT1G71390,AT4G02380,AT3G50260,AT1G09970,AT2G26560,AT3G22160,AT4G25110,AT1G66880,AT5G25440,AT1G25400,AT1G76970,AT1G08050,AT5G24530,AT1G28190	1	AT2G41940
GO:0009407	toxin catabolic process	biological_process	5.7348e-06	0.00044349	12	692	89	25640	12	AT3G49210,AT4G20860,AT1G69920,AT4G02520,AT5G62480,AT2G02390,AT1G02920,AT3G04000,AT2G02930,AT1G59700,AT4G32070,AT3G28740	0
GO:0090487	secondary metabolite catabolic process	biological_process	5.7348e-06	0.00044349	12	692	89	25640	12	AT3G49210,AT4G20860,AT5G62480,AT2G02390,AT1G69920,AT4G02520,AT1G59700,AT1G02920,AT3G04000,AT2G02930,AT3G28740,AT4G32070	0
GO:1901698	response to nitrogen compound	biological_process	6.4774e-06	0.00049657	31	692	450	25640	30	AT4G37610,AT3G50260,AT1G62300,AT3G49210,AT2G44380,AT1G78410,AT1G73260,AT2G23320,AT5G14120,AT5G44610,AT2G27660,AT3G56400,AT1G51790,AT4G20860,AT3G53480,AT5G22300,AT5G24530,AT3G21150,AT1G76970,AT5G25910,AT1G25400,AT5G46050,AT5G63600,AT1G75490,AT1G26420,AT1G66880,AT4G17500,AT2G17740,AT5G47220,AT2G26560	1	AT4G12390
GO:0043067	regulation of programmed cell death	biological_process	7.7335e-06	0.00058774	19	692	206	25640	18	AT4G02380,AT1G71390,AT1G09970,AT1G78410,AT5G46780,AT5G54610,AT5G45410,AT5G67080,AT1G28190,AT1G08050,AT1G25400,AT1G76970,AT5G24530,AT5G25440,AT2G26560,AT1G66880,AT3G22160,AT4G25110	1	AT2G41940
GO:0080167	response to karrikin	biological_process	9.2554e-06	0.0006974	14	692	122	25640	11	AT5G40780,AT2G39980,AT4G37370,AT5G48540,AT3G45060,AT3G17609,AT3G57520,AT3G13790,AT4G33150,AT1G33560,AT4G31870	3	AT5G25460,AT2G29980,AT1G74670
GO:0009744	response to sucrose	biological_process	1.0242e-05	0.00076517	12	692	91	25640	11	AT2G37970,AT3G13450,AT3G57020,AT4G33150,AT1G21400,AT3G61060,AT3G47340,AT1G67070,AT5G08790,AT3G49790,AT5G63600	1	AT1G74670
GO:0042538	hyperosmotic salinity response	biological_process	1.0617e-05	0.00078655	11	692	76	25640	11	AT1G80160,AT5G67080,AT3G22160,AT5G49480,AT5G39610,AT5G46180,AT5G46050,AT2G25090,AT4G05100,AT4G21440,AT2G39800	0
GO:0048585	negative regulation of response to stimulus	biological_process	1.0943e-05	0.00080391	20	692	225	25640	18	AT1G66880,AT4G03450,AT3G59700,AT2G26560,AT1G16670,AT5G24530,AT3G48640,AT1G08050,AT1G76970,AT1G25400,AT1G13470,AT1G15670,AT2G38860,AT5G54610,AT1G78410,AT1G80440,AT4G02380,AT1G71390	2	AT1G51940,AT2G41940
GO:0006820	anion transport	biological_process	1.111e-05	0.00080949	32	692	474	25640	27	AT4G21120,AT4G22470,AT2G39210,AT3G49210,AT5G40780,AT2G44380,AT5G14120,AT5G39090,AT2G27660,AT5G44610,AT4G21440,AT4G20860,AT1G51790,AT5G63600,AT5G20480,AT3G04070,AT3G18250,AT1G31820,AT1G21010,AT1G73260,AT3G01970,AT5G15870,AT4G28390,AT4G24230,AT5G04770,AT3G11900,AT2G38870	5	AT3G12520,AT1G78000,AT1G52190,AT1G12500,AT4G12390
GO:0034285	response to disaccharide	biological_process	1.1575e-05	0.00083645	12	692	92	25640	11	AT2G37970,AT3G57020,AT3G13450,AT1G21400,AT4G33150,AT1G67070,AT3G47340,AT3G61060,AT5G08790,AT5G63600,AT3G49790	1	AT1G74670
GO:0071944	cell periphery	cellular_component	1.1775e-05	0.00084394	138	692	3340	25640	111	AT2G04040,AT4G17660,AT3G23120,AT2G23450,AT1G09560,AT3G01290,AT5G04830,AT5G42440,AT2G46430,AT1G11260,AT1G79680,AT4G25390,AT4G12735,AT3G10740,AT1G75040,AT1G04780,AT3G22060,AT3G51330,AT2G39518,AT4G36670,AT1G12240,AT1G20630,AT1G47890,AT4G08850,AT1G34750,AT5G20480,AT3G24982,AT4G23310,AT1G71390,AT5G25260,AT1G49050,AT5G01550,AT4G04960,AT5G34940,AT1G65790,AT3G20410,AT1G51890,AT4G00700,AT2G25440,AT3G14770…	27	AT1G20010,AT5G46240,AT1G10550,AT1G52190,AT3G12610,AT1G03870,AT5G25460,AT4G26540,AT4G12730,AT5G14920,AT4G38840,AT1G14280,AT5G18290,AT3G17390,AT2G40610,AT4G15800,AT1G11545,AT5G23870,AT1G51940,AT1G20190,AT5G53250,AT3G20470,AT4G29310,AT1G23080,AT2G06850,AT5G22460,AT1G78000
GO:0060548	negative regulation of cell death	biological_process	1.3063e-05	0.00092871	10	692	64	25640	10	AT2G26560,AT3G22160,AT4G25110,AT5G25440,AT5G54610,AT1G76970,AT1G08050,AT1G71390,AT4G02380,AT1G09970	0
GO:0046942	carboxylic acid transport	biological_process	1.5059e-05	0.0010621	19	692	212	25640	19	AT3G49210,AT5G40780,AT1G21010,AT1G31820,AT4G21120,AT4G22470,AT2G39210,AT4G21440,AT2G27660,AT5G39090,AT4G20860,AT5G04770,AT3G11900,AT1G51790,AT4G24230,AT5G15870,AT3G18250,AT2G38870,AT3G04070	0
GO:0009595	detection of biotic stimulus	biological_process	1.5359e-05	0.0010746	7	692	29	25640	7	AT4G03450,AT1G66880,AT1G78410,AT5G24530,AT5G20480,AT2G26560,AT1G10340	0
GO:1901617	organic hydroxy compound biosynthetic process	biological_process	1.6457e-05	0.0011424	25	692	333	25640	24	AT1G78410,AT3G14990,AT5G54610,AT1G71030,AT3G12320,AT3G48080,AT1G13470,AT1G55960,AT5G53970,AT5G24530,AT1G08050,AT3G48640,AT1G76970,AT1G16670,AT1G10340,AT5G25440,AT4G03450,AT1G66880,AT5G63600,AT4G32770,AT4G37760,AT4G38560,AT2G26560,AT4G10500	1	AT4G39800
GO:0050660	flavin adenine dinucleotide binding	molecular_function	1.9481e-05	0.0013418	16	692	154	25640	15	AT1G26380,AT5G65110,AT1G30720,AT3G24170,AT1G30730,AT5G24160,AT3G09940,AT5G24150,AT1G26420,AT4G37760,AT1G77760,AT3G45300,AT3G51840,AT1G26410,AT4G20860	1	AT1G04180
GO:0015849	organic acid transport	biological_process	1.983e-05	0.0013552	19	692	216	25640	19	AT4G20860,AT5G04770,AT1G51790,AT3G11900,AT5G15870,AT4G24230,AT3G04070,AT2G38870,AT3G18250,AT3G49210,AT5G40780,AT1G31820,AT4G21120,AT2G39210,AT4G22470,AT1G21010,AT4G21440,AT5G39090,AT2G27660	0
GO:0044550	secondary metabolite biosynthetic process	biological_process	2.1942e-05	0.001488	24	692	310	25640	22	AT5G24150,AT1G66540,AT3G26230,AT1G67980,AT5G24160,AT1G71030,AT3G48310,AT1G72680,AT5G67310,AT2G38860,AT3G26220,AT3G26170,AT3G26180,AT3G26210,AT4G37370,AT2G25450,AT5G36220,AT2G29720,AT4G27260,AT4G13660,AT3G28740,AT4G15760	2	AT3G17390,AT4G33790
GO:0006972	hyperosmotic response	biological_process	2.2938e-05	0.0015437	12	692	98	25640	12	AT5G39610,AT5G49480,AT5G67080,AT3G22160,AT2G39800,AT4G21440,AT4G05100,AT2G25090,AT5G46050,AT5G46180,AT4G34180,AT1G80160	0
GO:0048037	cofactor binding	molecular_function	2.5292e-05	0.0016892	34	692	528	25640	31	AT4G20860,AT4G13890,AT1G26410,AT3G45300,AT2G39800,AT1G26420,AT5G24150,AT5G24160,AT5G11520,AT1G30730,AT1G63180,AT2G13810,AT1G26380,AT5G53970,AT2G38400,AT5G44480,AT4G24230,AT3G51840,AT1G77760,AT5G46180,AT1G64660,AT4G37760,AT1G09480,AT3G09940,AT5G14780,AT3G24170,AT5G17380,AT1G30720,AT5G65110,AT2G37760,AT2G37770	3	AT5G08530,AT1G36370,AT1G04180
GO:0016310	phosphorylation	biological_process	2.8799e-05	0.001909	79	692	1670	25640	74	AT5G58350,AT1G09970,AT1G21240,AT5G03350,AT1G04280,AT5G60900,AT5G54610,AT1G67000,AT4G17660,AT3G23120,AT2G23450,AT5G67080,AT4G15530,AT3G11080,AT4G23230,AT5G38250,AT2G39660,AT1G16670,AT4G03450,AT5G42440,AT4G25390,AT1G79680,AT1G16130,AT1G51860,AT2G25090,AT5G09290,AT2G32660,AT5G24530,AT3G48640,AT4G34180,AT1G47890,AT4G08850,AT5G25440,AT3G59700,AT2G23030,AT5G20480,AT1G51820,AT2G26560,AT3G24982,AT4G23310…	5	AT5G44680,AT3G12610,AT4G26540,AT1G51940,AT2G41940
GO:0004675	transmembrane receptor protein serine/threonine kinase activity	molecular_function	3.1218e-05	0.0020237	34	692	522	25640	32	AT5G25440,AT4G23210,AT4G08850,AT1G16110,AT1G51820,AT5G20480,AT3G59700,AT1G66880,AT5G59260,AT1G51790,AT1G74360,AT1G70530,AT1G35710,AT1G66460,AT1G16130,AT1G51860,AT1G65790,AT4G25390,AT1G79680,AT5G42440,AT1G21250,AT2G39660,AT5G38250,AT4G04960,AT4G04490,AT2G23450,AT4G17660,AT1G67000,AT5G01550,AT1G21240,AT4G23310,AT1G09970	2	AT4G26540,AT1G51940
GO:0007167	enzyme linked receptor protein signaling pathway	biological_process	3.1218e-05	0.0020237	34	692	522	25640	32	AT4G23310,AT1G21240,AT1G09970,AT5G01550,AT1G67000,AT2G23450,AT4G17660,AT4G04490,AT4G04960,AT5G38250,AT2G39660,AT1G79680,AT4G25390,AT5G42440,AT1G21250,AT1G65790,AT1G51860,AT1G16130,AT1G66460,AT1G35710,AT1G74360,AT1G51790,AT1G70530,AT5G59260,AT3G59700,AT1G66880,AT1G51820,AT5G20480,AT1G16110,AT5G25440,AT4G23210,AT4G08850	2	AT1G51940,AT4G26540
GO:0007178	transmembrane receptor protein serine/threonine kinase signaling pathway	biological_process	3.1218e-05	0.0020237	34	692	522	25640	32	AT4G04960,AT4G04490,AT2G39660,AT5G38250,AT1G79680,AT4G25390,AT1G21250,AT5G42440,AT1G65790,AT1G21240,AT4G23310,AT1G09970,AT5G01550,AT2G23450,AT4G17660,AT1G67000,AT5G59260,AT1G74360,AT1G51790,AT1G70530,AT1G51820,AT5G20480,AT1G66880,AT3G59700,AT5G25440,AT4G23210,AT4G08850,AT1G16110,AT1G51860,AT1G16130,AT1G35710,AT1G66460	2	AT1G51940,AT4G26540
GO:0042430	indole-containing compound metabolic process	biological_process	3.2405e-05	0.0020853	13	692	113	25640	13	AT4G27260,AT4G34180,AT5G05730,AT3G44300,AT1G21120,AT3G28740,AT2G38860,AT1G25220,AT5G67310,AT1G66540,AT4G37370,AT1G21100,AT5G36220	0
GO:0042343	indole glucosinolate metabolic process	biological_process	3.3789e-05	0.0021586	7	692	31	25640	7	AT3G28740,AT1G21100,AT1G21120,AT5G67310,AT5G36220,AT4G37370,AT1G66540	0
GO:0001653	peptide receptor activity	molecular_function	3.504e-05	0.0022224	34	692	525	25640	32	AT4G23310,AT1G21240,AT1G09970,AT2G23450,AT4G17660,AT1G67000,AT5G01550,AT2G39660,AT5G38250,AT4G04960,AT4G04490,AT1G65790,AT1G79680,AT4G25390,AT1G21250,AT5G42440,AT1G16130,AT1G51860,AT1G35710,AT1G66460,AT5G59260,AT1G74360,AT1G51790,AT1G70530,AT5G25440,AT4G23210,AT4G08850,AT1G16110,AT1G51820,AT5G20480,AT3G59700,AT1G66880	2	AT4G26540,AT1G51940
GO:0038023	signaling receptor activity	molecular_function	3.5605e-05	0.0022421	37	692	594	25640	35	AT4G23210,AT4G08850,AT5G25440,AT1G16110,AT1G51820,AT5G20480,AT1G66880,AT3G59700,AT5G59260,AT1G70530,AT1G74360,AT1G51790,AT1G35710,AT1G66460,AT5G44610,AT1G16130,AT5G11210,AT1G51860,AT1G65790,AT1G21250,AT5G42440,AT4G25390,AT1G79680,AT2G39660,AT5G38250,AT4G04960,AT4G04490,AT4G17660,AT2G23450,AT1G67000,AT5G01550,AT1G09970,AT4G23310,AT1G21240,AT2G02710	2	AT4G26540,AT1G51940
GO:0002237	response to molecule of bacterial origin	biological_process	3.7025e-05	0.002315	9	692	56	25640	9	AT1G09970,AT5G25910,AT5G25440,AT4G23210,AT1G10340,AT1G47890,AT2G26560,AT4G03450,AT2G25000	0
GO:0016740	transferase activity	molecular_function	4.0579e-05	0.002491	150	692	3741	25640	136	AT1G51820,AT3G59700,AT5G25440,AT2G39800,AT2G02930,AT3G54150,AT3G21500,AT2G32660,AT3G44860,AT1G02580,AT1G09430,AT2G32020,AT5G58770,AT4G02520,AT1G51860,AT1G54570,AT4G37610,AT4G15490,AT3G49210,AT1G16130,AT1G33030,AT1G02920,AT1G16670,AT2G18700,AT5G46180,AT2G38400,AT2G39660,AT5G38250,AT2G39980,AT3G26440,AT4G23230,AT3G11080,AT2G38860,AT3G48580,AT1G67000,AT3G61280,AT2G02710,AT5G03350,AT1G09970,AT2G15480…	14	AT1G51940,AT1G11545,AT4G19120,AT3G62660,AT4G35640,AT5G07000,AT2G06850,AT4G26540,AT5G20410,AT3G12610,AT1G10550,AT3G17390,AT1G48300,AT1G36370
GO:0019199	transmembrane receptor protein kinase activity	molecular_function	4.049e-05	0.002491	34	692	529	25640	32	AT1G51860,AT1G16130,AT1G35710,AT1G66460,AT5G59260,AT1G74360,AT1G51790,AT1G70530,AT1G51820,AT5G20480,AT3G59700,AT1G66880,AT5G25440,AT4G08850,AT4G23210,AT1G16110,AT1G21240,AT4G23310,AT1G09970,AT5G01550,AT2G23450,AT4G17660,AT1G67000,AT4G04960,AT4G04490,AT2G39660,AT5G38250,AT4G25390,AT1G79680,AT1G21250,AT5G42440,AT1G65790	2	AT1G51940,AT4G26540
GO:0009812	flavonoid metabolic process	biological_process	4.0688e-05	0.002491	20	692	247	25640	20	AT1G75040,AT3G21780,AT5G46780,AT1G71030,AT3G46690,AT2G36800,AT4G15550,AT4G34138,AT2G30140,AT4G15490,AT2G15480,AT2G36770,AT5G63600,AT4G27830,AT1G66880,AT4G15260,AT2G37970,AT3G46700,AT3G57020,AT1G19960	0
GO:0010150	leaf senescence	biological_process	4.1529e-05	0.002525	10	692	71	25640	10	AT2G13810,AT5G11520,AT4G16110,AT4G16690,AT5G39610,AT5G44610,AT2G40750,AT3G56400,AT1G69490,AT2G45210	0
GO:0071215	cellular response to abscisic acid stimulus	biological_process	4.3845e-05	0.0026475	21	692	266	25640	19	AT3G20410,AT1G72770,AT1G65790,AT1G12240,AT3G54150,AT5G39610,AT1G28190,AT1G08050,AT5G18490,AT4G05100,AT4G21440,AT1G66600,AT5G01550,AT4G18010,AT5G67080,AT4G02380,AT1G71390,AT4G21534,AT2G33150	2	AT1G02340,AT1G51940
GO:0097306	cellular response to alcohol	biological_process	4.4231e-05	0.0026526	23	692	308	25640	19	AT1G66600,AT4G05100,AT4G21440,AT5G67080,AT5G01550,AT4G18010,AT4G21534,AT4G02380,AT1G71390,AT2G33150,AT1G65790,AT1G12240,AT3G54150,AT3G20410,AT1G72770,AT5G39610,AT1G28190,AT5G18490,AT1G08050	4	AT3G58850,AT1G02340,AT2G18300,AT1G51940
GO:0050662	coenzyme binding	molecular_function	4.496e-05	0.0026781	26	692	363	25640	24	AT2G37760,AT2G37770,AT1G26380,AT5G24150,AT3G24170,AT1G30730,AT5G14780,AT3G09940,AT5G24160,AT5G65110,AT5G17380,AT1G63180,AT1G30720,AT2G39800,AT1G77760,AT4G37760,AT1G09480,AT1G26420,AT5G44480,AT4G20860,AT4G24230,AT1G26410,AT3G45300,AT3G51840	2	AT1G04180,AT5G08530
GO:0009813	flavonoid biosynthetic process	biological_process	4.6789e-05	0.0027684	19	692	230	25640	19	AT2G36770,AT4G15260,AT1G66880,AT5G63600,AT3G46700,AT1G19960,AT3G57020,AT2G37970,AT3G46690,AT2G36800,AT1G75040,AT3G21780,AT5G46780,AT1G71030,AT4G34138,AT2G30140,AT4G15550,AT2G15480,AT4G15490	0
GO:0016053	organic acid biosynthetic process	biological_process	4.8303e-05	0.0028201	43	692	773	25640	38	AT3G47340,AT3G51450,AT3G14990,AT5G14120,AT3G44300,AT3G22460,AT2G13810,AT1G78410,AT2G33150,AT3G48530,AT3G25760,AT5G25440,AT2G39800,AT1G10340,AT1G66880,AT4G15260,AT1G09240,AT4G10500,AT2G26560,AT3G22740,AT5G24530,AT1G76970,AT3G48640,AT5G54610,AT3G48080,AT4G05100,AT5G05730,AT2G38860,AT1G67070,AT5G52570,AT5G46180,AT1G16670,AT4G03450,AT1G25220,AT4G38560,AT1G13470,AT1G66760,AT1G08050	5	AT1G12090,AT4G35640,AT2G22170,AT1G15550,AT2G29980
GO:0046394	carboxylic acid biosynthetic process	biological_process	4.8303e-05	0.0028201	43	692	773	25640	38	AT2G38860,AT5G05730,AT4G05100,AT3G48080,AT5G54610,AT1G08050,AT1G66760,AT1G13470,AT4G38560,AT1G25220,AT4G03450,AT1G16670,AT5G46180,AT1G67070,AT5G52570,AT3G48530,AT2G33150,AT2G13810,AT1G78410,AT3G22460,AT5G14120,AT3G44300,AT3G14990,AT3G51450,AT3G47340,AT3G48640,AT1G76970,AT5G24530,AT3G22740,AT2G26560,AT1G09240,AT4G10500,AT1G66880,AT4G15260,AT1G10340,AT2G39800,AT5G25440,AT3G25760	5	AT2G29980,AT1G15550,AT2G22170,AT4G35640,AT1G12090
GO:0009738	abscisic acid-activated signaling pathway	biological_process	4.8683e-05	0.0028236	20	692	248	25640	18	AT4G21440,AT4G05100,AT1G66600,AT4G18010,AT5G01550,AT5G67080,AT1G71390,AT4G02380,AT2G33150,AT1G72770,AT3G20410,AT3G54150,AT1G12240,AT1G65790,AT5G39610,AT1G28190,AT1G08050,AT5G18490	2	AT1G02340,AT1G51940
GO:0007166	cell surface receptor signaling pathway	biological_process	5.0092e-05	0.0028863	35	692	558	25640	33	AT1G35710,AT1G66460,AT1G16130,AT5G11210,AT1G51860,AT5G25440,AT4G08850,AT4G23210,AT1G16110,AT5G20480,AT1G51820,AT1G66880,AT3G59700,AT5G59260,AT1G51790,AT1G74360,AT1G70530,AT2G23450,AT4G17660,AT1G67000,AT5G01550,AT1G21240,AT4G23310,AT1G09970,AT1G65790,AT1G79680,AT4G25390,AT5G42440,AT1G21250,AT2G39660,AT5G38250,AT4G04960,AT4G04490	2	AT4G26540,AT1G51940
GO:0004888	transmembrane signaling receptor activity	molecular_function	5.7929e-05	0.0033163	35	692	562	25640	33	AT1G16130,AT5G11210,AT1G51860,AT1G35710,AT1G66460,AT5G59260,AT1G70530,AT1G51790,AT1G74360,AT4G08850,AT4G23210,AT5G25440,AT1G16110,AT1G51820,AT5G20480,AT3G59700,AT1G66880,AT1G09970,AT1G21240,AT4G23310,AT4G17660,AT2G23450,AT1G67000,AT5G01550,AT2G39660,AT5G38250,AT4G04960,AT4G04490,AT1G65790,AT1G21250,AT5G42440,AT4G25390,AT1G79680	2	AT4G26540,AT1G51940
GO:0015804	neutral amino acid transport	biological_process	7.122e-05	0.0040508	8	692	49	25640	8	AT3G11900,AT4G20860,AT4G22470,AT1G21010,AT4G21440,AT2G38870,AT5G39090,AT2G27660	0
GO:0015711	organic anion transport	biological_process	7.3783e-05	0.0041697	20	692	257	25640	20	AT1G21010,AT4G21120,AT1G31820,AT4G22470,AT2G39210,AT3G49210,AT5G40780,AT2G27660,AT5G39090,AT4G21440,AT4G24230,AT4G28390,AT5G15870,AT5G04770,AT4G20860,AT1G51790,AT3G11900,AT3G18250,AT2G38870,AT3G04070	0
GO:0004872	receptor activity	molecular_function	7.4355e-05	0.0041752	37	692	619	25640	35	AT1G74360,AT1G51790,AT1G70530,AT5G59260,AT1G66880,AT3G59700,AT1G51820,AT5G20480,AT1G16110,AT5G25440,AT4G23210,AT4G08850,AT1G51860,AT5G11210,AT1G16130,AT5G44610,AT1G66460,AT1G35710,AT4G04490,AT4G04960,AT5G38250,AT2G39660,AT1G79680,AT4G25390,AT5G42440,AT1G21250,AT1G65790,AT2G02710,AT1G21240,AT4G23310,AT1G09970,AT5G01550,AT1G67000,AT2G23450,AT4G17660	2	AT1G51940,AT4G26540
GO:0000165	MAPK cascade	biological_process	8.1408e-05	0.0045423	13	692	127	25640	12	AT5G54610,AT2G26560,AT5G67080,AT1G66880,AT4G03450,AT1G71390,AT4G02380,AT1G13470,AT3G48640,AT1G08050,AT5G24530,AT1G78410	1	AT2G41940
GO:0004672	protein kinase activity	molecular_function	8.3451e-05	0.0046271	59	692	1165	25640	56	AT1G65790,AT1G16670,AT3G20410,AT1G51890,AT1G21250,AT5G42440,AT1G79680,AT4G25390,AT1G51620,AT4G23230,AT5G38250,AT2G39660,AT4G04490,AT4G13820,AT4G04960,AT5G25910,AT3G25010,AT1G67000,AT3G23120,AT4G17660,AT2G23450,AT5G67080,AT5G01550,AT1G56145,AT3G11080,AT5G58350,AT1G09970,AT3G24982,AT1G21240,AT4G23310,AT1G71390,AT2G02710,AT5G60900,AT1G16110,AT3G28890,AT1G47890,AT4G08850,AT4G23210,AT5G25440,AT3G59700…	3	AT3G12610,AT4G26540,AT1G51940
GO:0015824	proline transport	biological_process	0.00010228	0.0056356	7	692	39	25640	7	AT4G20860,AT4G21440,AT2G38870,AT5G39090,AT4G22470,AT1G21010,AT2G27660	0
GO:0043617	cellular response to sucrose starvation	biological_process	0.0001109	0.0060729	3	692	4	25640	3	AT3G13450,AT3G47340,AT1G21400	0
GO:0050794	regulation of cellular process	biological_process	0.0001193	0.0064921	191	692	5289	25640	157	AT3G59700,AT5G08790,AT1G51820,AT2G26560,AT5G42010,AT4G27450,AT3G54150,AT2G21850,AT5G25440,AT5G24530,AT3G21150,AT5G64810,AT1G03850,AT5G39660,AT2G32660,AT1G51270,AT5G44610,AT1G02580,AT1G70700,AT4G18010,AT3G14990,AT4G11170,AT1G02230,AT1G51860,AT4G02520,AT1G80440,AT1G16130,AT4G37610,AT5G24120,AT4G03450,AT1G16670,AT5G15870,AT1G25400,AT5G38250,AT2G43510,AT2G39660,AT5G05730,AT3G11080,AT1G67000,AT3G56310…	34	AT1G18620,AT1G78100,AT1G51940,AT2G42380,AT5G24660,AT1G06830,AT4G15800,AT3G18050,AT5G08520,AT2G42300,AT4G32280,AT1G15550,AT1G23080,AT3G58850,AT1G02340,AT1G18400,AT3G05800,AT4G26540,AT1G66140,AT1G69040,AT4G03400,AT1G74670,AT3G12610,AT3G58120,AT1G04240,AT2G32100,AT5G47370,AT2G18328,AT2G18300,AT1G52830,AT5G03545,AT1G14280,AT2G41940,AT5G14920
GO:0031625	ubiquitin protein ligase binding	molecular_function	0.00013978	0.007514	34	692	568	25640	32	AT4G04960,AT4G04490,AT2G39660,AT5G38250,AT4G25390,AT1G79680,AT5G42440,AT1G21250,AT1G65790,AT1G21240,AT4G23310,AT1G09970,AT5G01550,AT2G23450,AT4G17660,AT1G67000,AT5G59260,AT1G51790,AT1G74360,AT1G70530,AT1G51820,AT5G20480,AT1G66880,AT3G59700,AT5G25440,AT4G08850,AT4G23210,AT1G16110,AT1G51860,AT1G16130,AT1G35710,AT1G66460	2	AT1G51940,AT4G26540
GO:0044389	ubiquitin-like protein ligase binding	molecular_function	0.00013978	0.007514	34	692	568	25640	32	AT1G09970,AT4G23310,AT1G21240,AT5G01550,AT4G17660,AT2G23450,AT1G67000,AT4G04960,AT4G04490,AT2G39660,AT5G38250,AT1G21250,AT5G42440,AT1G79680,AT4G25390,AT1G65790,AT1G51860,AT1G16130,AT1G35710,AT1G66460,AT5G59260,AT1G70530,AT1G51790,AT1G74360,AT1G51820,AT5G20480,AT3G59700,AT1G66880,AT4G23210,AT4G08850,AT5G25440,AT1G16110	2	AT1G51940,AT4G26540
GO:0006641	triglyceride metabolic process	biological_process	0.00014694	0.0078511	5	692	18	25640	3	AT3G26840,AT1G54570,AT5G04040	2	AT3G10520,AT1G48300
GO:0009416	response to light stimulus	biological_process	0.00015158	0.0080022	40	692	750	25640	27	AT1G02580,AT1G75040,AT5G52250,AT5G18170,AT3G47340,AT2G05100,AT5G24120,AT5G08790,AT2G26560,AT2G41250,AT5G63600,AT1G20630,AT3G21150,AT3G57020,AT2G37970,AT1G16420,AT1G21400,AT1G13990,AT3G13450,AT5G20230,AT4G32770,AT1G67070,AT1G77760,AT3G17609,AT4G24230,AT3G56710,AT1G25560	13	AT2G06850,AT1G52830,AT4G32280,AT4G03400,AT1G14280,AT1G18400,AT1G12090,AT1G02340,AT5G47370,AT3G58850,AT1G75780,AT1G15550,AT5G44680
GO:0006979	response to oxidative stress	biological_process	0.00015158	0.0080022	29	692	494	25640	29	AT4G11850,AT1G61120,AT4G31870,AT5G46350,AT3G57520,AT3G14990,AT4G11170,AT1G52200,AT1G16420,AT5G63160,AT5G27600,AT4G02380,AT4G37610,AT5G20230,AT1G09970,AT1G14870,AT1G73260,AT1G78410,AT2G39800,AT2G44240,AT1G20630,AT4G21840,AT5G39610,AT4G32770,AT4G35770,AT4G21850,AT4G37520,AT1G03850,AT4G13820	0
GO:0071705	nitrogen compound transport	biological_process	0.00015668	0.0082219	31	692	528	25640	27	AT5G39090,AT5G14120,AT2G27660,AT5G44610,AT4G21440,AT4G22470,AT2G39210,AT1G31820,AT4G21120,AT1G73260,AT1G21010,AT4G18210,AT5G40780,AT3G49210,AT2G44380,AT5G63600,AT2G17740,AT5G46050,AT2G38870,AT3G04070,AT3G18250,AT5G15870,AT4G28390,AT3G11900,AT1G51790,AT4G20860,AT5G04770	4	AT4G10770,AT2G02020,AT4G12390,AT1G52190
GO:0001666	response to hypoxia	biological_process	0.00018339	0.0095667	9	692	73	25640	9	AT5G25250,AT5G24530,AT4G24230,AT1G26410,AT3G28510,AT1G26380,AT4G27450,AT2G26560,AT1G53620	0
GO:0008152	metabolic process	biological_process	0.0002249	0.011421	432	692	13536	25640	371	AT1G01520,AT5G49360,AT1G54100,AT1G51790,AT1G74360,AT1G02850,AT3G22160,AT1G09240,AT1G51760,AT1G16110,AT3G51440,AT5G39050,AT4G23210,AT1G78410,AT1G63180,AT1G69610,AT1G67520,AT2G25440,AT4G21534,AT2G30140,AT4G34138,AT4G09750,AT2G37980,AT3G51450,AT1G21100,AT4G19370,AT4G04960,AT1G13470,AT1G55960,AT1G51890,AT1G75490,AT2G36770,AT2G17740,AT1G77760,AT1G65790,AT3G03480,AT5G38710,AT2G30250,AT1G66040,AT3G63010…	61	AT1G52830,AT5G48900,AT4G04955,AT1G48300,AT1G36370,AT1G04180,AT1G66140,AT4G39800,AT1G02340,AT3G05800,AT1G69040,AT5G20410,AT4G03400,AT1G04240,AT2G32100,AT5G47370,AT4G35640,AT2G06850,AT5G02760,AT1G15550,AT1G72416,AT3G19850,AT5G23870,AT2G42380,AT4G19120,AT4G12390,AT2G45180,AT5G08520,AT2G42300,AT3G17390,AT5G08530,AT2G18300,AT2G18328,AT3G14210,AT5G03545,AT2G29980,AT5G14920,AT2G41940,AT4G26540,AT1G18400…
GO:0004871	signal transducer activity	molecular_function	0.00022307	0.011421	40	692	748	25640	37	AT5G59260,AT1G51790,AT1G74360,AT1G70530,AT5G20480,AT1G51820,AT1G66880,AT3G59700,AT5G25440,AT4G08850,AT4G23210,AT1G16110,AT5G11210,AT1G51860,AT1G16130,AT5G44610,AT1G35710,AT1G66460,AT4G04960,AT4G04490,AT2G39660,AT5G38250,AT4G25390,AT1G79680,AT1G21250,AT5G42440,AT1G65790,AT2G02710,AT4G23310,AT1G21240,AT1G09970,AT5G01550,AT5G67080,AT4G16110,AT2G23450,AT4G17660,AT1G67000	3	AT1G51940,AT4G26540,AT4G15800
GO:0016054	organic acid catabolic process	biological_process	0.00022672	0.011421	17	692	217	25640	17	AT3G56310,AT3G21780,AT3G47340,AT2G38860,AT5G54080,AT1G03090,AT2G33150,AT5G65110,AT3G48990,AT4G33150,AT5G46180,AT4G34180,AT5G38710,AT1G64660,AT2G02390,AT3G45300,AT3G51840	0
GO:0046395	carboxylic acid catabolic process	biological_process	0.00022672	0.011421	17	692	217	25640	17	AT1G64660,AT5G38710,AT5G46180,AT4G34180,AT3G48990,AT4G33150,AT2G02390,AT3G45300,AT3G51840,AT5G54080,AT2G38860,AT3G47340,AT3G21780,AT3G56310,AT2G33150,AT5G65110,AT1G03090	0
GO:0015706	nitrate transport	biological_process	0.00022067	0.011421	10	692	89	25640	8	AT2G44380,AT4G20860,AT3G49210,AT1G73260,AT2G27660,AT5G44610,AT5G14120,AT5G63600	2	AT1G52190,AT4G12390
GO:0071456	cellular response to hypoxia	biological_process	0.00022658	0.011421	5	692	23	25640	5	AT5G25250,AT1G26380,AT1G53620,AT1G26410,AT2G26560	0
GO:0004033	aldo-keto reductase (NADP) activity	molecular_function	0.00023558	0.0118	3	692	5	25640	3	AT3G04000,AT2G37770,AT2G37760	0
GO:0055114	oxidation-reduction process	biological_process	0.00025406	0.012654	76	692	1760	25640	72	AT4G10500,AT1G26420,AT5G63600,AT2G39800,AT1G20630,AT2G21850,AT4G21840,AT5G36220,AT3G45300,AT5G24530,AT3G26180,AT3G26210,AT1G19530,AT4G20860,AT4G21850,AT2G27660,AT5G67310,AT3G14620,AT1G26380,AT3G48310,AT1G30730,AT4G21580,AT2G33150,AT4G15760,AT3G48000,AT5G52570,AT3G14690,AT3G51840,AT4G37370,AT1G03400,AT5G43450,AT1G72680,AT5G54080,AT3G56310,AT5G14780,AT3G09220,AT2G41730,AT1G66540,AT1G06570,AT3G28740…	4	AT5G08530,AT1G15550,AT2G29980,AT1G04180
GO:0044283	small molecule biosynthetic process	biological_process	0.00026898	0.013322	49	692	993	25640	43	AT1G08050,AT1G13470,AT1G55960,AT5G53970,AT1G66760,AT4G32770,AT4G03450,AT1G25220,AT4G38560,AT4G37760,AT5G52570,AT1G67070,AT5G46180,AT1G16670,AT5G05730,AT2G38860,AT3G12320,AT5G54610,AT4G05100,AT3G48080,AT5G24530,AT1G76970,AT3G48640,AT3G22740,AT4G15260,AT1G66880,AT1G09240,AT4G10500,AT2G26560,AT3G25760,AT5G25440,AT1G10340,AT2G39800,AT1G78410,AT2G13810,AT2G33150,AT3G48530,AT3G44300,AT5G14120,AT3G22460…	6	AT2G29980,AT1G15550,AT2G22170,AT4G35640,AT4G39800,AT1G12090
GO:0005886	plasma membrane	cellular_component	0.00029298	0.014429	111	692	2756	25640	94	AT1G04780,AT3G44300,AT5G44610,AT3G14990,AT1G51860,AT4G02520,AT5G40780,AT1G16130,AT3G51890,AT4G12735,AT1G34750,AT3G59700,AT4G27450,AT5G20480,AT1G51820,AT1G47890,AT5G25440,AT4G08850,AT2G02930,AT5G22300,AT3G51330,AT4G36670,AT2G28120,AT2G39518,AT2G32660,AT3G53480,AT3G11080,AT1G30220,AT1G67000,AT2G23450,AT3G13790,AT3G23120,AT4G17660,AT2G04040,AT1G14870,AT1G09970,AT4G25390,AT1G79680,AT2G46430,AT5G42440…	17	AT1G03870,AT4G12730,AT1G51940,AT4G26540,AT1G10550,AT5G46240,AT1G20010,AT3G12610,AT1G52190,AT1G14280,AT4G38840,AT1G78000,AT3G17390,AT5G18290,AT5G14920,AT5G53250,AT1G23080
GO:0009267	cellular response to starvation	biological_process	0.00031312	0.015336	16	692	205	25640	10	AT5G57910,AT1G20630,AT5G63600,AT1G64660,AT1G62300,AT4G02380,AT3G13450,AT3G47340,AT1G21400,AT5G44610	6	AT4G04955,AT5G48850,AT1G78000,AT5G20410,AT5G03545,AT1G04770
GO:0036294	cellular response to decreased oxygen levels	biological_process	0.00031712	0.015361	5	692	25	25640	5	AT1G26380,AT5G25250,AT2G26560,AT1G26410,AT1G53620	0
GO:0071453	cellular response to oxygen levels	biological_process	0.00031712	0.015361	5	692	25	25640	5	AT2G26560,AT1G26410,AT1G53620,AT5G25250,AT1G26380	0
GO:0036293	response to decreased oxygen levels	biological_process	0.00032017	0.015424	9	692	79	25640	9	AT2G26560,AT1G53620,AT4G27450,AT1G26380,AT1G26410,AT4G24230,AT5G25250,AT5G24530,AT3G28510	0
GO:0006520	cellular amino acid metabolic process	biological_process	0.00034465	0.016513	34	692	614	25640	28	AT2G38860,AT5G05730,AT5G54080,AT4G08870,AT1G80160,AT5G25770,AT1G64660,AT1G25220,AT4G33150,AT5G38710,AT5G46180,AT5G53970,AT3G22460,AT5G14120,AT3G04000,AT5G18170,AT3G47340,AT5G11520,AT2G13810,AT1G03090,AT1G06570,AT4G15260,AT2G39800,AT4G34180,AT4G13890,AT2G02390,AT3G45300,AT3G22740	6	AT1G36370,AT1G69040,AT4G39800,AT4G35640,AT1G12090,AT3G17390
GO:0030968	endoplasmic reticulum unfolded protein response	biological_process	0.0003475	0.01656	9	692	77	25640	7	AT5G42010,AT1G16670,AT5G15870,AT1G76970,AT1G08050,AT1G71390,AT4G02380	2	AT2G42380,AT3G58120
GO:0070482	response to oxygen levels	biological_process	0.0003557	0.016859	9	692	80	25640	9	AT3G28510,AT5G25250,AT5G24530,AT1G26410,AT4G24230,AT1G26380,AT4G27450,AT2G26560,AT1G53620	0
GO:0006638	neutral lipid metabolic process	biological_process	0.00039207	0.018386	5	692	22	25640	3	AT5G04040,AT1G54570,AT3G26840	2	AT1G48300,AT3G10520
GO:0006639	acylglycerol metabolic process	biological_process	0.00039207	0.018386	5	692	22	25640	3	AT3G26840,AT1G54570,AT5G04040	2	AT3G10520,AT1G48300
GO:0060089	molecular transducer activity	molecular_function	0.0004003	0.018672	40	692	773	25640	37	AT1G51860,AT5G11210,AT1G16130,AT5G44610,AT1G66460,AT1G35710,AT1G70530,AT1G74360,AT1G51790,AT5G59260,AT3G59700,AT1G66880,AT1G51820,AT5G20480,AT1G16110,AT4G08850,AT4G23210,AT5G25440,AT2G02710,AT1G09970,AT1G21240,AT4G23310,AT4G16110,AT5G67080,AT5G01550,AT1G67000,AT4G17660,AT2G23450,AT4G04490,AT4G04960,AT5G38250,AT2G39660,AT1G21250,AT5G42440,AT4G25390,AT1G79680,AT1G65790	3	AT1G51940,AT4G26540,AT4G15800
GO:0016705	oxidoreductase activity, acting on paired donors, with incorporation or reduction of molecular oxygen	molecular_function	0.00040432	0.01876	28	692	467	25640	25	AT1G66540,AT5G24150,AT5G24160,AT3G26230,AT3G49620,AT3G26220,AT5G67310,AT3G14620,AT3G48310,AT3G26170,AT3G14680,AT3G26180,AT3G26210,AT4G37370,AT1G03400,AT5G43450,AT5G36220,AT3G14690,AT2G25450,AT5G24530,AT4G37760,AT4G10500,AT5G63600,AT1G69720,AT3G28740	3	AT1G04180,AT2G29980,AT1G15550
GO:0042594	response to starvation	biological_process	0.00041628	0.019214	16	692	210	25640	10	AT3G47340,AT1G21400,AT5G44610,AT1G62300,AT4G02380,AT3G13450,AT1G20630,AT5G63600,AT1G64660,AT5G57910	6	AT5G03545,AT1G04770,AT5G20410,AT1G78000,AT4G04955,AT5G48850
GO:0034620	cellular response to unfolded protein	biological_process	0.00042657	0.019485	9	692	79	25640	7	AT1G16670,AT5G42010,AT4G02380,AT1G71390,AT1G08050,AT1G76970,AT5G15870	2	AT2G42380,AT3G58120
GO:0035967	cellular response to topologically incorrect protein	biological_process	0.00042657	0.019485	9	692	79	25640	7	AT5G42010,AT1G16670,AT1G08050,AT1G76970,AT5G15870,AT4G02380,AT1G71390	2	AT2G42380,AT3G58120
GO:0004364	glutathione transferase activity	molecular_function	0.00043589	0.019808	7	692	53	25640	7	AT2G02930,AT1G02920,AT1G59700,AT4G02520,AT1G69920,AT2G02390,AT5G62480	0
GO:0009314	response to radiation	biological_process	0.00044361	0.020056	40	692	789	25640	27	AT1G16420,AT1G13990,AT1G21400,AT3G13450,AT5G20230,AT4G32770,AT1G77760,AT3G17609,AT1G67070,AT4G24230,AT3G56710,AT1G25560,AT1G02580,AT5G18170,AT3G47340,AT5G52250,AT1G75040,AT2G05100,AT5G24120,AT2G41250,AT5G63600,AT2G26560,AT5G08790,AT1G20630,AT3G57020,AT3G21150,AT2G37970	13	AT5G47370,AT3G58850,AT1G75780,AT1G15550,AT5G44680,AT1G52830,AT2G06850,AT4G32280,AT1G14280,AT4G03400,AT1G12090,AT1G02340,AT1G18400
GO:0019432	triglyceride biosynthetic process	biological_process	0.00046176	0.02077	4	692	13	25640	2	AT1G54570,AT3G26840	2	AT3G10520,AT1G48300
GO:0006986	response to unfolded protein	biological_process	0.00047157	0.021103	9	692	80	25640	7	AT1G16670,AT5G42010,AT4G02380,AT1G71390,AT1G08050,AT1G76970,AT5G15870	2	AT2G42380,AT3G58120
GO:0031667	response to nutrient levels	biological_process	0.00047646	0.021215	17	692	233	25640	11	AT1G21400,AT3G47340,AT5G44610,AT4G02380,AT1G62300,AT3G13450,AT1G20630,AT1G67070,AT1G64660,AT5G63600,AT5G57910	6	AT5G03545,AT1G04770,AT5G20410,AT1G78000,AT4G04955,AT5G48850
GO:0009739	response to gibberellin	biological_process	0.00049035	0.021723	13	692	158	25640	6	AT3G63010,AT5G44610,AT1G06180,AT1G71030,AT4G25000,AT1G12240	7	AT5G14920,AT2G18300,AT1G18620,AT5G08520,AT1G15550,AT1G74670,AT3G18050
GO:0009694	jasmonic acid metabolic process	biological_process	0.0005271	0.023235	8	692	65	25640	6	AT1G44350,AT4G05100,AT3G51450,AT3G25760,AT2G33150,AT1G66760	2	AT4G03400,AT2G22170
GO:0005992	trehalose biosynthetic process	biological_process	0.00053354	0.023368	5	692	23	25640	4	AT1G23870,AT1G60140,AT1G70290,AT2G18700	1	AT5G51460
GO:0004506	squalene monooxygenase activity	molecular_function	0.00053543	0.023368	3	692	6	25640	3	AT5G24150,AT4G37760,AT5G24160	0
GO:0002679	respiratory burst involved in defense response	biological_process	0.00054743	0.023774	6	692	37	25640	6	AT2G26560,AT2G17740,AT2G27660,AT1G26420,AT4G20860,AT1G51790	0
GO:0010167	response to nitrate	biological_process	0.00056057	0.024225	9	692	83	25640	8	AT5G14120,AT5G63600,AT5G44610,AT2G27660,AT4G20860,AT3G49210,AT2G44380,AT1G73260	1	AT4G12390
GO:0031669	cellular response to nutrient levels	biological_process	0.0006065	0.026083	16	692	217	25640	10	AT1G64660,AT5G63600,AT1G20630,AT5G57910,AT5G44610,AT1G21400,AT3G47340,AT3G13450,AT4G02380,AT1G62300	6	AT1G78000,AT5G48850,AT4G04955,AT1G04770,AT5G03545,AT5G20410
GO:0006560	proline metabolic process	biological_process	0.00062649	0.026811	4	692	14	25640	4	AT4G08870,AT2G39800,AT5G46180,AT5G38710	0
GO:0080043	quercetin 3-O-glucosyltransferase activity	molecular_function	0.00063745	0.027118	11	692	112	25640	11	AT3G46700,AT4G15550,AT4G34138,AT2G30140,AT4G15490,AT2G15480,AT3G46690,AT2G36770,AT2G36800,AT4G15260,AT3G21780	0
GO:0045730	respiratory burst	biological_process	0.00063981	0.027118	6	692	38	25640	6	AT1G26420,AT2G26560,AT2G17740,AT2G27660,AT1G51790,AT4G20860	0
GO:0005991	trehalose metabolic process	biological_process	0.000659	0.027798	5	692	24	25640	4	AT1G23870,AT1G60140,AT1G70290,AT2G18700	1	AT5G51460
GO:0080044	quercetin 7-O-glucosyltransferase activity	molecular_function	0.00068693	0.028838	11	692	113	25640	11	AT2G36770,AT3G46690,AT2G36800,AT4G15260,AT3G21780,AT3G46700,AT4G34138,AT4G15550,AT2G30140,AT4G15490,AT2G15480	0
GO:0019585	glucuronate metabolic process	biological_process	0.00074043	0.030646	11	692	114	25640	11	AT3G46690,AT2G36770,AT2G36800,AT4G15260,AT3G21780,AT3G46700,AT4G34138,AT4G15550,AT2G30140,AT4G15490,AT2G15480	0
GO:0052695	cellular glucuronidation	biological_process	0.00074043	0.030646	11	692	114	25640	11	AT3G46690,AT2G36770,AT2G36800,AT4G15260,AT3G21780,AT3G46700,AT2G30140,AT4G34138,AT4G15550,AT4G15490,AT2G15480	0
GO:0052696	flavonoid glucuronidation	biological_process	0.00074043	0.030646	11	692	114	25640	11	AT3G21780,AT4G15260,AT2G36800,AT2G36770,AT3G46690,AT4G15490,AT2G15480,AT4G34138,AT4G15550,AT2G30140,AT3G46700	0
GO:0044711	single-organism biosynthetic process	biological_process	0.00077586	0.031962	99	692	2483	25640	85	AT1G79680,AT2G32530,AT4G15760,AT4G38560,AT4G03450,AT1G16670,AT2G18700,AT5G52570,AT5G46180,AT4G37370,AT2G38860,AT1G72680,AT5G05730,AT3G12320,AT5G54610,AT1G66540,AT1G23870,AT4G10500,AT2G26560,AT5G63600,AT4G15260,AT5G25440,AT2G39800,AT1G10340,AT4G27260,AT5G57910,AT1G76970,AT5G36220,AT3G21500,AT3G48640,AT5G24530,AT1G19960,AT3G26180,AT3G26210,AT1G60140,AT5G67310,AT3G48310,AT5G14120,AT3G44300,AT1G75040…	14	AT4G33790,AT5G51460,AT3G62660,AT4G39800,AT1G12090,AT2G22170,AT5G20410,AT1G15550,AT3G10520,AT2G29980,AT1G48300,AT4G35640,AT3G17390,AT5G03545
GO:0006063	uronic acid metabolic process	biological_process	0.00079687	0.032675	11	692	115	25640	11	AT3G21780,AT2G36770,AT2G36800,AT3G46690,AT4G15260,AT2G30140,AT4G34138,AT4G15550,AT4G15490,AT2G15480,AT3G46700	0
GO:0016773	phosphotransferase activity, alcohol group as acceptor	molecular_function	0.00080116	0.032699	61	692	1328	25640	58	AT1G66460,AT2G25090,AT1G35710,AT2G25440,AT4G21534,AT1G16130,AT1G51860,AT1G67520,AT1G16110,AT3G28890,AT1G47890,AT5G25440,AT4G23210,AT4G08850,AT2G23030,AT1G66880,AT3G59700,AT1G51820,AT5G20480,AT1G74360,AT1G51790,AT1G70530,AT2G32660,AT5G59260,AT3G49160,AT1G67000,AT3G25010,AT2G23450,AT4G17660,AT3G23120,AT5G67080,AT3G11080,AT1G56145,AT5G01550,AT1G21240,AT4G23310,AT1G09970,AT3G24982,AT5G58350,AT1G71390…	3	AT4G26540,AT1G51940,AT3G12610
GO:0050789	regulation of biological process	biological_process	0.00083235	0.033816	205	692	5954	25640	167	AT4G32770,AT2G25000,AT1G75490,AT3G20410,AT1G65790,AT4G04960,AT1G13470,AT5G01550,AT2G40750,AT5G63160,AT3G01970,AT4G16110,AT4G05100,AT1G21450,AT5G46780,AT3G04060,AT1G66040,AT3G63010,AT3G24170,AT3G20250,AT2G30250,AT1G71390,AT1G21410,AT4G23310,AT3G24982,AT4G17500,AT3G22160,AT4G23210,AT3G28890,AT1G16110,AT5G59260,AT2G37970,AT1G02440,AT1G51790,AT1G74360,AT1G28190,AT5G46350,AT1G66460,AT3G48530,AT1G78410…	38	AT2G41940,AT5G14920,AT2G18328,AT2G18300,AT1G52830,AT5G03545,AT1G14280,AT3G12610,AT1G74670,AT3G58120,AT1G04240,AT5G47370,AT2G32100,AT3G05800,AT1G18400,AT1G02340,AT1G66140,AT4G26540,AT4G03400,AT1G69040,AT1G23080,AT1G15550,AT3G58850,AT5G48850,AT4G32280,AT1G06830,AT3G18050,AT4G12390,AT4G15800,AT5G44680,AT5G08520,AT2G42300,AT1G78100,AT1G18620,AT3G63200,AT1G51940,AT2G42380,AT5G24660
GO:0016844	strictosidine synthase activity	molecular_function	0.00084986	0.034369	4	692	15	25640	4	AT3G51450,AT3G51440,AT3G51430,AT3G57020	0
GO:0006811	ion transport	biological_process	0.00085862	0.034564	51	692	1120	25640	43	AT2G39410,AT4G24230,AT4G28390,AT5G15870,AT5G04770,AT3G11900,AT1G11260,AT2G46430,AT2G38870,AT2G04040,AT1G21010,AT1G73260,AT1G31820,AT3G19390,AT5G20230,AT2G44010,AT1G30220,AT3G01970,AT3G56310,AT4G36670,AT3G14680,AT4G20860,AT1G51790,AT5G20480,AT5G63600,AT5G17860,AT3G18250,AT3G04070,AT3G63380,AT5G11210,AT4G21120,AT4G23700,AT2G39210,AT4G22470,AT2G44380,AT3G49210,AT5G40780,AT5G44610,AT2G27660,AT5G14120…	8	AT1G12500,AT1G52190,AT5G44680,AT4G12390,AT5G46240,AT5G18290,AT1G78000,AT3G12520
GO:0070401	NADP+ binding	molecular_function	0.00087723	0.035153	2	692	2	25640	2	AT2G37770,AT2G37760	0
GO:0016709	oxidoreductase activity, acting on paired donors, with incorporation or reduction of molecular oxygen, NAD(P)H as one donor, and incorporation of one atom of oxygen	molecular_function	0.00093809	0.037106	15	692	195	25640	14	AT3G26220,AT5G67310,AT4G37760,AT3G28740,AT3G48310,AT4G37370,AT1G66540,AT3G26210,AT3G26170,AT3G26180,AT5G24150,AT5G24160,AT5G36220,AT3G26230	1	AT1G04180
GO:0033306	phytol metabolic process	biological_process	0.00093859	0.037106	2	692	2	25640	2	AT3G26840,AT1G54570	0
GO:1903173	fatty alcohol metabolic process	biological_process	0.00093859	0.037106	2	692	2	25640	2	AT1G54570,AT3G26840	0
GO:0009063	cellular amino acid catabolic process	biological_process	0.0009876	0.038869	10	692	103	25640	10	AT1G64660,AT2G38860,AT5G54080,AT4G33150,AT4G34180,AT5G46180,AT5G38710,AT3G47340,AT3G45300,AT1G03090	0
GO:0006575	cellular modified amino acid metabolic process	biological_process	0.0010378	0.040433	9	692	88	25640	6	AT1G68440,AT4G13890,AT3G24170,AT1G69920,AT3G22740,AT4G34180	3	AT3G17390,AT1G36370,AT4G39800
GO:0046460	neutral lipid biosynthetic process	biological_process	0.0010411	0.040433	4	692	16	25640	2	AT1G54570,AT3G26840	2	AT3G10520,AT1G48300
GO:0046463	acylglycerol biosynthetic process	biological_process	0.0010411	0.040433	4	692	16	25640	2	AT1G54570,AT3G26840	2	AT3G10520,AT1G48300
GO:0009642	response to light intensity	biological_process	0.0010916	0.042207	13	692	173	25640	11	AT1G02580,AT2G26560,AT4G32770,AT1G21400,AT1G67070,AT3G47340,AT1G13990,AT5G18170,AT4G24230,AT3G13450,AT5G20230	2	AT2G06850,AT1G02340
GO:0023014	signal transduction by protein phosphorylation	biological_process	0.001121	0.042969	13	692	164	25640	12	AT5G54610,AT4G03450,AT1G66880,AT5G67080,AT2G26560,AT1G13470,AT4G02380,AT1G71390,AT5G24530,AT1G78410,AT1G08050,AT3G48640	1	AT2G41940
GO:0051606	detection of stimulus	biological_process	0.0011162	0.042969	10	692	107	25640	8	AT5G24530,AT1G78410,AT4G03450,AT1G66880,AT2G26560,AT5G20480,AT3G17609,AT1G10340	2	AT1G14280,AT1G02340
GO:0016301	kinase activity	molecular_function	0.0011279	0.043048	66	692	1496	25640	63	AT2G25090,AT1G16130,AT1G51860,AT1G47890,AT5G25440,AT4G08850,AT2G39800,AT2G23030,AT3G59700,AT5G20480,AT1G51820,AT2G32660,AT1G67000,AT2G23450,AT4G17660,AT3G23120,AT5G67080,AT4G15530,AT3G11080,AT1G21240,AT1G09970,AT5G58350,AT5G03350,AT5G60900,AT2G02710,AT1G04280,AT1G16670,AT4G25390,AT1G79680,AT5G42440,AT5G38250,AT4G23230,AT2G39660,AT1G66460,AT1G35710,AT2G25440,AT4G21534,AT1G67520,AT1G16110,AT3G28890…	3	AT4G26540,AT1G51940,AT3G12610
GO:0050897	cobalt ion binding	molecular_function	0.0011364	0.043182	6	692	42	25640	5	AT1G20630,AT1G03090,AT5G18170,AT1G02920,AT4G08870	1	AT4G04955
GO:0048046	apoplast	cellular_component	0.0012243	0.045994	24	692	449	25640	16	AT5G09440,AT4G33300,AT3G48990,AT5G56870,AT5G49360,AT3G48580,AT3G57260,AT3G56310,AT1G09560,AT1G75040,AT3G13790,AT4G25000,AT3G10740,AT4G02520,AT3G09220,AT5G03350	8	AT2G10940,AT1G11545,AT4G15800,AT4G13560,AT2G06850,AT3G14210,AT1G10550,AT2G17230
GO:0004497	monooxygenase activity	molecular_function	0.0012209	0.045994	20	692	308	25640	19	AT4G37370,AT3G26180,AT3G26170,AT3G14680,AT3G26210,AT2G29720,AT3G14690,AT5G36220,AT3G28740,AT4G15760,AT4G37760,AT5G24150,AT1G66540,AT3G26230,AT5G24160,AT3G48310,AT5G67310,AT3G14620,AT3G26220	1	AT1G04180
GO:1901565	organonitrogen compound catabolic process	biological_process	0.001226	0.045994	16	692	229	25640	15	AT1G68440,AT3G45300,AT5G46180,AT5G38710,AT4G34180,AT4G33150,AT4G16690,AT1G69720,AT1G64660,AT1G03090,AT4G13250,AT3G47340,AT3G56310,AT5G54080,AT2G38860	1	AT4G04955
GO:1900055	regulation of leaf senescence	biological_process	0.0012341	0.046102	3	692	8	25640	3	AT2G45210,AT2G40750,AT3G56400	0
GO:0015698	inorganic anion transport	biological_process	0.0012533	0.04662	13	692	166	25640	9	AT4G20860,AT3G49210,AT2G44380,AT1G73260,AT5G63600,AT3G01970,AT5G14120,AT2G27660,AT5G44610	4	AT3G12520,AT1G52190,AT4G12390,AT1G78000
GO:1901605	alpha-amino acid metabolic process	biological_process	0.0013907	0.051515	26	692	463	25640	21	AT4G33150,AT2G39800,AT5G46180,AT5G38710,AT4G34180,AT1G64660,AT1G25220,AT4G15260,AT3G22740,AT4G13890,AT3G45300,AT3G47340,AT2G38860,AT5G54080,AT5G14120,AT5G05730,AT3G22460,AT1G03090,AT5G11520,AT4G08870,AT2G13810	5	AT1G12090,AT4G35640,AT4G39800,AT3G17390,AT1G36370
GO:0030312	external encapsulating structure	cellular_component	0.0014262	0.052591	37	692	751	25640	24	AT4G25900,AT3G10740,AT1G75040,AT2G45220,AT3G48530,AT1G12240,AT1G20630,AT4G34180,AT3G51330,AT5G49360,AT5G56870,AT3G22060,AT3G57260,AT3G48580,AT3G56310,AT1G09560,AT3G13790,AT1G49050,AT1G09970,AT5G03350,AT1G03220,AT1G21250,AT2G38870,AT5G34940	13	AT2G06850,AT5G23870,AT3G17390,AT5G22460,AT5G25460,AT1G10550,AT2G40610,AT1G20190,AT1G20010,AT4G29310,AT4G15800,AT1G11545,AT3G20470
GO:0003995	acyl-CoA dehydrogenase activity	molecular_function	0.0014317	0.052591	3	692	8	25640	3	AT3G45300,AT5G65110,AT3G51840	0
GO:0004144	diacylglycerol O-acyltransferase activity	molecular_function	0.0014658	0.05362	4	692	17	25640	3	AT3G49210,AT3G26840,AT1G54570	1	AT1G48300
GO:0071370	cellular response to gibberellin stimulus	biological_process	0.0015407	0.056126	8	692	82	25640	2	AT3G63010,AT1G12240	6	AT2G18300,AT5G14920,AT3G18050,AT1G74670,AT1G15550,AT1G18620
GO:0065007	biological regulation	biological_process	0.0015779	0.057247	219	692	6640	25640	176	AT3G56310,AT1G67000,AT3G11080,AT2G38860,AT5G05730,AT1G09970,AT2G02710,AT5G65080,AT1G48000,AT1G16670,AT4G03450,AT2G39660,AT2G43510,AT5G38250,AT1G25400,AT5G15870,AT1G19610,AT3G14990,AT1G02230,AT4G11170,AT4G18010,AT1G70700,AT5G44610,AT1G02580,AT3G44300,AT1G51270,AT5G24120,AT4G37610,AT1G16130,AT1G80440,AT4G02520,AT1G51860,AT5G25440,AT3G54150,AT2G21850,AT4G27450,AT1G44350,AT1G51820,AT5G08790,AT2G26560…	43	AT2G42300,AT5G08520,AT3G18050,AT4G12390,AT4G15800,AT1G06830,AT5G44680,AT2G42380,AT5G24660,AT1G12090,AT1G78100,AT1G18620,AT3G63200,AT1G51940,AT3G58850,AT1G23080,AT1G15550,AT4G32280,AT1G29440,AT5G48850,AT5G47370,AT2G32100,AT5G46240,AT3G12610,AT1G74670,AT1G04240,AT3G58120,AT4G03400,AT1G69040,AT3G05800,AT1G18400,AT1G02340,AT1G66140,AT4G26540,AT2G41940,AT1G04180,AT5G14920,AT5G03545,AT1G52830,AT1G14280…
GO:0044282	small molecule catabolic process	biological_process	0.0016472	0.059517	18	692	281	25640	18	AT1G03090,AT5G65110,AT2G33150,AT3G56310,AT3G21780,AT3G47340,AT4G18010,AT2G38860,AT5G54080,AT3G51840,AT2G02390,AT3G45300,AT4G33150,AT3G48990,AT5G46180,AT5G38710,AT4G34180,AT1G64660	0
GO:0044765	single-organism transport	biological_process	0.0016926	0.060905	91	692	2340	25640	75	AT4G18210,AT5G40780,AT3G49210,AT4G22470,AT2G39210,AT5G11210,AT2G25090,AT4G21440,AT5G14120,AT5G44610,AT2G27660,AT4G20860,AT3G53480,AT5G24530,AT4G36670,AT1G76970,AT4G34180,AT5G25440,AT3G04070,AT5G63600,AT5G65380,AT2G26560,AT5G20480,AT1G09970,AT2G04050,AT1G73260,AT2G04040,AT5G54610,AT3G56310,AT1G30220,AT3G11900,AT5G15870,AT1G25400,AT3G45060,AT2G46430,AT1G11260,AT2G44380,AT3G14770,AT4G02380,AT1G78410…	16	AT2G02020,AT1G12090,AT1G78100,AT5G46240,AT5G44680,AT1G52190,AT4G12390,AT3G12520,AT1G29440,AT5G18290,AT1G78000,AT2G41940,AT4G10770,AT1G12500,AT3G10520,AT1G23080
GO:0016843	amine-lyase activity	molecular_function	0.0017359	0.06221	4	692	18	25640	4	AT3G51450,AT3G51440,AT3G51430,AT3G57020	0
GO:0009505	plant-type cell wall	cellular_component	0.0017717	0.063237	18	692	279	25640	11	AT3G48530,AT3G56310,AT1G49050,AT3G10740,AT4G25900,AT5G34940,AT5G49360,AT3G51330,AT1G12240,AT1G21250,AT1G03220	7	AT5G23870,AT2G06850,AT5G25460,AT3G20470,AT5G22460,AT4G15800,AT4G29310
GO:0009991	response to extracellular stimulus	biological_process	0.0019512	0.069083	17	692	265	25640	11	AT5G44610,AT1G21400,AT3G47340,AT3G13450,AT4G02380,AT1G62300,AT1G64660,AT5G63600,AT1G20630,AT1G67070,AT5G57910	6	AT5G03545,AT1G04770,AT5G20410,AT1G78000,AT5G48850,AT4G04955
GO:0009072	aromatic amino acid family metabolic process	biological_process	0.0019463	0.069083	11	692	132	25640	11	AT5G25770,AT1G80160,AT4G08870,AT2G02390,AT4G34180,AT3G04000,AT5G54080,AT5G05730,AT1G06570,AT2G38860,AT1G25220	0
GO:0019899	enzyme binding	molecular_function	0.0019871	0.070073	35	692	692	25640	33	AT1G66460,AT1G35710,AT1G16130,AT1G51860,AT1G16110,AT4G23210,AT4G08850,AT5G25440,AT1G66880,AT3G59700,AT5G08790,AT1G51820,AT5G20480,AT1G70530,AT1G51790,AT1G74360,AT5G59260,AT1G67000,AT4G17660,AT2G23450,AT5G01550,AT1G09970,AT4G23310,AT1G21240,AT1G65790,AT5G42440,AT1G21250,AT4G25390,AT1G79680,AT5G38250,AT2G39660,AT4G04490,AT4G04960	2	AT4G26540,AT1G51940
GO:0016903	oxidoreductase activity, acting on the aldehyde or oxo group of donors	molecular_function	0.0020452	0.071834	7	692	60	25640	6	AT5G14780,AT1G54100,AT3G48000,AT3G13450,AT1G21400,AT2G39800	1	AT4G33790
GO:0005618	cell wall	cellular_component	0.0023506	0.081907	36	692	746	25640	23	AT5G56870,AT3G51330,AT5G49360,AT3G22060,AT1G12240,AT1G20630,AT4G34180,AT3G48530,AT4G25900,AT1G75040,AT2G45220,AT3G10740,AT5G34940,AT1G03220,AT1G21250,AT2G38870,AT5G03350,AT3G48580,AT3G57260,AT3G13790,AT1G09560,AT1G49050,AT3G56310	13	AT3G17390,AT5G22460,AT5G25460,AT5G23870,AT2G06850,AT3G20470,AT4G29310,AT1G11545,AT4G15800,AT2G40610,AT1G20010,AT1G20190,AT1G10550
GO:0072593	reactive oxygen species metabolic process	biological_process	0.0023487	0.081907	16	692	244	25640	14	AT1G78410,AT5G54610,AT5G24530,AT3G48640,AT1G13470,AT4G37520,AT3G28510,AT1G66880,AT4G03450,AT2G26560,AT4G27450,AT1G77760,AT1G20630,AT4G33150	2	AT5G14920,AT2G41940
GO:0031668	cellular response to extracellular stimulus	biological_process	0.0024289	0.083973	16	692	248	25640	10	AT5G57910,AT1G20630,AT5G63600,AT1G64660,AT1G62300,AT4G02380,AT3G13450,AT3G47340,AT1G21400,AT5G44610	6	AT4G04955,AT5G48850,AT1G78000,AT5G20410,AT1G04770,AT5G03545
GO:0008106	alcohol dehydrogenase (NADP+) activity	molecular_function	0.0024203	0.083973	2	692	3	25640	2	AT2G37770,AT3G04000	0
GO:1901999	homogentisate metabolic process	biological_process	0.0025048	0.085925	2	692	3	25640	2	AT5G54080,AT2G02390	0
GO:1902000	homogentisate catabolic process	biological_process	0.0025048	0.085925	2	692	3	25640	2	AT2G02390,AT5G54080	0
GO:0071496	cellular response to external stimulus	biological_process	0.0025344	0.086601	16	692	249	25640	10	AT3G13450,AT4G02380,AT1G62300,AT5G44610,AT1G21400,AT3G47340,AT5G57910,AT1G64660,AT5G63600,AT1G20630	6	AT5G20410,AT1G04770,AT5G03545,AT5G48850,AT4G04955,AT1G78000
GO:0042743	hydrogen peroxide metabolic process	biological_process	0.0025892	0.088132	14	692	201	25640	13	AT4G33150,AT1G20630,AT5G54610,AT4G27450,AT2G26560,AT4G03450,AT1G66880,AT3G28510,AT4G37520,AT1G13470,AT3G48640,AT5G24530,AT1G78410	1	AT2G41940
GO:1902578	single-organism localization	biological_process	0.0027501	0.091748	91	692	2378	25640	75	AT1G31820,AT1G21010,AT5G20230,AT2G44010,AT3G19390,AT1G71390,AT3G01970,AT5G46780,AT4G28390,AT2G39410,AT4G24230,AT1G08050,AT5G04770,AT1G66760,AT4G32770,AT2G17740,AT2G38870,AT5G46050,AT4G21120,AT1G78410,AT4G23700,AT4G02380,AT3G14770,AT2G44380,AT5G39090,AT5G45410,AT4G03320,AT2G31020,AT3G23560,AT1G51790,AT1G28190,AT3G14680,AT1G66880,AT3G22160,AT1G16510,AT1G09240,AT5G17860,AT3G18250,AT3G63380,AT2G04040…	16	AT4G10770,AT2G41940,AT1G12500,AT1G23080,AT3G10520,AT3G12520,AT1G29440,AT5G18290,AT1G78000,AT5G46240,AT1G52190,AT5G44680,AT4G12390,AT2G02020,AT1G78100,AT1G12090
GO:0044459	plasma membrane part	cellular_component	0.002717	0.091748	21	692	363	25640	16	AT1G30220,AT5G44610,AT1G49050,AT5G25260,AT4G21120,AT1G31820,AT3G14770,AT3G51890,AT5G20230,AT1G11260,AT1G03220,AT5G19230,AT4G36670,AT3G51330,AT5G25250,AT5G04770	5	AT1G10550,AT5G46240,AT1G03870,AT4G12730,AT5G18290
GO:0080037	negative regulation of cytokinin-activated signaling pathway	biological_process	0.0027395	0.091748	2	692	3	25640	2	AT1G15670,AT1G80440	0
GO:0005901	caveola	cellular_component	0.0027579	0.091748	2	692	3	25640	2	AT5G25260,AT5G25250	0
GO:0044853	plasma membrane raft	cellular_component	0.0027579	0.091748	2	692	3	25640	2	AT5G25250,AT5G25260	0
GO:0045121	membrane raft	cellular_component	0.0027579	0.091748	2	692	3	25640	2	AT5G25250,AT5G25260	0
GO:0009743	response to carbohydrate	biological_process	0.0028945	0.095931	13	692	184	25640	12	AT4G33150,AT1G21400,AT3G47340,AT1G67070,AT3G61060,AT5G39610,AT5G08790,AT5G63600,AT3G49790,AT2G37970,AT3G57020,AT3G13450	1	AT1G74670
GO:1901606	alpha-amino acid catabolic process	biological_process	0.0029226	0.0965	9	692	100	25640	9	AT4G33150,AT4G34180,AT5G46180,AT5G38710,AT2G38860,AT1G64660,AT5G54080,AT1G03090,AT3G45300	0
GO:0043090	amino acid import	biological_process	0.0031677	0.1042	4	692	22	25640	4	AT3G18250,AT5G40780,AT2G39210,AT5G15870	0
GO:0008762	UDP-N-acetylmuramate dehydrogenase activity	molecular_function	0.0033325	0.10922	6	692	48	25640	6	AT1G26380,AT1G26420,AT1G30720,AT1G26410,AT1G30730,AT4G20860	0
GO:0009695	jasmonic acid biosynthetic process	biological_process	0.0033479	0.10932	6	692	51	25640	5	AT1G66760,AT4G05100,AT3G51450,AT3G25760,AT2G33150	1	AT2G22170
GO:0031226	intrinsic component of plasma membrane	cellular_component	0.0034279	0.11151	18	692	298	25640	13	AT5G04770,AT3G51330,AT4G36670,AT5G19230,AT1G11260,AT1G03220,AT5G20230,AT3G14770,AT1G31820,AT4G21120,AT1G49050,AT5G44610,AT1G30220	5	AT5G18290,AT4G12730,AT1G03870,AT5G46240,AT1G10550
GO:0044712	single-organism catabolic process	biological_process	0.0034938	0.11324	44	692	983	25640	41	AT4G16690,AT1G64660,AT5G46180,AT5G04040,AT5G38710,AT4G33150,AT1G02920,AT3G51840,AT5G14180,AT5G54080,AT4G32070,AT2G38860,AT4G13250,AT3G56310,AT4G11850,AT3G21780,AT5G65110,AT3G09220,AT3G28740,AT2G26560,AT4G34180,AT1G59700,AT1G20630,AT3G48990,AT1G73610,AT2G02930,AT3G45300,AT2G02390,AT5G62480,AT3G49160,AT4G37520,AT4G20860,AT4G18010,AT3G57520,AT3G47340,AT3G04000,AT2G33150,AT4G02520,AT1G69920,AT3G49210…	3	AT4G04955,AT3G63200,AT3G14210
GO:0009864	induced systemic resistance, jasmonic acid mediated signaling pathway	biological_process	0.0036326	0.11731	3	692	11	25640	2	AT5G47220,AT3G56400	1	AT4G03400
GO:0016616	oxidoreductase activity, acting on the CH-OH group of donors, NAD or NADP as acceptor	molecular_function	0.0037507	0.12068	13	692	184	25640	13	AT1G30720,AT1G30730,AT1G26410,AT5G14780,AT4G20860,AT1G26420,AT2G37770,AT1G26380,AT1G72680,AT1G09480,AT2G37760,AT4G13250,AT3G04000	0
GO:0009970	cellular response to sulfate starvation	biological_process	0.0038228	0.12255	3	692	11	25640	2	AT1G64660,AT1G20630	1	AT1G78000
GO:0009987	cellular process	biological_process	0.0038428	0.12275	432	692	13991	25640	356	AT4G23210,AT3G63380,AT1G16110,AT1G16510,AT1G09240,AT3G22160,AT3G23560,AT1G51790,AT1G28190,AT1G74360,AT1G54100,AT4G03320,AT1G01520,AT3G51450,AT2G30140,AT4G34138,AT3G14770,AT4G21534,AT2G25440,AT1G67520,AT4G15690,AT1G63180,AT1G78410,AT1G69610,AT1G65790,AT3G03480,AT5G38710,AT1G77760,AT2G17740,AT2G36770,AT1G51890,AT1G75490,AT1G55960,AT1G13470,AT4G04960,AT1G21100,AT4G19370,AT1G61120,AT4G05100,AT5G67340…	76	AT5G18290,AT1G52830,AT3G12520,AT1G48300,AT4G04955,AT5G23750,AT4G10770,AT1G36370,AT1G04180,AT3G05800,AT1G02340,AT4G39800,AT1G66140,AT2G33330,AT5G20410,AT4G03400,AT1G69040,AT1G74670,AT1G04240,AT5G47370,AT2G32100,AT1G20010,AT5G46240,AT1G78000,AT4G35640,AT5G02760,AT2G06850,AT1G23080,AT1G15550,AT1G04770,AT1G72416,AT1G20190,AT2G42380,AT5G23870,AT3G19850,AT3G18050,AT4G15800,AT2G42300,AT5G08520,AT2G45180…
GO:0046351	disaccharide biosynthetic process	biological_process	0.0038772	0.1234	5	692	35	25640	4	AT1G23870,AT1G60140,AT1G70290,AT2G18700	1	AT5G51460
GO:0006790	sulfur compound metabolic process	biological_process	0.0039764	0.1261	25	692	482	25640	20	AT5G09290,AT3G22740,AT4G37370,AT1G21100,AT2G25450,AT5G36220,AT4G27260,AT4G15260,AT3G28740,AT1G64660,AT1G66540,AT3G24170,AT1G69920,AT1G09430,AT1G67810,AT1G21120,AT5G14120,AT3G22460,AT2G38860,AT5G67310	5	AT3G17390,AT1G12090,AT4G33790,AT4G35640,AT3G14210
GO:0001871	pattern binding	molecular_function	0.0040237	0.12669	6	692	51	25640	6	AT1G21250,AT1G79680,AT1G16130,AT1G16110,AT5G38250,AT1G21240	0
GO:0030247	polysaccharide binding	molecular_function	0.0040237	0.12669	6	692	51	25640	6	AT1G79680,AT1G21250,AT1G16110,AT5G38250,AT1G21240,AT1G16130	0
GO:0010583	response to cyclopentenone	biological_process	0.0041437	0.13	5	692	38	25640	5	AT3G49210,AT4G20860,AT3G04000,AT4G32070,AT3G28740	0
GO:0008171	O-methyltransferase activity	molecular_function	0.004347	0.1359	5	692	38	25640	5	AT1G21100,AT1G21120,AT1G67980,AT3G44860,AT1G33030	0
GO:0002252	immune effector process	biological_process	0.0043656	0.136	10	692	129	25640	9	AT1G26420,AT2G17740,AT2G26560,AT3G56400,AT2G27660,AT5G47220,AT5G46350,AT1G51790,AT4G20860	1	AT4G03400
GO:0035966	response to topologically incorrect protein	biological_process	0.0044071	0.13681	9	692	112	25640	7	AT5G15870,AT1G76970,AT1G08050,AT1G71390,AT4G02380,AT5G42010,AT1G16670	2	AT3G58120,AT2G42380
GO:0016765	transferase activity, transferring alkyl or aryl (other than methyl) groups	molecular_function	0.0045025	0.13928	10	692	133	25640	9	AT2G02390,AT5G62480,AT4G02520,AT1G69920,AT5G58770,AT1G59700,AT2G02930,AT1G02920,AT1G09240	1	AT3G17390
GO:0046686	response to cadmium ion	biological_process	0.0045408	0.13997	20	692	356	25640	17	AT3G14990,AT5G18170,AT1G71030,AT1G75040,AT4G25900,AT3G44300,AT2G37760,AT1G48000,AT5G14780,AT4G02520,AT1G20630,AT1G67070,AT4G34180,AT1G02920,AT3G48990,AT3G48000,AT2G26560	3	AT5G08520,AT5G26220,AT1G36370
GO:0009815	1-aminocyclopropane-1-carboxylate oxidase activity	molecular_function	0.0047122	0.14475	3	692	12	25640	3	AT5G43450,AT1G03400,AT2G25450	0
GO:0009740	gibberellic acid mediated signaling pathway	biological_process	0.0049725	0.15221	7	692	79	25640	1	AT3G63010	6	AT3G18050,AT1G74670,AT2G18300,AT1G18620,AT1G15550,AT5G14920
GO:0019336	phenol-containing compound catabolic process	biological_process	0.0050336	0.15355	2	692	4	25640	2	AT5G54080,AT2G02390	0
GO:0009698	phenylpropanoid metabolic process	biological_process	0.005084	0.15455	10	692	129	25640	8	AT1G71030,AT4G13660,AT1G72680,AT1G15670,AT3G09220,AT1G67980,AT1G68440,AT1G80440	2	AT4G33790,AT3G17390
GO:0000257	nitrilase activity	molecular_function	0.0052452	0.15728	2	692	4	25640	2	AT3G44300,AT5G22300	0
GO:0016815	hydrolase activity, acting on carbon-nitrogen (but not peptide) bonds, in nitriles	molecular_function	0.0052452	0.15728	2	692	4	25640	2	AT3G44300,AT5G22300	0
GO:0018822	nitrile hydratase activity	molecular_function	0.0052452	0.15728	2	692	4	25640	2	AT3G44300,AT5G22300	0
GO:0080061	indole-3-acetonitrile nitrilase activity	molecular_function	0.0052452	0.15728	2	692	4	25640	2	AT5G22300,AT3G44300	0
GO:0003863	3-methyl-2-oxobutanoate dehydrogenase (2-methylpropanoyl-transferring) activity	molecular_function	0.0053309	0.15931	2	692	4	25640	2	AT3G13450,AT1G21400	0
GO:0010476	gibberellin mediated signaling pathway	biological_process	0.0053774	0.15962	7	692	80	25640	1	AT3G63010	6	AT2G18300,AT1G74670,AT3G18050,AT5G14920,AT1G15550,AT1G18620
GO:0052692	raffinose alpha-galactosidase activity	molecular_function	0.0053767	0.15962	2	692	4	25640	2	AT3G56310,AT3G57520	0
GO:0005509	calcium ion binding	molecular_function	0.0053976	0.15968	16	692	281	25640	16	AT3G50770,AT5G49480,AT4G11850,AT4G25000,AT5G39670,AT4G37010,AT1G16130,AT1G21240,AT4G20110,AT1G21250,AT1G79680,AT4G00700,AT3G20410,AT1G30900,AT1G21550,AT2G34940	0
GO:0016411	acylglycerol O-acyltransferase activity	molecular_function	0.0055131	0.16255	4	692	24	25640	3	AT1G54570,AT3G26840,AT3G49210	1	AT1G48300
GO:0009064	glutamine family amino acid metabolic process	biological_process	0.0057906	0.17017	8	692	91	25640	8	AT4G08870,AT5G11520,AT2G38860,AT1G25220,AT5G46180,AT5G38710,AT3G47340,AT2G39800	0
GO:0009975	cyclase activity	molecular_function	0.0060304	0.17663	3	692	13	25640	3	AT3G25760,AT4G32770,AT1G79680	0
GO:0005996	monosaccharide metabolic process	biological_process	0.0061303	0.17896	17	692	284	25640	17	AT1G63180,AT4G15490,AT2G15480,AT4G34138,AT2G30140,AT4G15550,AT3G46690,AT2G36800,AT3G10740,AT3G21780,AT5G57655,AT3G47800,AT3G46700,AT5G44480,AT4G15260,AT2G36770,AT1G67070	0
GO:0048584	positive regulation of response to stimulus	biological_process	0.0061612	0.17926	11	692	155	25640	8	AT2G39660,AT3G63010,AT2G33150,AT3G14990,AT3G56400,AT5G47220,AT5G20480,AT5G67080	3	AT4G03400,AT1G51940,AT1G18400
GO:0016757	transferase activity, transferring glycosyl groups	molecular_function	0.0062378	0.1809	30	692	612	25640	25	AT4G00700,AT4G15260,AT2G32530,AT2G36770,AT3G18170,AT3G10320,AT5G20250,AT2G18700,AT3G46700,AT3G26440,AT1G60140,AT2G28110,AT2G36800,AT2G37980,AT3G46690,AT3G48580,AT3G57520,AT3G21780,AT1G70290,AT4G15490,AT1G23870,AT2G15480,AT4G34138,AT4G15550,AT2G30140	5	AT1G11545,AT3G62660,AT2G06850,AT1G10550,AT5G20410
GO:0008374	O-acyltransferase activity	molecular_function	0.0072964	0.2109	7	692	75	25640	5	AT3G26840,AT1G54570,AT5G39050,AT3G49210,AT3G03480	2	AT4G35640,AT1G48300
GO:0006793	phosphorus metabolic process	biological_process	0.0074023	0.21326	98	692	2624	25640	88	AT4G23230,AT5G38250,AT2G39660,AT4G03450,AT5G42440,AT4G25390,AT1G79680,AT1G16670,AT1G72770,AT1G04280,AT5G60900,AT5G58350,AT1G09970,AT1G21240,AT5G03350,AT5G67080,AT3G11080,AT4G15530,AT5G54610,AT1G67000,AT3G12320,AT4G17660,AT3G23120,AT2G23450,AT5G57655,AT5G24530,AT3G48640,AT5G09290,AT2G32660,AT3G59700,AT1G34750,AT2G23030,AT1G51820,AT2G26560,AT5G20480,AT4G34180,AT1G47890,AT4G08850,AT5G25440,AT1G51860…	10	AT5G51460,AT5G44680,AT4G33790,AT3G12610,AT1G51940,AT4G26540,AT4G39800,AT3G16800,AT2G41940,AT5G02760
GO:0016620	oxidoreductase activity, acting on the aldehyde or oxo group of donors, NAD or NADP as acceptor	molecular_function	0.0075675	0.21731	5	692	41	25640	4	AT1G54100,AT5G14780,AT3G48000,AT2G39800	1	AT4G33790
GO:1900056	negative regulation of leaf senescence	biological_process	0.0079817	0.22846	2	692	5	25640	2	AT3G56400,AT2G40750	0
GO:1901681	sulfur compound binding	molecular_function	0.0080355	0.22916	4	692	28	25640	4	AT4G02520,AT4G24230,AT5G17380,AT1G02920	0
GO:0004564	beta-fructofuranosidase activity	molecular_function	0.0081056	0.22916	3	692	14	25640	3	AT3G06500,AT3G13790,AT1G12240	0
GO:0004575	sucrose alpha-glucosidase activity	molecular_function	0.0081056	0.22916	3	692	14	25640	3	AT3G13790,AT3G06500,AT1G12240	0
GO:0009641	shade avoidance	biological_process	0.00811	0.22916	3	692	15	25640	0		3	AT3G58850,AT1G18400,AT5G47370
GO:0010438	cellular response to sulfur starvation	biological_process	0.008398	0.23654	2	692	5	25640	0		2	AT5G48850,AT1G04770
GO:0004049	anthranilate synthase activity	molecular_function	0.0085627	0.24041	2	692	5	25640	2	AT5G05730,AT1G25220	0
GO:0010038	response to metal ion	biological_process	0.0086685	0.24049	23	692	460	25640	20	AT5G44610,AT2G37760,AT3G44300,AT4G25900,AT4G11850,AT1G75040,AT5G18170,AT1G71030,AT3G14990,AT4G02520,AT5G14780,AT1G48000,AT1G07610,AT2G26560,AT3G48000,AT3G48990,AT1G02920,AT4G34180,AT1G67070,AT1G20630	3	AT5G08520,AT1G36370,AT5G26220
GO:0033358	UDP-L-arabinose biosynthetic process	biological_process	0.0087019	0.24049	2	692	5	25640	2	AT1G63180,AT5G44480	0
GO:0045227	capsule polysaccharide biosynthetic process	biological_process	0.0087019	0.24049	2	692	5	25640	2	AT1G63180,AT5G44480	0
GO:0045230	capsule organization	biological_process	0.0087019	0.24049	2	692	5	25640	2	AT5G44480,AT1G63180	0
GO:0050373	UDP-arabinose 4-epimerase activity	molecular_function	0.0087019	0.24049	2	692	5	25640	2	AT5G44480,AT1G63180	0
GO:0004557	alpha-galactosidase activity	molecular_function	0.008789	0.24214	2	692	5	25640	2	AT3G57520,AT3G56310	0
GO:0009414	response to water deprivation	biological_process	0.0091953	0.25244	17	692	316	25640	17	AT4G02380,AT1G80160,AT3G61890,AT3G09940,AT4G05100,AT4G21440,AT2G37770,AT5G67080,AT2G37760,AT1G54100,AT5G57910,AT5G38710,AT1G33560,AT2G39800,AT3G22160,AT5G39610,AT1G64660	0
GO:0016840	carbon-nitrogen lyase activity	molecular_function	0.0092203	0.25244	4	692	28	25640	4	AT3G51430,AT3G57020,AT3G51440,AT3G51450	0
GO:0006796	phosphate-containing compound metabolic process	biological_process	0.0096825	0.26423	96	692	2589	25640	87	AT4G18010,AT2G25090,AT1G51860,AT1G16130,AT5G20480,AT1G51820,AT2G26560,AT3G59700,AT1G34750,AT2G23030,AT4G08850,AT5G25440,AT4G34180,AT1G47890,AT3G48640,AT5G24530,AT5G57655,AT2G32660,AT5G09290,AT3G11080,AT4G15530,AT5G67080,AT3G23120,AT4G17660,AT2G23450,AT5G54610,AT1G67000,AT3G12320,AT1G04280,AT5G60900,AT5G03350,AT1G09970,AT5G58350,AT1G21240,AT5G42440,AT4G25390,AT1G79680,AT4G03450,AT1G16670,AT1G72770…	9	AT3G16800,AT4G39800,AT1G51940,AT4G26540,AT3G12610,AT5G44680,AT5G51460,AT5G02760,AT2G41940
GO:0015291	secondary active transmembrane transporter activity	molecular_function	0.009711	0.26423	18	692	323	25640	15	AT2G04050,AT5G40780,AT2G04040,AT4G23700,AT4G21120,AT1G31820,AT1G30220,AT1G66760,AT5G04770,AT3G23560,AT4G36670,AT4G28390,AT5G17860,AT5G65380,AT1G11260	3	AT3G12520,AT1G12500,AT1G78000
GO:0043455	regulation of secondary metabolic process	biological_process	0.009937	0.26955	4	692	29	25640	4	AT2G25450,AT1G80440,AT4G27260,AT1G15670	0
GO:0035251	UDP-glucosyltransferase activity	molecular_function	0.010357	0.28008	12	692	182	25640	12	AT3G46700,AT4G15490,AT2G15480,AT2G30140,AT4G34138,AT4G15550,AT4G15260,AT2G36770,AT2G32530,AT2G36800,AT3G46690,AT3G21780	0
GO:0015926	glucosidase activity	molecular_function	0.010403	0.28048	7	692	79	25640	6	AT3G06500,AT3G13790,AT1G02850,AT1G12240,AT3G57260,AT4G27830	1	AT3G62750
GO:0035556	intracellular signal transduction	biological_process	0.010562	0.28388	33	692	776	25640	31	AT1G62300,AT3G50260,AT4G02380,AT1G78410,AT2G21850,AT3G54150,AT1G66880,AT2G23030,AT5G47220,AT2G26560,AT4G17500,AT5G39610,AT1G28190,AT1G02440,AT5G24530,AT1G18200,AT3G48640,AT5G54610,AT4G05100,AT5G67080,AT4G16110,AT1G71390,AT2G02710,AT3G20410,AT4G03450,AT3G23240,AT1G13470,AT1G25560,AT5G18490,AT4G13820,AT1G08050	2	AT2G41940,AT4G15800
GO:0009639	response to red or far red light	biological_process	0.010623	0.28465	14	692	241	25640	6	AT5G24120,AT2G37970,AT2G05100,AT3G21150,AT5G52250,AT3G17609	8	AT3G58850,AT1G14280,AT4G32280,AT1G18400,AT1G02340,AT5G47370,AT1G52830,AT1G15550
GO:0045089	positive regulation of innate immune response	biological_process	0.010667	0.28497	5	692	45	25640	4	AT5G20480,AT5G47220,AT3G56400,AT2G39660	1	AT4G03400
GO:0009415	response to water	biological_process	0.011011	0.29328	17	692	323	25640	17	AT4G02380,AT1G80160,AT3G09940,AT3G61890,AT4G21440,AT4G05100,AT2G37770,AT5G67080,AT2G37760,AT1G54100,AT5G57910,AT5G38710,AT1G33560,AT2G39800,AT3G22160,AT5G39610,AT1G64660	0
GO:0046283	anthocyanin-containing compound metabolic process	biological_process	0.011152	0.29613	5	692	48	25640	5	AT1G19960,AT4G27830,AT5G63600,AT1G75040,AT1G71030	0
GO:0044106	cellular amine metabolic process	biological_process	0.011405	0.30193	9	692	124	25640	8	AT4G08870,AT1G68440,AT4G11850,AT4G34180,AT1G09240,AT2G38860,AT1G25220,AT5G05730	1	AT1G69040
GO:0070301	cellular response to hydrogen peroxide	biological_process	0.011574	0.30551	2	692	6	25640	2	AT5G46350,AT1G16420	0
GO:0003700	transcription factor activity, sequence-specific DNA binding	molecular_function	0.011841	0.31161	58	692	1532	25640	44	AT5G54470,AT5G64810,AT5G39660,AT3G21150,AT2G46270,AT1G01520,AT3G04070,AT3G01080,AT5G47220,AT5G39610,AT4G17500,AT3G02150,AT5G24120,AT1G62300,AT3G50260,AT3G61890,AT5G46350,AT4G21440,AT1G02230,AT2G23320,AT2G47270,AT1G02580,AT1G69490,AT1G25560,AT3G23240,AT5G07100,AT3G17609,AT2G25000,AT1G75490,AT1G02220,AT5G65080,AT2G30250,AT1G48000,AT1G18860,AT4G05100,AT1G06180,AT1G66600,AT3G04060,AT1G71030,AT1G21450…	14	AT1G66140,AT2G18300,AT1G18400,AT3G05800,AT1G02340,AT4G32280,AT2G42380,AT1G52830,AT3G58120,AT1G04240,AT2G41940,AT2G42300,AT5G47370,AT5G08520
GO:0001071	nucleic acid binding transcription factor activity	molecular_function	0.011952	0.31268	58	692	1533	25640	44	AT3G01970,AT4G16110,AT3G56400,AT2G40750,AT1G21450,AT1G06180,AT1G66600,AT3G04060,AT1G71030,AT4G05100,AT1G18860,AT2G30250,AT1G48000,AT5G65080,AT1G02220,AT1G75490,AT2G25000,AT3G17609,AT5G07100,AT3G23240,AT1G25560,AT1G02580,AT1G69490,AT2G23320,AT1G02230,AT2G47270,AT4G21440,AT5G46350,AT3G61890,AT3G50260,AT1G62300,AT5G24120,AT3G02150,AT5G39610,AT4G17500,AT5G47220,AT3G01080,AT3G04070,AT1G01520,AT2G46270…	14	AT5G08520,AT5G47370,AT2G42300,AT2G41940,AT1G04240,AT3G58120,AT1G52830,AT2G42380,AT4G32280,AT1G02340,AT3G05800,AT1G18400,AT2G18300,AT1G66140
GO:0016614	oxidoreductase activity, acting on CH-OH group of donors	molecular_function	0.011952	0.31268	13	692	212	25640	13	AT5G14780,AT1G30730,AT1G26410,AT1G30720,AT4G20860,AT2G37760,AT1G09480,AT1G72680,AT1G26420,AT1G26380,AT2G37770,AT3G04000,AT4G13250	0
GO:0006563	L-serine metabolic process	biological_process	0.012046	0.3142	4	692	30	25640	2	AT4G13890,AT3G22460	2	AT1G36370,AT4G35640
GO:0051176	positive regulation of sulfur metabolic process	biological_process	0.012234	0.31816	2	692	6	25640	2	AT1G67810,AT4G27260	0
GO:0009718	anthocyanin-containing compound biosynthetic process	biological_process	0.012461	0.3231	4	692	33	25640	4	AT1G75040,AT1G71030,AT5G63600,AT1G19960	0
GO:0006552	leucine catabolic process	biological_process	0.012529	0.32391	2	692	6	25640	2	AT3G45300,AT1G03090	0
GO:0061024	membrane organization	biological_process	0.012877	0.33179	19	692	379	25640	18	AT5G46780,AT5G54610,AT5G45410,AT1G09970,AT4G02380,AT1G71390,AT1G78410,AT4G02650,AT5G25440,AT1G66880,AT3G22160,AT2G26560,AT1G28190,AT5G24530,AT5G25250,AT1G08050,AT1G76970,AT1G25400	1	AT2G41940
GO:0051213	dioxygenase activity	molecular_function	0.012909	0.33179	11	692	173	25640	10	AT4G10500,AT1G53580,AT1G06570,AT5G63600,AT5G54080,AT3G49620,AT2G25450,AT5G24530,AT1G03400,AT5G43450	1	AT1G15550
GO:0046556	alpha-L-arabinofuranosidase activity	molecular_function	0.01297	0.33239	2	692	6	25640	2	AT3G10740,AT5G49360	0
GO:1901616	organic hydroxy compound catabolic process	biological_process	0.013045	0.33335	4	692	31	25640	4	AT3G21780,AT2G02390,AT5G54080,AT4G18010	0
GO:0042762	regulation of sulfur metabolic process	biological_process	0.013457	0.34288	3	692	17	25640	3	AT4G27260,AT2G25450,AT1G67810	0
GO:0016762	xyloglucan:xyloglucosyl transferase activity	molecular_function	0.013589	0.34524	4	692	33	25640	1	AT3G48580	3	AT1G11545,AT1G10550,AT2G06850
GO:0004553	hydrolase activity, hydrolyzing O-glycosyl compounds	molecular_function	0.01369	0.34681	21	692	417	25640	16	AT5G34940,AT5G56870,AT5G49360,AT5G15870,AT3G06500,AT1G02850,AT4G27830,AT2G31865,AT1G12240,AT3G48580,AT3G57260,AT3G56310,AT3G13790,AT4G25000,AT3G57520,AT3G10740	5	AT1G11545,AT3G06770,AT2G06850,AT3G62750,AT1G10550
GO:0002684	positive regulation of immune system process	biological_process	0.013838	0.34857	5	692	48	25640	4	AT2G39660,AT3G56400,AT5G20480,AT5G47220	1	AT4G03400
GO:0050778	positive regulation of immune response	biological_process	0.013838	0.34857	5	692	48	25640	4	AT2G39660,AT3G56400,AT5G20480,AT5G47220	1	AT4G03400
GO:0015297	antiporter activity	molecular_function	0.014143	0.35431	12	692	194	25640	11	AT5G65380,AT5G17860,AT2G04040,AT4G23700,AT1G31820,AT4G21120,AT4G28390,AT1G66760,AT2G04050,AT5G04770,AT3G23560	1	AT1G12500
GO:0090599	alpha-glucosidase activity	molecular_function	0.014147	0.35431	3	692	17	25640	3	AT1G12240,AT3G13790,AT3G06500	0
GO:0009750	response to fructose	biological_process	0.014715	0.3675	5	692	51	25640	4	AT3G47340,AT3G61060,AT4G33150,AT3G49790	1	AT1G74670
GO:0046527	glucosyltransferase activity	molecular_function	0.01496	0.37257	12	692	192	25640	12	AT3G21780,AT4G15260,AT2G36770,AT2G36800,AT2G32530,AT3G46690,AT2G15480,AT4G15490,AT4G34138,AT2G30140,AT4G15550,AT3G46700	0
GO:0009625	response to insect	biological_process	0.015148	0.37617	5	692	50	25640	4	AT1G25400,AT3G28740,AT5G14180,AT1G66880	1	AT3G14210
GO:0043900	regulation of multi-organism process	biological_process	0.015534	0.38469	7	692	91	25640	7	AT3G59700,AT1G66880,AT5G24530,AT1G78410,AT1G44350,AT2G26560,AT3G09940	0
GO:0009312	oligosaccharide biosynthetic process	biological_process	0.015614	0.38558	5	692	49	25640	4	AT1G60140,AT1G23870,AT2G18700,AT1G70290	1	AT5G51460
GO:0071702	organic substance transport	biological_process	0.015721	0.38605	60	692	1593	25640	55	AT2G34940,AT1G02440,AT1G51790,AT1G28190,AT4G20860,AT1G76970,AT4G36670,AT2G31020,AT5G24530,AT4G03320,AT1G18200,AT1G30900,AT5G25440,AT3G18250,AT3G04070,AT4G34180,AT2G26560,AT3G22160,AT1G66880,AT3G14770,AT4G02380,AT4G20110,AT4G18210,AT5G40780,AT3G51890,AT3G49210,AT2G39210,AT4G22470,AT1G78410,AT4G23700,AT4G21120,AT4G21440,AT2G27660,AT5G45410,AT5G39090,AT3G11900,AT5G04770,AT1G25400,AT1G08050,AT4G24230…	5	AT5G18290,AT2G02020,AT1G12500,AT2G41940,AT4G10770
GO:0009615	response to virus	biological_process	0.015686	0.38605	8	692	110	25640	8	AT3G61890,AT3G51430,AT2G26560,AT1G21250,AT3G51450,AT5G46350,AT3G51440,AT1G75040	0
GO:0044237	cellular metabolic process	biological_process	0.016027	0.3914	339	692	10905	25640	288	AT1G02920,AT2G18700,AT3G45060,AT5G46180,AT4G16690,AT4G37370,AT2G39660,AT5G38250,AT5G15870,AT1G09970,AT2G15480,AT5G25770,AT2G02710,AT3G09220,AT3G09490,AT2G39800,AT2G02930,AT4G34180,AT4G27450,AT4G10500,AT3G59700,AT2G32660,AT5G57910,AT3G21500,AT5G22300,AT5G24530,AT1G09430,AT1G70700,AT1G02580,AT5G14120,AT5G58770,AT1G51860,AT1G54570,AT1G67070,AT2G42350,AT3G28510,AT5G25910,AT1G03290,AT1G08050,AT4G13820…	51	AT1G11545,AT4G33790,AT5G44680,AT5G51460,AT1G12090,AT1G78100,AT2G22170,AT1G51940,AT5G24660,AT3G10520,AT3G58850,AT4G32280,AT3G12610,AT3G58120,AT1G10550,AT1G18400,AT4G26540,AT3G16800,AT2G29980,AT2G41940,AT5G14920,AT2G18328,AT2G18300,AT3G17390,AT5G03545,AT3G14210,AT2G42300,AT5G08520,AT2G45180,AT2G42380,AT3G19850,AT1G15550,AT1G72416,AT4G35640,AT5G02760,AT2G06850,AT1G04240,AT5G47370,AT2G32100,AT3G05800…
GO:0016772	transferase activity, transferring phosphorus-containing groups	molecular_function	0.016011	0.3914	67	692	1726	25640	64	AT1G66460,AT1G35710,AT1G67520,AT2G25440,AT4G21534,AT1G66880,AT1G16110,AT3G28890,AT4G23210,AT3G49160,AT1G74360,AT1G51790,AT1G70530,AT5G59260,AT1G56145,AT5G01550,AT1G70690,AT3G25010,AT4G23310,AT3G24982,AT1G71390,AT1G51890,AT1G21250,AT1G65790,AT3G20410,AT1G33560,AT4G04490,AT5G25910,AT4G04960,AT4G13820,AT1G51620,AT2G25090,AT1G51860,AT1G16130,AT2G23030,AT3G59700,AT1G51820,AT5G20480,AT1G47890,AT5G25440…	3	AT1G51940,AT4G26540,AT3G12610
GO:0004674	protein serine/threonine kinase activity	molecular_function	0.01629	0.39673	43	692	1007	25640	41	AT2G39660,AT4G23230,AT5G38250,AT4G04960,AT4G04490,AT1G16670,AT3G20410,AT1G65790,AT5G42440,AT1G21250,AT4G25390,AT1G79680,AT1G51890,AT5G58350,AT1G09970,AT4G23310,AT1G21240,AT4G17660,AT2G23450,AT1G67000,AT5G01550,AT1G56145,AT5G67080,AT5G59260,AT1G70530,AT1G51790,AT1G74360,AT4G23210,AT4G08850,AT5G25440,AT1G16110,AT5G20480,AT1G51820,AT3G59700,AT1G66880,AT2G23030,AT1G16130,AT1G51860,AT1G35710,AT2G25090…	2	AT4G26540,AT1G51940
GO:0016143	S-glycoside metabolic process	biological_process	0.01655	0.39866	10	692	154	25640	9	AT3G28740,AT1G21120,AT2G38860,AT5G67310,AT1G21100,AT2G25450,AT5G36220,AT1G66540,AT4G37370	1	AT3G14210
GO:0019757	glycosinolate metabolic process	biological_process	0.01655	0.39866	10	692	154	25640	9	AT1G21100,AT2G25450,AT5G36220,AT1G66540,AT4G37370,AT1G21120,AT3G28740,AT2G38860,AT5G67310	1	AT3G14210
GO:0019760	glucosinolate metabolic process	biological_process	0.01655	0.39866	10	692	154	25640	9	AT1G66540,AT4G37370,AT1G21100,AT5G36220,AT2G25450,AT3G28740,AT1G21120,AT5G67310,AT2G38860	1	AT3G14210
GO:0003997	acyl-CoA oxidase activity	molecular_function	0.016523	0.39866	2	692	7	25640	2	AT3G51840,AT5G65110	0
GO:0006855	drug transmembrane transport	biological_process	0.017248	0.41433	6	692	68	25640	6	AT1G66760,AT3G53480,AT2G04050,AT3G23560,AT5G65380,AT2G04040	0
GO:0009061	anaerobic respiration	biological_process	0.017532	0.41895	2	692	9	25640	2	AT1G19530,AT2G41730	0
GO:0034308	primary alcohol metabolic process	biological_process	0.017536	0.41895	2	692	7	25640	2	AT3G26840,AT1G54570	0
GO:0002218	activation of innate immune response	biological_process	0.017685	0.41913	4	692	34	25640	3	AT3G56400,AT5G20480,AT5G47220	1	AT4G03400
GO:0002253	activation of immune response	biological_process	0.017685	0.41913	4	692	34	25640	3	AT3G56400,AT5G20480,AT5G47220	1	AT4G03400
GO:0010600	regulation of auxin biosynthetic process	biological_process	0.017608	0.41913	2	692	7	25640	2	AT5G05730,AT1G25220	0
GO:0000302	response to reactive oxygen species	biological_process	0.017782	0.41928	12	692	212	25640	12	AT4G13820,AT1G73260,AT4G37610,AT4G02380,AT5G27600,AT5G63160,AT1G16420,AT5G39610,AT4G11170,AT1G20630,AT5G46350,AT1G61120	0
GO:0004372	glycine hydroxymethyltransferase activity	molecular_function	0.017787	0.41928	2	692	7	25640	1	AT4G13890	1	AT1G36370
GO:0005773	vacuole	cellular_component	0.018349	0.43023	41	692	1014	25640	33	AT3G56310,AT1G22750,AT3G57260,AT4G32070,AT3G19390,AT5G20230,AT5G25260,AT3G20250,AT1G02920,AT1G21250,AT1G11260,AT4G27830,AT3G01290,AT5G34940,AT5G25250,AT1G75040,AT3G10740,AT3G14990,AT3G51450,AT5G14120,AT4G21534,AT4G02520,AT2G33150,AT5G17860,AT3G51440,AT1G12240,AT3G51430,AT3G22060,AT2G37970,AT5G56870,AT2G34080,AT5G57655,AT3G57020	8	AT3G62750,AT1G20010,AT1G75780,AT3G07460,AT2G02020,AT3G14210,AT4G12730,AT5G22460
GO:0010224	response to UV-B	biological_process	0.018306	0.43023	6	692	74	25640	6	AT3G57020,AT5G63600,AT2G37970,AT3G17609,AT5G52250,AT1G75040	0
GO:2000024	regulation of leaf development	biological_process	0.018918	0.44238	3	692	20	25640	3	AT2G45210,AT3G56400,AT2G40750	0
GO:0020037	heme binding	molecular_function	0.01897	0.44243	19	692	382	25640	18	AT4G37370,AT3G14680,AT3G26170,AT3G26180,AT3G26210,AT4G37520,AT5G36220,AT3G14690,AT1G20630,AT1G77760,AT3G28740,AT1G69720,AT1G66540,AT3G26230,AT5G67310,AT3G14620,AT3G26220,AT3G48310	1	AT3G10520
GO:0016798	hydrolase activity, acting on glycosyl bonds	molecular_function	0.019126	0.44489	22	692	459	25640	16	AT5G49360,AT5G15870,AT5G56870,AT5G34940,AT1G02850,AT3G06500,AT2G31865,AT4G27830,AT1G12240,AT3G57260,AT3G48580,AT4G25000,AT3G57520,AT3G10740,AT3G13790,AT3G56310	6	AT5G44680,AT1G11545,AT3G06770,AT2G06850,AT1G10550,AT3G62750
GO:0006576	cellular biogenic amine metabolic process	biological_process	0.019215	0.44578	8	692	113	25640	8	AT1G68440,AT4G08870,AT4G34180,AT4G11850,AT5G05730,AT1G09240,AT1G25220,AT2G38860	0
GO:0043168	anion binding	molecular_function	0.01934	0.44751	118	692	3288	25640	108	AT1G03090,AT4G21534,AT5G24150,AT3G48530,AT5G24160,AT1G67520,AT1G07620,AT5G11520,AT2G13810,AT1G35710,AT3G28540,AT5G18170,AT1G66460,AT1G31540,AT5G59260,AT1G02440,AT1G74360,AT1G51790,AT1G70530,AT5G45510,AT3G49160,AT1G26410,AT4G13890,AT1G18200,AT3G63380,AT4G23210,AT1G16110,AT1G66880,AT5G27600,AT4G23310,AT3G09940,AT3G28580,AT3G24170,AT1G30720,AT5G65110,AT4G11850,AT1G56145,AT5G01550,AT2G37760,AT2G37770…	10	AT5G08530,AT3G17390,AT1G36370,AT1G04180,AT5G52882,AT1G69040,AT4G26540,AT1G51940,AT1G20010,AT1G75780
GO:0015893	drug transport	biological_process	0.019665	0.45266	6	692	70	25640	6	AT3G53480,AT1G66760,AT2G04050,AT3G23560,AT2G04040,AT5G65380	0
GO:0042493	response to drug	biological_process	0.019665	0.45266	6	692	70	25640	6	AT3G23560,AT1G66760,AT3G53480,AT2G04050,AT2G04040,AT5G65380	0
GO:0043565	sequence-specific DNA binding	molecular_function	0.019886	0.45653	21	692	455	25640	18	AT2G46270,AT5G07100,AT5G64810,AT2G25000,AT3G01080,AT3G17609,AT1G18860,AT2G30250,AT1G66040,AT3G61890,AT1G62300,AT3G01970,AT1G02580,AT3G56400,AT2G40750,AT2G23320,AT1G66600,AT5G46350	3	AT3G58120,AT5G47370,AT2G42380
GO:0009411	response to UV	biological_process	0.019937	0.45653	8	692	118	25640	7	AT3G57020,AT2G37970,AT5G63600,AT1G16420,AT3G17609,AT1G75040,AT5G52250	1	AT1G12090
GO:0044802	single-organism membrane organization	biological_process	0.020557	0.4647	17	692	344	25640	16	AT1G66880,AT3G22160,AT2G26560,AT5G25440,AT5G24530,AT1G08050,AT1G25400,AT1G76970,AT1G28190,AT5G45410,AT5G54610,AT5G46780,AT1G78410,AT1G09970,AT4G02380,AT1G71390	1	AT2G41940
GO:0006498	N-terminal protein lipidation	biological_process	0.020495	0.4647	5	692	53	25640	5	AT5G15870,AT1G08050,AT1G03290,AT1G09970,AT1G49050	0
GO:0006499	N-terminal protein myristoylation	biological_process	0.020495	0.4647	5	692	53	25640	5	AT1G09970,AT1G49050,AT5G15870,AT1G08050,AT1G03290	0
GO:0018377	protein myristoylation	biological_process	0.020495	0.4647	5	692	53	25640	5	AT1G49050,AT1G09970,AT1G08050,AT1G03290,AT5G15870	0
GO:0070370	cellular heat acclimation	biological_process	0.020535	0.4647	2	692	8	25640	2	AT5G07100,AT2G30250	0
GO:0046482	para-aminobenzoic acid metabolic process	biological_process	0.021044	0.47449	3	692	20	25640	3	AT5G25770,AT1G80160,AT3G04000	0
GO:0005506	iron ion binding	molecular_function	0.021261	0.47573	19	692	385	25640	17	AT1G77760,AT5G52570,AT3G28740,AT3G14680,AT3G26170,AT3G26210,AT3G26180,AT4G37370,AT3G14690,AT5G36220,AT3G49620,AT3G14620,AT5G67310,AT3G26220,AT3G48310,AT1G66540,AT3G26230	2	AT3G10520,AT1G15550
GO:0033743	peptide-methionine (R)-S-oxide reductase activity	molecular_function	0.021217	0.47573	2	692	10	25640	2	AT4G21840,AT4G21850	0
GO:0006591	ornithine metabolic process	biological_process	0.02125	0.47573	2	692	8	25640	2	AT4G08870,AT5G46180	0
GO:0010286	heat acclimation	biological_process	0.021998	0.49098	5	692	57	25640	5	AT2G30250,AT5G07100,AT3G04060,AT1G76590,AT4G37370	0
GO:0046906	tetrapyrrole binding	molecular_function	0.022488	0.49626	20	692	418	25640	19	AT1G66540,AT3G26230,AT2G05100,AT3G48310,AT3G26220,AT5G67310,AT3G14620,AT4G37520,AT3G14680,AT3G26170,AT3G26210,AT3G26180,AT4G37370,AT3G14690,AT5G36220,AT1G20630,AT1G77760,AT1G69720,AT3G28740	1	AT3G10520
GO:0006775	fat-soluble vitamin metabolic process	biological_process	0.022641	0.49626	2	692	8	25640	2	AT4G32770,AT5G53970	0
GO:0010189	vitamin E biosynthetic process	biological_process	0.022641	0.49626	2	692	8	25640	2	AT4G32770,AT5G53970	0
GO:0042360	vitamin E metabolic process	biological_process	0.022641	0.49626	2	692	8	25640	2	AT5G53970,AT4G32770	0
GO:0042362	fat-soluble vitamin biosynthetic process	biological_process	0.022641	0.49626	2	692	8	25640	2	AT5G53970,AT4G32770	0
GO:0080036	regulation of cytokinin-activated signaling pathway	biological_process	0.022676	0.49626	2	692	8	25640	2	AT1G80440,AT1G15670	0
GO:0045226	extracellular polysaccharide biosynthetic process	biological_process	0.022685	0.49626	2	692	8	25640	2	AT5G44480,AT1G63180	0
GO:0046379	extracellular polysaccharide metabolic process	biological_process	0.022685	0.49626	2	692	8	25640	2	AT1G63180,AT5G44480	0
GO:0006570	tyrosine metabolic process	biological_process	0.022768	0.49684	2	692	8	25640	2	AT4G08870,AT5G54080	0
GO:0031115	negative regulation of microtubule polymerization	biological_process	0.022913	0.49878	1	692	1	25640	1	AT5G44610	0
GO:0090354	regulation of auxin metabolic process	biological_process	0.023036	0.49966	2	692	8	25640	2	AT5G05730,AT1G25220	0
GO:0009068	aspartate family amino acid catabolic process	biological_process	0.023067	0.49966	2	692	8	25640	2	AT4G33150,AT1G64660	0
GO:0009637	response to blue light	biological_process	0.0239	0.51643	6	692	77	25640	3	AT5G24120,AT3G21150,AT2G05100	3	AT5G44680,AT1G02340,AT1G14280
GO:0009308	amine metabolic process	biological_process	0.024557	0.52933	11	692	190	25640	10	AT4G11850,AT4G34180,AT2G38860,AT1G09240,AT1G25220,AT5G05730,AT5G63970,AT1G08050,AT1G68440,AT4G08870	1	AT1G69040
GO:0030170	pyridoxal phosphate binding	molecular_function	0.025015	0.53789	8	692	116	25640	7	AT1G64660,AT5G46180,AT2G13810,AT4G13890,AT5G11520,AT5G53970,AT2G38400	1	AT1G36370
GO:0016758	transferase activity, transferring hexosyl groups	molecular_function	0.02617	0.55967	20	692	413	25640	15	AT2G15480,AT4G15490,AT4G15550,AT4G34138,AT2G30140,AT3G48580,AT2G36800,AT3G46690,AT3G21780,AT3G46700,AT2G28110,AT4G15260,AT2G32530,AT2G36770,AT5G20250	5	AT5G20410,AT3G62660,AT2G06850,AT1G10550,AT1G11545
GO:0005887	integral component of plasma membrane	cellular_component	0.02618	0.55967	10	692	166	25640	7	AT4G36670,AT4G21120,AT1G31820,AT3G14770,AT5G04770,AT1G11260,AT1G30220	3	AT5G46240,AT5G18290,AT1G10550
GO:0016034	maleylacetoacetate isomerase activity	molecular_function	0.026282	0.55967	1	692	1	25640	1	AT2G02390	0
GO:0015690	aluminum cation transport	biological_process	0.026346	0.55967	1	692	1	25640	1	AT5G20230	0
GO:0072512	trivalent inorganic cation transport	biological_process	0.026346	0.55967	1	692	1	25640	1	AT5G20230	0
GO:0016638	oxidoreductase activity, acting on the CH-NH2 group of donors	molecular_function	0.026648	0.56474	4	692	38	25640	4	AT2G25450,AT5G18170,AT1G03400,AT5G43450	0
GO:0031349	positive regulation of defense response	biological_process	0.026758	0.56571	5	692	57	25640	4	AT2G39660,AT5G47220,AT5G20480,AT3G56400	1	AT4G03400
GO:0006810	transport	biological_process	0.027519	0.56901	102	692	2967	25640	85	AT5G63600,AT2G26560,AT5G20480,AT5G65380,AT4G34180,AT5G25440,AT3G04070,AT5G24530,AT4G36670,AT1G76970,AT4G20860,AT3G53480,AT2G34940,AT5G14120,AT2G27660,AT5G44610,AT2G25090,AT4G21440,AT2G39210,AT4G22470,AT4G02650,AT5G11210,AT5G40780,AT4G18210,AT3G51890,AT3G49210,AT1G11260,AT2G46430,AT3G45060,AT5G15870,AT1G25400,AT3G11900,AT1G30220,AT5G54610,AT1G09560,AT3G56310,AT1G73260,AT2G04040,AT1G09970,AT2G04050…	17	AT1G78100,AT1G12090,AT2G33330,AT2G02020,AT4G12390,AT1G52190,AT5G44680,AT5G46240,AT1G78000,AT5G18290,AT1G29440,AT3G12520,AT1G23080,AT3G10520,AT1G12500,AT4G10770,AT2G41940
GO:0010817	regulation of hormone levels	biological_process	0.027117	0.56901	15	692	295	25640	10	AT1G08050,AT3G53480,AT2G03760,AT5G63970,AT1G16510,AT1G25220,AT2G38860,AT2G36800,AT5G05730,AT3G44300	5	AT1G04180,AT1G78100,AT1G23080,AT1G12090,AT1G29440
GO:0034284	response to monosaccharide	biological_process	0.028764	0.56901	6	692	80	25640	5	AT3G61060,AT3G47340,AT1G67070,AT4G33150,AT3G49790	1	AT1G74670
GO:0010114	response to red light	biological_process	0.028961	0.56901	5	692	61	25640	3	AT2G05100,AT5G52250,AT5G24120	2	AT1G15550,AT4G32280
GO:0015833	peptide transport	biological_process	0.029078	0.56901	5	692	57	25640	3	AT2G17740,AT5G46050,AT1G51790	2	AT4G10770,AT2G02020
GO:0030665	clathrin-coated vesicle membrane	cellular_component	0.029282	0.56901	3	692	23	25640	3	AT1G30900,AT2G34940,AT3G51890	0
GO:0016229	steroid dehydrogenase activity	molecular_function	0.02819	0.56901	2	692	9	25640	2	AT2G37770,AT2G37760	0
GO:0003978	UDP-glucose 4-epimerase activity	molecular_function	0.028564	0.56901	2	692	9	25640	2	AT1G63180,AT5G44480	0
GO:0016413	O-acetyltransferase activity	molecular_function	0.02882	0.56901	2	692	9	25640	1	AT3G03480	1	AT4G35640
GO:0033356	UDP-L-arabinose metabolic process	biological_process	0.028883	0.56901	2	692	9	25640	2	AT1G63180,AT5G44480	0
GO:1902446	regulation of shade avoidance	biological_process	0.027547	0.56901	1	692	1	25640	0		1	AT1G18400
GO:1902448	positive regulation of shade avoidance	biological_process	0.027547	0.56901	1	692	1	25640	0		1	AT1G18400
GO:0006791	sulfur utilization	biological_process	0.028697	0.56901	1	692	1	25640	0		1	AT5G48850
GO:0006792	regulation of sulfur utilization	biological_process	0.028697	0.56901	1	692	1	25640	0		1	AT5G48850
GO:0033304	chlorophyll a metabolic process	biological_process	0.028982	0.56901	1	692	1	25640	1	AT4G16690	0
GO:0033310	chlorophyll a catabolic process	biological_process	0.028982	0.56901	1	692	1	25640	1	AT4G16690	0
GO:0035560	pheophoridase activity	molecular_function	0.028982	0.56901	1	692	1	25640	1	AT4G16690	0
GO:0019010	farnesoic acid O-methyltransferase activity	molecular_function	0.029585	0.56901	1	692	1	25640	1	AT3G44860	0
GO:0050313	sulfur dioxygenase activity	molecular_function	0.029597	0.56901	1	692	1	25640	1	AT1G53580	0
GO:0047427	cyanoalanine nitrilase activity	molecular_function	0.030431	0.56901	1	692	1	25640	1	AT5G22300	0
GO:0047558	3-cyanoalanine hydratase activity	molecular_function	0.030431	0.56901	1	692	1	25640	1	AT5G22300	0
GO:0010327	acetyl CoA:(Z)-3-hexen-1-ol acetyltransferase activity	molecular_function	0.030541	0.56901	1	692	1	25640	1	AT3G03480	0
GO:0010597	green leaf volatile biosynthetic process	biological_process	0.030541	0.56901	1	692	1	25640	1	AT3G03480	0
GO:0019372	lipoxygenase pathway	biological_process	0.030541	0.56901	1	692	1	25640	1	AT3G03480	0
GO:0003868	4-hydroxyphenylpyruvate dioxygenase activity	molecular_function	0.030597	0.56901	1	692	1	25640	1	AT1G06570	0
GO:0008863	formate dehydrogenase (NAD+) activity	molecular_function	0.030605	0.56901	1	692	1	25640	1	AT5G14780	0
GO:0009087	methionine catabolic process	biological_process	0.030645	0.56901	1	692	1	25640	1	AT1G64660	0
GO:0018826	methionine gamma-lyase activity	molecular_function	0.030645	0.56901	1	692	1	25640	1	AT1G64660	0
GO:0019458	methionine catabolic process via 2-oxobutanoate	biological_process	0.030645	0.56901	1	692	1	25640	1	AT1G64660	0
GO:0015173	aromatic amino acid transmembrane transporter activity	molecular_function	0.03065	0.56901	1	692	1	25640	1	AT3G11900	0
GO:0009976	tocopherol cyclase activity	molecular_function	0.030658	0.56901	1	692	1	25640	1	AT4G32770	0
GO:0000250	lanosterol synthase activity	molecular_function	0.030658	0.56901	1	692	1	25640	1	AT3G45130	0
GO:0004038	allantoinase activity	molecular_function	0.030658	0.56901	1	692	1	25640	0		1	AT4G04955
GO:0004043	L-aminoadipate-semialdehyde dehydrogenase activity	molecular_function	0.030658	0.56901	1	692	1	25640	1	AT1G54100	0
GO:0004411	homogentisate 1,2-dioxygenase activity	molecular_function	0.030658	0.56901	1	692	1	25640	1	AT5G54080	0
GO:0004587	ornithine-oxo-acid transaminase activity	molecular_function	0.030658	0.56901	1	692	1	25640	1	AT5G46180	0
GO:0006593	ornithine catabolic process	biological_process	0.030658	0.56901	1	692	1	25640	1	AT5G46180	0
GO:0008470	isovaleryl-CoA dehydrogenase activity	molecular_function	0.030658	0.56901	1	692	1	25640	1	AT3G45300	0
GO:0009045	xylose isomerase activity	molecular_function	0.030658	0.56901	1	692	1	25640	1	AT5G57655	0
GO:0010111	glyoxysome organization	biological_process	0.030658	0.56901	1	692	1	25640	1	AT2G33150	0
GO:0017084	delta1-pyrroline-5-carboxylate synthetase activity	molecular_function	0.030658	0.56901	1	692	1	25640	1	AT2G39800	0
GO:0017085	response to insecticide	biological_process	0.030658	0.56901	1	692	1	25640	1	AT1G67070	0
GO:0033609	oxalate metabolic process	biological_process	0.030658	0.56901	1	692	1	25640	1	AT3G48990	0
GO:0033611	oxalate catabolic process	biological_process	0.030658	0.56901	1	692	1	25640	1	AT3G48990	0
GO:0034484	raffinose catabolic process	biological_process	0.030658	0.56901	1	692	1	25640	1	AT3G57520	0
GO:0042600	chorion	cellular_component	0.030658	0.56901	1	692	1	25640	1	AT1G09970	0
GO:0043201	response to leucine	biological_process	0.030658	0.56901	1	692	1	25640	1	AT5G46050	0
GO:0046680	response to DDT	biological_process	0.030658	0.56901	1	692	1	25640	1	AT1G67070	0
GO:0050203	oxalate-CoA ligase activity	molecular_function	0.030658	0.56901	1	692	1	25640	1	AT3G48990	0
GO:0050242	pyruvate, phosphate dikinase activity	molecular_function	0.030658	0.56901	1	692	1	25640	1	AT4G15530	0
GO:0070825	micropyle	cellular_component	0.030658	0.56901	1	692	1	25640	1	AT1G09970	0
GO:0080052	response to histidine	biological_process	0.030658	0.56901	1	692	1	25640	1	AT5G46050	0
GO:0080053	response to phenylalanine	biological_process	0.030658	0.56901	1	692	1	25640	1	AT5G46050	0
GO:0080169	cellular response to boron-containing substance deprivation	biological_process	0.030658	0.56901	1	692	1	25640	1	AT1G62300	0
GO:1990206	jasmonyl-Ile conjugate hydrolase activity	molecular_function	0.030658	0.56901	1	692	1	25640	1	AT1G44350	0
GO:0004753	saccharopine dehydrogenase activity	molecular_function	0.030658	0.56901	1	692	1	25640	1	AT4G33150	0
GO:0047130	saccharopine dehydrogenase (NADP+, L-lysine-forming) activity	molecular_function	0.030658	0.56901	1	692	1	25640	1	AT4G33150	0
GO:0080013	(E,E)-geranyllinalool synthase activity	molecular_function	0.030658	0.56901	1	692	1	25640	1	AT1G61120	0
GO:0016857	racemase and epimerase activity, acting on carbohydrates and derivatives	molecular_function	0.0308	0.57044	3	692	23	25640	3	AT3G47800,AT1G63180,AT5G44480	0
GO:0060918	auxin transport	biological_process	0.031627	0.58453	6	692	81	25640	2	AT3G53480,AT1G16510	4	AT1G29440,AT1G12090,AT1G78100,AT1G23080
GO:0010497	plasmodesmata-mediated intercellular transport	biological_process	0.031956	0.58938	2	692	10	25640	1	AT1G09560	1	AT2G33330
GO:0004806	triglyceride lipase activity	molecular_function	0.032511	0.59836	4	692	40	25640	4	AT5G04040,AT3G48080,AT5G18630,AT5G14180	0
GO:0009914	hormone transport	biological_process	0.033333	0.61222	6	692	82	25640	2	AT1G16510,AT3G53480	4	AT1G23080,AT1G78100,AT1G12090,AT1G29440
GO:0009055	electron carrier activity	molecular_function	0.033435	0.61281	16	692	355	25640	14	AT1G77760,AT3G28740,AT1G03850,AT3G26180,AT3G26170,AT3G14680,AT4G37370,AT3G14690,AT3G26220,AT3G14620,AT5G67310,AT5G20230,AT1G66540,AT4G15690	2	AT1G06830,AT1G64640
GO:0006561	proline biosynthetic process	biological_process	0.034093	0.62358	2	692	10	25640	2	AT2G39800,AT5G46180	0
GO:0006536	glutamate metabolic process	biological_process	0.034549	0.62744	3	692	24	25640	3	AT5G38710,AT5G46180,AT5G11520	0
GO:0071483	cellular response to blue light	biological_process	0.03466	0.62744	3	692	25	25640	2	AT3G21150,AT5G24120	1	AT1G02340
GO:0043295	glutathione binding	molecular_function	0.034591	0.62744	2	692	11	25640	2	AT4G02520,AT1G02920	0
GO:1900750	oligopeptide binding	molecular_function	0.034591	0.62744	2	692	11	25640	2	AT1G02920,AT4G02520	0
GO:0046885	regulation of hormone biosynthetic process	biological_process	0.034611	0.62744	2	692	10	25640	2	AT1G25220,AT5G05730	0
GO:0016706	oxidoreductase activity, acting on paired donors, with incorporation or reduction of molecular oxygen, 2-oxoglutarate as one donor, and incorporation of one atom each of oxygen into both donors	molecular_function	0.035495	0.64123	8	692	130	25640	7	AT4G10500,AT5G63600,AT3G49620,AT2G25450,AT5G24530,AT1G03400,AT5G43450	1	AT1G15550
GO:0008194	UDP-glycosyltransferase activity	molecular_function	0.036651	0.66076	15	692	295	25640	13	AT3G46700,AT4G34138,AT4G15550,AT2G30140,AT2G28110,AT4G15490,AT2G15480,AT2G36770,AT3G46690,AT2G36800,AT2G32530,AT4G15260,AT3G21780	2	AT5G20410,AT3G62660
GO:0044212	transcription regulatory region DNA binding	molecular_function	0.037543	0.67547	9	692	156	25640	6	AT2G46270,AT1G62300,AT1G02220,AT3G01970,AT1G66600,AT2G23320	3	AT1G04240,AT1G66140,AT2G41940
GO:0030246	carbohydrate binding	molecular_function	0.038344	0.68823	16	692	333	25640	15	AT3G61060,AT5G01550,AT4G25900,AT5G03350,AT1G21240,AT1G16130,AT1G16110,AT1G65790,AT1G79680,AT1G21250,AT3G59700,AT5G59260,AT5G38250,AT4G04960,AT3G47800	1	AT5G20410
GO:0016810	hydrolase activity, acting on carbon-nitrogen (but not peptide) bonds	molecular_function	0.038408	0.68823	7	692	108	25640	6	AT1G51760,AT1G44350,AT5G22300,AT4G08870,AT3G44300,AT4G34180	1	AT4G04955
GO:0019374	galactolipid metabolic process	biological_process	0.038758	0.69309	4	692	44	25640	2	AT5G57910,AT4G02380	2	AT5G20410,AT5G03545
GO:0000975	regulatory region DNA binding	molecular_function	0.038935	0.69344	9	692	157	25640	6	AT2G23320,AT1G66600,AT3G01970,AT1G62300,AT1G02220,AT2G46270	3	AT2G41940,AT1G04240,AT1G66140
GO:0001067	regulatory region nucleic acid binding	molecular_function	0.038935	0.69344	9	692	157	25640	6	AT2G23320,AT1G66600,AT3G01970,AT1G62300,AT1G02220,AT2G46270	3	AT2G41940,AT1G04240,AT1G66140
GO:0010304	PSII associated light-harvesting complex II catabolic process	biological_process	0.039025	0.69364	2	692	11	25640	2	AT4G13250,AT1G06430	0
GO:0009699	phenylpropanoid biosynthetic process	biological_process	0.040044	0.71032	6	692	86	25640	4	AT4G13660,AT1G71030,AT1G72680,AT1G67980	2	AT4G33790,AT3G17390
GO:0006605	protein targeting	biological_process	0.040397	0.71514	21	692	489	25640	20	AT1G28190,AT5G24530,AT4G03320,AT1G08050,AT1G25400,AT1G76970,AT4G34180,AT5G25440,AT1G66880,AT3G22160,AT2G26560,AT1G09970,AT4G02380,AT1G71390,AT4G23700,AT1G78410,AT5G46780,AT5G54610,AT3G56310,AT5G45410	1	AT2G41940
GO:0010411	xyloglucan metabolic process	biological_process	0.040599	0.71584	4	692	45	25640	1	AT3G48580	3	AT2G06850,AT1G10550,AT1G11545
GO:0009682	induced systemic resistance	biological_process	0.040569	0.71584	3	692	26	25640	2	AT3G56400,AT5G47220	1	AT4G03400
GO:0016702	oxidoreductase activity, acting on single donors with incorporation of molecular oxygen, incorporation of two atoms of oxygen	molecular_function	0.040987	0.72125	3	692	26	25640	3	AT5G54080,AT1G06570,AT1G53580	0
GO:0046658	anchored component of plasma membrane	cellular_component	0.04119	0.72337	8	692	132	25640	6	AT5G20230,AT3G51330,AT5G19230,AT1G49050,AT5G44610,AT1G03220	2	AT1G03870,AT4G12730
GO:0005576	extracellular region	cellular_component	0.041551	0.72826	49	692	1537	25640	34	AT1G09560,AT1G49050,AT3G56310,AT3G13790,AT4G25000,AT3G48580,AT3G57260,AT3G19390,AT5G03350,AT3G09220,AT4G33300,AT1G03220,AT2G43510,AT4G24230,AT5G36910,AT5G49680,AT5G34940,AT1G19610,AT5G14180,AT2G45220,AT1G75040,AT3G10740,AT4G02520,AT3G48990,AT1G73610,AT5G09440,AT5G48540,AT3G22060,AT4G37520,AT3G49780,AT5G56870,AT2G34080,AT5G49360,AT3G51330	15	AT1G10550,AT3G06770,AT1G20190,AT2G17230,AT2G40610,AT5G14920,AT1G74670,AT1G11545,AT4G15800,AT2G10940,AT2G06850,AT3G14210,AT5G23870,AT4G13560,AT4G25780
GO:0051234	establishment of localization	biological_process	0.041761	0.73049	102	692	3020	25640	85	AT4G21120,AT1G78410,AT4G23700,AT4G20110,AT4G02380,AT2G44380,AT3G14770,AT5G39090,AT5G45410,AT1G30900,AT1G18200,AT4G03320,AT2G31020,AT3G23560,AT1G28190,AT1G02440,AT1G51790,AT3G14680,AT1G66880,AT3G22160,AT1G16510,AT1G09240,AT3G18250,AT5G17860,AT3G63380,AT1G31820,AT1G21010,AT5G20230,AT2G44010,AT1G71390,AT3G19390,AT3G01970,AT5G46780,AT1G70690,AT4G28390,AT5G25250,AT1G08050,AT4G24230,AT2G39410,AT5G04770…	17	AT3G12520,AT1G29440,AT5G18290,AT1G78000,AT4G10770,AT2G41940,AT1G12500,AT1G23080,AT3G10520,AT2G33330,AT2G02020,AT1G78100,AT1G12090,AT5G46240,AT1G52190,AT5G44680,AT4G12390
GO:0006464	cellular protein modification process	biological_process	0.042269	0.73499	98	692	2812	25640	89	AT2G42350,AT2G30600,AT1G51890,AT1G21250,AT1G65790,AT3G20410,AT4G33150,AT5G01880,AT4G04490,AT5G25910,AT1G03290,AT4G04960,AT4G13820,AT1G08050,AT1G13470,AT1G51620,AT1G56145,AT5G63160,AT5G01550,AT5G67340,AT3G25010,AT1G49050,AT1G66040,AT4G23310,AT3G24982,AT1G71390,AT1G21410,AT5G63970,AT1G66880,AT1G16110,AT3G28890,AT4G23210,AT1G74360,AT1G51790,AT1G70530,AT4G32950,AT5G59260,AT1G66460,AT1G35710,AT1G78410…	9	AT2G41940,AT5G02760,AT3G12610,AT5G44680,AT1G78100,AT1G51940,AT4G26540,AT3G19850,AT3G16800
GO:0036211	protein modification process	biological_process	0.042269	0.73499	98	692	2812	25640	89	AT1G35710,AT1G66460,AT4G31860,AT4G02380,AT2G25440,AT3G48530,AT1G67520,AT1G78410,AT4G23210,AT1G16110,AT3G28890,AT1G66880,AT4G32950,AT5G59260,AT1G70530,AT1G51790,AT1G74360,AT1G49050,AT5G67340,AT3G25010,AT5G63160,AT5G01550,AT1G56145,AT1G71390,AT1G21410,AT5G63970,AT3G24982,AT4G23310,AT1G66040,AT5G01880,AT4G33150,AT3G20410,AT1G65790,AT1G21250,AT2G42350,AT1G51890,AT2G30600,AT1G51620,AT1G13470,AT4G04960…	9	AT5G02760,AT2G41940,AT3G16800,AT3G19850,AT1G78100,AT4G26540,AT1G51940,AT3G12610,AT5G44680
GO:0071214	cellular response to abiotic stimulus	biological_process	0.042131	0.73499	10	692	184	25640	8	AT1G64660,AT3G17609,AT3G21150,AT5G57910,AT2G37970,AT4G02380,AT3G56710,AT5G24120	2	AT1G02340,AT1G14280
GO:0009065	glutamine family amino acid catabolic process	biological_process	0.042469	0.73702	2	692	11	25640	2	AT5G46180,AT5G38710	0
GO:0072329	monocarboxylic acid catabolic process	biological_process	0.044525	0.77118	7	692	113	25640	7	AT2G02390,AT2G33150,AT5G65110,AT5G54080,AT3G51840,AT3G21780,AT3G56310	0
GO:0004866	endopeptidase inhibitor activity	molecular_function	0.044739	0.77186	3	692	36	25640	3	AT1G73260,AT2G38870,AT2G43510	0
GO:0061135	endopeptidase regulator activity	molecular_function	0.044739	0.77186	3	692	36	25640	3	AT1G73260,AT2G38870,AT2G43510	0
GO:0010017	red or far-red light signaling pathway	biological_process	0.044929	0.77362	5	692	67	25640	3	AT2G37970,AT3G17609,AT3G21150	2	AT1G02340,AT1G14280
GO:0016747	transferase activity, transferring acyl groups other than amino-acyl groups	molecular_function	0.045047	0.77414	14	692	284	25640	12	AT3G26840,AT5G39090,AT5G63160,AT3G03480,AT2G32020,AT5G39050,AT2G33150,AT1G54570,AT5G42830,AT3G49210,AT4G37610,AT2G39980	2	AT4G35640,AT1G48300
GO:0009581	detection of external stimulus	biological_process	0.046982	0.80583	5	692	67	25640	3	AT4G03450,AT1G10340,AT3G17609	2	AT1G14280,AT1G02340
GO:0071482	cellular response to light stimulus	biological_process	0.049052	0.829	7	692	115	25640	5	AT3G21150,AT2G37970,AT3G17609,AT3G56710,AT5G24120	2	AT1G14280,AT1G02340
GO:0042886	amide transport	biological_process	0.048808	0.829	5	692	66	25640	3	AT2G17740,AT1G51790,AT5G46050	2	AT4G10770,AT2G02020
GO:0030414	peptidase inhibitor activity	molecular_function	0.048914	0.829	3	692	37	25640	3	AT1G73260,AT2G43510,AT2G38870	0
GO:0061134	peptidase regulator activity	molecular_function	0.048914	0.829	3	692	37	25640	3	AT1G73260,AT2G38870,AT2G43510	0
GO:0016122	xanthophyll metabolic process	biological_process	0.048532	0.829	2	692	12	25640	2	AT5G52570,AT4G32770	0
GO:0010232	vascular transport	biological_process	0.048651	0.829	2	692	12	25640	2	AT1G09240,AT4G32770	0
GO:0010233	phloem transport	biological_process	0.048651	0.829	2	692	12	25640	2	AT1G09240,AT4G32770	0
GO:0032350	regulation of hormone metabolic process	biological_process	0.049085	0.829	2	692	12	25640	2	AT5G05730,AT1G25220	0
GO:0071489	cellular response to red or far red light	biological_process	0.049195	0.82926	5	692	69	25640	3	AT2G37970,AT3G17609,AT3G21150	2	AT1G02340,AT1G14280
GO:0015171	amino acid transmembrane transporter activity	molecular_function	0.049601	0.83293	5	692	66	25640	5	AT5G04770,AT5G40780,AT3G11900,AT4G21120,AT1G31820	0
GO:0005344	oxygen transporter activity	molecular_function	0.049577	0.83293	1	692	2	25640	0		1	AT3G10520
GO:0009066	aspartate family amino acid metabolic process	biological_process	0.050173	0.84092	7	692	113	25640	6	AT2G13810,AT1G64660,AT5G11520,AT3G47340,AT3G22740,AT4G33150	1	AT3G17390
GO:0008271	secondary active sulfate transmembrane transporter activity	molecular_function	0.050541	0.84389	2	692	12	25640	0		2	AT3G12520,AT1G78000
GO:0031559	oxidosqualene cyclase activity	molecular_function	0.050541	0.84389	2	692	12	25640	1	AT3G45130	1	AT1G78970
GO:0008483	transaminase activity	molecular_function	0.051819	0.86196	5	692	67	25640	5	AT5G11520,AT2G13810,AT2G38400,AT5G53970,AT5G46180	0
GO:0016769	transferase activity, transferring nitrogenous groups	molecular_function	0.051819	0.86196	5	692	67	25640	5	AT2G13810,AT5G11520,AT5G46180,AT2G38400,AT5G53970	0
GO:0031111	negative regulation of microtubule polymerization or depolymerization	biological_process	0.05287	0.87778	1	692	2	25640	1	AT5G44610	0
GO:0097243	flavonoid binding	molecular_function	0.053192	0.87817	1	692	2	25640	1	AT4G02520	0
GO:2001147	camalexin binding	molecular_function	0.053192	0.87817	1	692	2	25640	1	AT4G02520	0
GO:2001227	quercitrin binding	molecular_function	0.053192	0.87817	1	692	2	25640	1	AT4G02520	0
GO:0071704	organic substance metabolic process	biological_process	0.056628	0.88608	351	692	11515	25640	296	AT1G25560,AT1G66760,AT3G23240,AT5G44480,AT4G04490,AT4G33150,AT2G38870,AT5G01880,AT3G17609,AT1G25220,AT1G03220,AT4G37760,AT1G21250,AT4G25110,AT3G19390,AT5G27600,AT1G02220,AT4G08870,AT1G18860,AT5G65110,AT1G70290,AT4G11850,AT3G25010,AT1G06180,AT1G71030,AT3G56400,AT4G32950,AT2G28110,AT3G06500,AT1G70530,AT3G46700,AT2G46270,AT4G13890,AT2G25450,AT3G47800,AT1G73610,AT1G69720,AT4G31860,AT4G02380,AT5G11520…	55	AT1G15550,AT1G72416,AT4G35640,AT5G02760,AT2G06850,AT2G42300,AT5G08520,AT2G45180,AT3G19850,AT2G42380,AT1G48300,AT4G04955,AT1G36370,AT5G48900,AT1G52830,AT1G04240,AT5G47370,AT2G32100,AT1G66140,AT3G05800,AT1G02340,AT4G39800,AT5G20410,AT4G03400,AT1G69040,AT3G10520,AT3G58850,AT3G07010,AT4G32280,AT5G44680,AT5G51460,AT1G11545,AT4G33790,AT3G62660,AT2G22170,AT1G51940,AT1G12090,AT1G78100,AT3G63200,AT5G24660…
GO:0051179	localization	biological_process	0.058703	0.88608	104	692	3134	25640	87	AT1G30220,AT1G09560,AT3G56310,AT5G54610,AT1G73260,AT2G04040,AT2G04050,AT1G09970,AT1G11260,AT2G46430,AT3G45060,AT5G46180,AT1G25400,AT5G15870,AT3G11900,AT5G44610,AT2G27660,AT5G14120,AT2G25090,AT4G21440,AT4G02650,AT4G37010,AT5G11210,AT4G22470,AT2G39210,AT4G18210,AT5G40780,AT3G49210,AT3G51890,AT5G65380,AT2G26560,AT5G20480,AT5G63600,AT5G25440,AT3G04070,AT4G34180,AT4G36670,AT1G76970,AT5G24530,AT3G53480…	17	AT5G46240,AT4G12390,AT1G52190,AT5G44680,AT2G33330,AT2G02020,AT1G78100,AT1G12090,AT4G10770,AT2G41940,AT1G23080,AT3G10520,AT1G12500,AT1G29440,AT3G12520,AT1G78000,AT5G18290
GO:0048519	negative regulation of biological process	biological_process	0.059277	0.88608	37	692	999	25640	31	AT1G66040,AT1G73260,AT1G71390,AT1G09970,AT2G40750,AT3G56400,AT2G38860,AT5G54610,AT1G08050,AT1G25400,AT2G43510,AT1G13470,AT1G15670,AT4G03450,AT4G25110,AT1G16670,AT1G80440,AT1G78410,AT4G02380,AT1G62300,AT5G44610,AT1G02580,AT3G48640,AT1G76970,AT3G21150,AT5G24530,AT2G26560,AT1G66880,AT3G59700,AT3G22160,AT5G25440	6	AT5G47370,AT2G32100,AT2G41940,AT4G12390,AT5G03545,AT1G51940
GO:0016829	lyase activity	molecular_function	0.060405	0.88608	18	692	408	25640	15	AT1G80160,AT5G17380,AT3G14990,AT3G51450,AT1G61120,AT3G22460,AT5G05730,AT3G44300,AT3G57020,AT5G22300,AT3G51440,AT3G51430,AT1G79680,AT1G25220,AT1G64660	3	AT5G48900,AT1G78970,AT3G07010
GO:0071478	cellular response to radiation	biological_process	0.055314	0.88608	7	692	118	25640	5	AT3G21150,AT2G37970,AT3G17609,AT3G56710,AT5G24120	2	AT1G14280,AT1G02340
GO:0016298	lipase activity	molecular_function	0.058598	0.88608	7	692	116	25640	7	AT5G04040,AT4G11850,AT3G48080,AT5G18630,AT1G73610,AT5G14180,AT2G26560	0
GO:0016036	cellular response to phosphate starvation	biological_process	0.058172	0.88608	6	692	93	25640	4	AT5G57910,AT4G02380,AT1G62300,AT1G20630	2	AT5G20410,AT5G03545
GO:0016407	acetyltransferase activity	molecular_function	0.055768	0.88608	5	692	72	25640	4	AT4G37610,AT3G03480,AT2G32020,AT5G63160	1	AT4G35640
GO:0003333	amino acid transmembrane transport	biological_process	0.058037	0.88608	5	692	69	25640	5	AT5G04770,AT3G11900,AT5G40780,AT1G31820,AT4G21120	0
GO:0050661	NADP binding	molecular_function	0.058903	0.88608	5	692	69	25640	4	AT2G39800,AT2G37770,AT2G37760,AT3G24170	1	AT1G04180
GO:0071941	nitrogen cycle metabolic process	biological_process	0.053963	0.88608	4	692	47	25640	4	AT4G08870,AT3G48530,AT1G77760,AT3G45060	0
GO:0010218	response to far red light	biological_process	0.055442	0.88608	4	692	51	25640	3	AT5G24120,AT5G52250,AT2G05100	1	AT4G32280
GO:0043647	inositol phosphate metabolic process	biological_process	0.059127	0.88608	4	692	51	25640	3	AT4G18010,AT1G55960,AT3G12320	1	AT4G39800
GO:0009825	multidimensional cell growth	biological_process	0.053985	0.88608	3	692	29	25640	1	AT1G69490	2	AT1G10550,AT1G12090
GO:0016641	oxidoreductase activity, acting on the CH-NH2 group of donors, oxygen as acceptor	molecular_function	0.059559	0.88608	3	692	30	25640	3	AT2G25450,AT1G03400,AT5G43450	0
GO:0031012	extracellular matrix	cellular_component	0.06011	0.88608	3	692	34	25640	3	AT5G49360,AT3G10740,AT3G49780	0
GO:0016634	oxidoreductase activity, acting on the CH-CH group of donors, oxygen as acceptor	molecular_function	0.056347	0.88608	2	692	13	25640	2	AT3G51840,AT5G65110	0
GO:0009083	branched-chain amino acid catabolic process	biological_process	0.056539	0.88608	2	692	13	25640	2	AT1G03090,AT3G45300	0
GO:0052745	inositol phosphate phosphatase activity	molecular_function	0.057072	0.88608	2	692	13	25640	2	AT4G18010,AT5G09290	0
GO:0016624	oxidoreductase activity, acting on the aldehyde or oxo group of donors, disulfide as acceptor	molecular_function	0.057629	0.88608	2	692	13	25640	2	AT3G13450,AT1G21400	0
GO:0072341	modified amino acid binding	molecular_function	0.05824	0.88608	2	692	15	25640	2	AT4G02520,AT1G02920	0
GO:0015116	sulfate transmembrane transporter activity	molecular_function	0.058545	0.88608	2	692	13	25640	0		2	AT1G78000,AT3G12520
GO:0004867	serine-type endopeptidase inhibitor activity	molecular_function	0.059626	0.88608	2	692	19	25640	2	AT2G38870,AT2G43510	0
GO:0090057	root radial pattern formation	biological_process	0.055219	0.88608	1	692	2	25640	1	AT1G16510	0
GO:0080118	brassinosteroid sulfotransferase activity	molecular_function	0.056612	0.88608	1	692	2	25640	1	AT2G03760	0
GO:1900409	positive regulation of cellular response to oxidative stress	biological_process	0.05673	0.88608	1	692	2	25640	1	AT3G14990	0
GO:1902884	positive regulation of response to oxidative stress	biological_process	0.05673	0.88608	1	692	2	25640	1	AT3G14990	0
GO:0004338	glucan exo-1,3-beta-glucosidase activity	molecular_function	0.056976	0.88608	1	692	2	25640	1	AT3G57260	0
GO:0009831	plant-type cell wall modification involved in multidimensional cell growth	biological_process	0.057962	0.88608	1	692	2	25640	0		1	AT1G10550
GO:0004053	arginase activity	molecular_function	0.058099	0.88608	1	692	2	25640	1	AT4G08870	0
GO:0034256	chlorophyll(ide) b reductase activity	molecular_function	0.059343	0.88608	1	692	2	25640	1	AT4G13250	0
GO:0010421	hydrogen peroxide-mediated programmed cell death	biological_process	0.059387	0.88608	1	692	2	25640	1	AT1G16420	0
GO:0036474	cell death in response to hydrogen peroxide	biological_process	0.059387	0.88608	1	692	2	25640	1	AT1G16420	0
GO:0004034	aldose 1-epimerase activity	molecular_function	0.059508	0.88608	1	692	2	25640	1	AT3G47800	0
GO:0019499	cyanide metabolic process	biological_process	0.05991	0.88608	1	692	2	25640	1	AT5G22300	0
GO:0051410	detoxification of nitrogen compound	biological_process	0.05991	0.88608	1	692	2	25640	1	AT5G22300	0
GO:0008481	sphinganine kinase activity	molecular_function	0.060168	0.88608	1	692	2	25640	1	AT4G21534	0
GO:0042389	omega-3 fatty acid desaturase activity	molecular_function	0.060254	0.88608	1	692	2	25640	0		1	AT2G29980
GO:0010285	L,L-diaminopimelate aminotransferase activity	molecular_function	0.060277	0.88608	1	692	2	25640	1	AT2G13810	0
GO:0004476	mannose-6-phosphate isomerase activity	molecular_function	0.060302	0.88608	1	692	2	25640	1	AT1G67070	0
GO:0052793	pectin acetylesterase activity	molecular_function	0.060317	0.88608	1	692	2	25640	0		1	AT5G23870
GO:0010179	IAA-Ala conjugate hydrolase activity	molecular_function	0.060365	0.88608	1	692	2	25640	1	AT1G51760	0
GO:0015801	aromatic amino acid transport	biological_process	0.060369	0.88608	1	692	2	25640	1	AT3G11900	0
GO:0006572	tyrosine catabolic process	biological_process	0.060374	0.88608	1	692	2	25640	1	AT5G54080	0
GO:0009915	phloem sucrose loading	biological_process	0.060377	0.88608	1	692	2	25640	1	AT4G32770	0
GO:0004657	proline dehydrogenase activity	molecular_function	0.060377	0.88608	1	692	2	25640	1	AT5G38710	0
GO:0004649	poly(ADP-ribose) glycohydrolase activity	molecular_function	0.060377	0.88608	1	692	2	25640	1	AT2G31865	0
GO:0005366	myo-inositol:proton symporter activity	molecular_function	0.060377	0.88608	1	692	2	25640	1	AT1G30220	0
GO:0006658	phosphatidylserine metabolic process	biological_process	0.060377	0.88608	1	692	2	25640	0		1	AT4G39800
GO:0006659	phosphatidylserine biosynthetic process	biological_process	0.060377	0.88608	1	692	2	25640	0		1	AT4G39800
GO:0019544	arginine catabolic process to glutamate	biological_process	0.060377	0.88608	1	692	2	25640	1	AT5G46180	0
GO:0071366	cellular response to indolebutyric acid stimulus	biological_process	0.060377	0.88608	1	692	2	25640	1	AT3G53480	0
GO:0004350	glutamate-5-semialdehyde dehydrogenase activity	molecular_function	0.060377	0.88608	1	692	2	25640	1	AT2G39800	0
GO:0004485	methylcrotonoyl-CoA carboxylase activity	molecular_function	0.060377	0.88608	1	692	2	25640	1	AT1G03090	0
GO:0008940	nitrate reductase activity	molecular_function	0.060377	0.88608	1	692	2	25640	1	AT1G77760	0
GO:0009703	nitrate reductase (NADH) activity	molecular_function	0.060377	0.88608	1	692	2	25640	1	AT1G77760	0
GO:0046857	oxidoreductase activity, acting on other nitrogenous compounds as donors, with NAD or NADP as acceptor	molecular_function	0.060377	0.88608	1	692	2	25640	1	AT1G77760	0
GO:0050464	nitrate reductase (NADPH) activity	molecular_function	0.060377	0.88608	1	692	2	25640	1	AT1G77760	0
GO:0052318	regulation of phytoalexin metabolic process	biological_process	0.060377	0.88608	1	692	2	25640	1	AT4G27260	0
GO:0052319	regulation of phytoalexin biosynthetic process	biological_process	0.060377	0.88608	1	692	2	25640	1	AT4G27260	0
GO:0052320	positive regulation of phytoalexin metabolic process	biological_process	0.060377	0.88608	1	692	2	25640	1	AT4G27260	0
GO:0052322	positive regulation of phytoalexin biosynthetic process	biological_process	0.060377	0.88608	1	692	2	25640	1	AT4G27260	0
GO:0052861	glucan endo-1,3-beta-glucanase activity, C-3 substituted reducing group	molecular_function	0.060377	0.88608	1	692	2	25640	1	AT5G15870	0
GO:0052862	glucan endo-1,4-beta-glucanase activity, C-3 substituted reducing group	molecular_function	0.060377	0.88608	1	692	2	25640	1	AT5G15870	0
GO:0080123	jasmonate-amino synthetase activity	molecular_function	0.060377	0.88608	1	692	2	25640	0		1	AT4G03400
GO:1901182	regulation of camalexin biosynthetic process	biological_process	0.060377	0.88608	1	692	2	25640	1	AT4G27260	0
GO:1901183	positive regulation of camalexin biosynthetic process	biological_process	0.060377	0.88608	1	692	2	25640	1	AT4G27260	0
GO:0006857	oligopeptide transport	biological_process	0.060637	0.88652	4	692	49	25640	3	AT2G17740,AT1G51790,AT5G46050	1	AT2G02020
GO:0016854	racemase and epimerase activity	molecular_function	0.060556	0.88652	3	692	30	25640	3	AT3G47800,AT1G63180,AT5G44480	0
GO:0010496	intercellular transport	biological_process	0.060837	0.88797	2	692	14	25640	1	AT1G09560	1	AT2G33330
GO:0016833	oxo-acid-lyase activity	molecular_function	0.061632	0.8981	2	692	14	25640	2	AT5G05730,AT1G25220	0
GO:0005975	carbohydrate metabolic process	biological_process	0.061946	0.90118	58	692	1589	25640	46	AT3G48530,AT5G58770,AT1G63180,AT4G34138,AT2G30140,AT4G15490,AT4G18010,AT2G36800,AT3G46690,AT4G25900,AT2G45220,AT3G10740,AT3G57520,AT5G56870,AT3G49160,AT2G25450,AT3G46700,AT5G49360,AT3G47800,AT5G57655,AT3G06500,AT2G28110,AT1G60140,AT1G02850,AT4G15260,AT2G31865,AT5G20250,AT4G34180,AT1G12240,AT4G15550,AT2G15480,AT1G23870,AT3G48580,AT3G57260,AT3G56310,AT1G70290,AT3G13790,AT3G21780,AT4G25000,AT5G44480…	12	AT5G20410,AT2G06850,AT5G48900,AT4G39800,AT3G07010,AT1G12090,AT3G06770,AT3G62660,AT3G62750,AT1G10550,AT5G51460,AT1G11545
GO:0098589	membrane region	cellular_component	0.062141	0.90207	4	692	51	25640	4	AT3G51890,AT5G25250,AT5G25260,AT4G02650	0
GO:2000762	regulation of phenylpropanoid metabolic process	biological_process	0.062211	0.90207	2	692	14	25640	2	AT1G80440,AT1G15670	0
GO:0001676	long-chain fatty acid metabolic process	biological_process	0.063444	0.91843	2	692	14	25640	2	AT5G65110,AT5G27600	0
GO:0006631	fatty acid metabolic process	biological_process	0.064179	0.92754	15	692	332	25640	11	AT5G16370,AT3G56310,AT3G03480,AT5G52570,AT2G26560,AT4G32770,AT5G27600,AT3G48530,AT2G33150,AT5G65110,AT3G51840	4	AT3G10520,AT2G45180,AT2G29980,AT5G20410
GO:0030136	clathrin-coated vesicle	cellular_component	0.065268	0.9402	4	692	51	25640	4	AT3G51890,AT2G34940,AT1G30900,AT4G02650	0
GO:0035999	tetrahydrofolate interconversion	biological_process	0.065182	0.9402	2	692	14	25640	1	AT4G13890	1	AT1G36370
GO:0016101	diterpenoid metabolic process	biological_process	0.065445	0.94121	4	692	52	25640	3	AT3G26840,AT1G54570,AT1G61120	1	AT1G15550
GO:0009926	auxin polar transport	biological_process	0.065793	0.94467	5	692	74	25640	1	AT3G53480	4	AT1G78100,AT1G23080,AT1G29440,AT1G12090
GO:0016742	hydroxymethyl-, formyl- and related transferase activity	molecular_function	0.06595	0.94539	2	692	14	25640	1	AT4G13890	1	AT1G36370
GO:0009873	ethylene-activated signaling pathway	biological_process	0.066424	0.95065	10	692	210	25640	10	AT4G05100,AT5G39610,AT4G17500,AT5G47220,AT4G16110,AT1G25560,AT3G50260,AT1G62300,AT3G23240,AT4G13820	0
GO:2000280	regulation of root development	biological_process	0.066617	0.95185	3	692	34	25640	3	AT4G16110,AT1G09560,AT2G47270	0
GO:0004029	aldehyde dehydrogenase (NAD) activity	molecular_function	0.06695	0.95506	2	692	14	25640	2	AT1G54100,AT3G48000	0
GO:1902580	single-organism cellular localization	biological_process	0.067445	0.96057	21	692	516	25640	20	AT1G78410,AT4G23700,AT4G02380,AT1G71390,AT1G09970,AT5G45410,AT3G56310,AT5G46780,AT5G54610,AT1G08050,AT1G25400,AT1G76970,AT4G03320,AT5G24530,AT1G28190,AT2G26560,AT1G66880,AT3G22160,AT5G25440,AT4G34180	1	AT2G41940
GO:0004722	protein serine/threonine phosphatase activity	molecular_function	0.067711	0.96281	6	692	96	25640	4	AT4G32950,AT1G72770,AT4G31860,AT1G34750	2	AT5G02760,AT3G16800
GO:0044421	extracellular region part	cellular_component	0.067874	0.96358	7	692	144	25640	6	AT4G24230,AT5G09440,AT2G34080,AT5G49360,AT3G19390,AT3G10740	1	AT2G17230
GO:0048523	negative regulation of cellular process	biological_process	0.068555	0.97167	23	692	575	25640	20	AT1G80440,AT1G66040,AT1G73260,AT1G62300,AT1G09970,AT4G02380,AT1G71390,AT1G02580,AT3G56400,AT5G44610,AT5G54610,AT1G08050,AT3G21150,AT1G76970,AT1G15670,AT2G43510,AT3G22160,AT4G25110,AT2G26560,AT5G25440	3	AT2G32100,AT5G47370,AT5G03545
GO:0019344	cysteine biosynthetic process	biological_process	0.068861	0.97445	5	692	76	25640	3	AT5G14120,AT3G22460,AT4G15260	2	AT4G35640,AT1G12090
GO:0009746	response to hexose	biological_process	0.069258	0.97849	5	692	76	25640	4	AT3G49790,AT4G33150,AT3G61060,AT3G47340	1	AT1G74670
GO:0009816	defense response to bacterium, incompatible interaction	biological_process	0.069502	0.98037	3	692	32	25640	3	AT4G11650,AT3G56710,AT5G46180	0
GO:0005759	mitochondrial matrix	cellular_component	0.069943	0.9842	6	692	101	25640	6	AT3G48000,AT3G45300,AT3G13450,AT1G03090,AT5G46180,AT1G21400	0
GO:1900376	regulation of secondary metabolite biosynthetic process	biological_process	0.069997	0.9842	2	692	15	25640	2	AT4G27260,AT2G25450	0
GO:0003674	molecular_function	molecular_function	0.12899	1	563	692	19695	25640	459	AT1G08050,AT4G24230,AT3G26170,AT3G28510,AT4G14370,AT2G42350,AT1G30720,AT5G63970,AT3G26220,AT2G29720,AT3G57020,AT5G62480,AT1G59700,AT3G01080,AT1G67980,AT1G02610,AT3G22460,AT5G39090,AT2G45210,AT5G15870,AT2G39660,AT4G37370,AT5G43450,AT4G16690,AT2G18700,AT3G09220,AT1G09970,AT5G25770,AT1G30220,AT5G56870,AT5G24530,AT5G22300,AT5G65380,AT3G59700,AT3G09490,AT4G34180,AT2G21850,AT1G54570,AT1G51860,AT3G10815…	104	AT3G10520,AT1G64640,AT5G48850,AT3G07010,AT4G32280,AT5G18030,AT5G44680,AT5G51460,AT5G18080,AT1G06830,AT4G33790,AT5G66590,AT3G62660,AT3G03850,AT1G29500,AT1G51940,AT1G29430,AT1G12500,AT3G03820,AT2G41940,AT5G18020,AT2G18300,AT3G14210,AT1G78970,AT3G12610,AT1G64790,AT5G22580,AT4G29310,AT1G23080,AT1G15550,AT1G04770,AT5G07000,AT1G78000,AT4G35640,AT1G29440,AT4G12390,AT4G15800,AT5G18050,AT2G42300,AT5G23870…
GO:0005575	cellular_component	cellular_component	0.15318	1	477	692	16824	25640	388	AT4G35770,AT3G22060,AT3G26210,AT5G54470,AT3G51330,AT5G57655,AT4G36670,AT2G02870,AT3G45290,AT1G20630,AT1G47890,AT3G25950,AT3G48990,AT3G02150,AT1G34750,AT4G15260,AT3G51430,AT5G09440,AT5G57900,AT5G06230,AT5G47220,AT1G65970,AT3G50260,AT4G18210,AT4G12735,AT1G06430,AT2G33150,AT5G11210,AT3G61890,AT4G21580,AT1G69920,AT4G37010,AT2G05100,AT2G47270,AT1G75040,AT1G26380,AT3G46690,AT1G15670,AT3G01290,AT5G13370…	89	AT5G25460,AT1G02340,AT3G05800,AT4G12730,AT4G39800,AT1G03870,AT1G69040,AT5G20410,AT4G03400,AT2G02020,AT2G33330,AT1G04240,AT1G74670,AT1G20010,AT5G46240,AT2G32100,AT5G47370,AT4G13560,AT5G18290,AT3G12520,AT4G38840,AT1G52830,AT4G04955,AT1G48300,AT1G36370,AT4G10770,AT4G25780,AT3G22142,AT5G23870,AT2G42380,AT4G19120,AT4G15800,AT3G18050,AT4G12390,AT2G10940,AT2G40610,AT2G42300,AT2G45180,AT5G08520,AT5G07000…
GO:0005623	cell	cellular_component	0.30969	1	394	692	13639	25640	318	AT2G23320,AT1G26930,AT1G67810,AT4G15610,AT5G49480,AT1G69490,AT4G31860,AT4G02380,AT4G21120,AT5G11520,AT3G26600,AT1G69720,AT1G70530,AT4G37520,AT3G06500,AT2G28110,AT4G13890,AT2G46270,AT5G45510,AT3G46700,AT3G25010,AT4G11850,AT2G37770,AT3G56400,AT2G37760,AT5G20230,AT3G19390,AT5G27600,AT1G02220,AT5G65110,AT1G31820,AT1G18860,AT4G08870,AT3G28580,AT3G09940,AT3G17609,AT2G42560,AT2G38870,AT4G33150,AT1G21250…	76	AT2G06850,AT1G78000,AT4G35640,AT5G07000,AT1G04770,AT1G20190,AT1G15550,AT4G29310,AT1G23080,AT2G42380,AT5G23870,AT2G42300,AT2G45180,AT5G08520,AT2G40610,AT4G15800,AT2G10940,AT4G19120,AT1G52830,AT4G38840,AT5G18290,AT4G13560,AT1G36370,AT4G04955,AT1G48300,AT2G02020,AT1G03870,AT1G69040,AT5G20410,AT4G03400,AT1G02340,AT3G05800,AT4G12730,AT4G39800,AT5G25460,AT2G32100,AT5G47370,AT1G20010,AT5G46240,AT1G04240…
GO:0044464	cell part	cellular_component	0.30969	1	394	692	13639	25640	318	AT3G51450,AT5G52250,AT1G78410,AT1G69610,AT4G15690,AT1G07610,AT2G25440,AT4G20110,AT4G21534,AT3G14770,AT2G30140,AT4G34138,AT3G22160,AT1G51760,AT1G16510,AT1G16110,AT3G51440,AT5G39050,AT4G23210,AT1G01520,AT4G03320,AT5G49360,AT1G54100,AT1G28190,AT1G51790,AT1G74360,AT3G01970,AT4G32070,AT5G63160,AT2G40750,AT5G67340,AT1G61120,AT3G51000,AT2G30250,AT1G66040,AT3G63010,AT3G24982,AT1G21410,AT1G75490,AT1G51890…	76	AT1G52830,AT4G38840,AT5G18290,AT4G13560,AT1G36370,AT4G04955,AT1G48300,AT2G02020,AT1G69040,AT4G03400,AT5G20410,AT1G03870,AT4G12730,AT4G39800,AT1G02340,AT3G05800,AT5G25460,AT2G32100,AT5G47370,AT5G46240,AT1G20010,AT1G04240,AT2G06850,AT4G35640,AT1G78000,AT5G07000,AT1G04770,AT1G20190,AT1G15550,AT1G23080,AT4G29310,AT2G42380,AT5G23870,AT2G45180,AT5G08520,AT2G42300,AT2G40610,AT2G10940,AT4G15800,AT4G19120…
GO:0005488	binding	molecular_function	0.98754	1	346	692	13045	25640	296	AT2G32660,AT5G18780,AT5G24530,AT2G21850,AT2G39800,AT2G02930,AT3G09490,AT3G59700,AT1G26420,AT5G63600,AT4G27450,AT4G10500,AT3G51890,AT3G10815,AT1G51860,AT1G09430,AT1G53580,AT1G02580,AT5G44610,AT5G38250,AT5G43450,AT4G37370,AT2G39660,AT5G46180,AT1G33030,AT1G02920,AT4G16690,AT1G09970,AT3G09220,AT3G49780,AT3G22740,AT1G30900,AT1G18200,AT5G62480,AT3G49160,AT1G59700,AT3G01080,AT1G66880,AT1G62300,AT1G02610…	50	AT2G22170,AT1G51940,AT1G78100,AT1G06830,AT1G64640,AT5G48850,AT3G07010,AT4G32280,AT5G52882,AT3G10520,AT4G26540,AT1G18400,AT5G22580,AT3G16800,AT3G58120,AT4G36570,AT3G12610,AT1G75780,AT1G64790,AT2G18300,AT3G17390,AT5G08530,AT2G18328,AT4G27900,AT2G41940,AT3G19850,AT2G42380,AT4G15800,AT2G42300,AT5G08520,AT5G02760,AT1G15550,AT1G72416,AT1G04770,AT1G66140,AT1G02340,AT3G05800,AT1G69040,AT5G20410,AT1G04240…
GO:0005622	intracellular	cellular_component	0.98169	1	306	692	11783	25640	249	AT2G25000,AT4G32770,AT3G20410,AT5G34940,AT4G26060,AT4G16110,AT4G31870,AT3G21780,AT3G48080,AT1G21400,AT3G04060,AT4G13250,AT1G21450,AT3G24170,AT5G25260,AT3G20250,AT4G17500,AT3G25760,AT2G02390,AT2G37970,AT1G02440,AT2G36800,AT3G14590,AT5G46350,AT5G18170,AT4G23700,AT1G03090,AT1G11260,AT5G07100,AT5G49680,AT3G51840,AT4G15530,AT1G22750,AT1G09560,AT5G39610,AT2G23030,AT3G04070,AT4G21840,AT1G12240,AT2G39518…	57	AT2G29980,AT1G12500,AT2G41940,AT3G07460,AT2G18328,AT5G08530,AT3G17390,AT2G18300,AT3G14210,AT3G12610,AT3G58120,AT3G62750,AT1G75780,AT5G22580,AT1G18400,AT3G16800,AT5G52882,AT3G58850,AT5G48850,AT5G22460,AT4G32280,AT1G06830,AT4G33790,AT3G62660,AT1G78100,AT1G29500,AT2G22170,AT1G48300,AT4G04955,AT1G36370,AT5G18290,AT4G13560,AT1G52830,AT1G04240,AT5G47370,AT2G32100,AT1G20010,AT4G39800,AT4G12730,AT3G05800…
GO:0044238	primary metabolic process	biological_process	0.68423	1	304	692	10810	25640	251	AT5G47220,AT5G57900,AT4G15260,AT1G34750,AT3G02150,AT1G47890,AT2G02870,AT5G57655,AT3G51330,AT5G54470,AT1G60140,AT5G09290,AT3G46690,AT1G75040,AT2G25090,AT2G47270,AT2G05100,AT3G61890,AT4G37010,AT2G33150,AT1G06430,AT3G50260,AT5G42440,AT2G32530,AT4G25390,AT1G72770,AT1G19660,AT5G14180,AT1G16420,AT5G67080,AT5G54080,AT3G23120,AT1G66600,AT5G54610,AT3G61060,AT1G73260,AT4G15550,AT1G23870,AT4G23210,AT1G16110…	53	AT4G39800,AT3G05800,AT1G02340,AT1G66140,AT5G20410,AT1G69040,AT1G04240,AT5G47370,AT2G32100,AT1G52830,AT5G48900,AT1G48300,AT4G04955,AT1G36370,AT2G42380,AT3G19850,AT5G08520,AT2G45180,AT2G42300,AT4G35640,AT2G06850,AT5G02760,AT1G15550,AT1G72416,AT1G18400,AT4G26540,AT3G16800,AT3G12610,AT3G58120,AT3G62750,AT1G10550,AT3G06770,AT2G18328,AT3G17390,AT2G18300,AT3G14210,AT5G03545,AT2G29980,AT2G41940,AT1G78100…
GO:0044424	intracellular part	cellular_component	0.98743	1	302	692	11709	25640	245	AT4G28390,AT1G25560,AT3G56710,AT5G04770,AT5G44480,AT3G23240,AT1G25220,AT1G03220,AT1G21250,AT4G33150,AT2G42560,AT3G17609,AT3G09940,AT3G28580,AT4G08870,AT1G18860,AT5G65110,AT3G19390,AT1G02220,AT5G27600,AT5G20230,AT2G37760,AT3G56400,AT2G37770,AT4G11850,AT2G46270,AT3G46700,AT5G45510,AT4G13890,AT3G06500,AT2G28110,AT4G37520,AT1G69720,AT3G26600,AT5G11520,AT4G02380,AT1G69490,AT1G67810,AT5G49480,AT4G15610…	57	AT1G23080,AT1G15550,AT1G04770,AT5G07000,AT4G35640,AT2G06850,AT4G19120,AT2G10940,AT5G08520,AT2G45180,AT2G42300,AT2G42380,AT1G48300,AT4G04955,AT1G36370,AT4G13560,AT5G18290,AT1G52830,AT1G04240,AT1G20010,AT5G47370,AT2G32100,AT4G39800,AT4G12730,AT3G05800,AT1G02340,AT5G20410,AT4G03400,AT1G69040,AT2G02020,AT5G52882,AT3G58850,AT5G48850,AT5G22460,AT4G32280,AT1G06830,AT4G33790,AT3G62660,AT1G29500,AT2G22170…
GO:0043226	organelle	cellular_component	0.99973	1	250	692	10408	25640	201	AT2G37970,AT1G74360,AT1G28190,AT4G03320,AT1G01520,AT3G51440,AT3G25760,AT4G17500,AT1G51760,AT3G22160,AT4G34138,AT2G30140,AT1G03090,AT4G20110,AT4G21534,AT1G78410,AT1G69610,AT4G23700,AT1G07610,AT4G15690,AT5G52250,AT5G46350,AT3G51450,AT5G18170,AT2G36800,AT3G14590,AT5G18630,AT5G34940,AT3G20410,AT5G38710,AT1G65790,AT2G36770,AT4G32770,AT2G25000,AT1G75490,AT1G21410,AT1G66040,AT5G25260,AT3G63010,AT3G24170…	49	AT5G18290,AT2G18300,AT5G08530,AT3G17390,AT2G18328,AT1G52830,AT3G14210,AT4G04955,AT1G12500,AT2G29980,AT3G07460,AT2G41940,AT3G05800,AT1G18400,AT1G02340,AT5G22580,AT4G39800,AT4G12730,AT5G20410,AT3G16800,AT4G03400,AT2G02020,AT3G58120,AT1G04240,AT3G12610,AT1G20010,AT1G75780,AT3G62750,AT5G47370,AT2G32100,AT5G22460,AT5G48850,AT4G32280,AT2G06850,AT5G52882,AT1G23080,AT3G58850,AT1G04770,AT2G22170,AT1G29500…
GO:0043229	intracellular organelle	cellular_component	0.99976	1	249	692	10388	25640	200	AT3G02150,AT2G23030,AT4G15260,AT3G51430,AT5G57900,AT5G39610,AT5G47220,AT1G12240,AT1G20630,AT3G04070,AT3G48990,AT5G57655,AT3G45300,AT2G02870,AT4G35770,AT3G22060,AT2G34940,AT1G26380,AT3G46690,AT2G47270,AT3G10740,AT1G75040,AT2G33150,AT3G61890,AT1G69920,AT2G05100,AT3G50260,AT1G06430,AT2G32530,AT1G11260,AT1G72770,AT3G51840,AT1G19660,AT5G49680,AT5G07100,AT3G01290,AT4G15530,AT3G61060,AT1G66600,AT1G09560…	49	AT4G12730,AT5G22580,AT4G39800,AT1G02340,AT3G05800,AT1G18400,AT2G02020,AT3G16800,AT5G20410,AT4G03400,AT3G12610,AT1G04240,AT3G58120,AT2G32100,AT5G47370,AT3G62750,AT1G75780,AT1G20010,AT2G18328,AT3G17390,AT5G08530,AT2G18300,AT5G18290,AT3G14210,AT1G52830,AT1G12500,AT2G29980,AT4G04955,AT2G41940,AT3G07460,AT1G78100,AT1G29500,AT2G22170,AT2G42380,AT2G10940,AT4G33790,AT4G19120,AT3G62660,AT2G45180,AT5G08520…
GO:0043227	membrane-bounded organelle	cellular_component	0.9976	1	245	692	9898	25640	196	AT5G46350,AT5G52250,AT5G18170,AT3G51450,AT2G36800,AT3G14590,AT4G34138,AT2G30140,AT4G21534,AT4G20110,AT1G03090,AT4G15690,AT1G78410,AT4G23700,AT3G51440,AT3G25760,AT4G17500,AT1G51760,AT3G22160,AT1G28190,AT2G37970,AT1G74360,AT1G01520,AT4G03320,AT4G31870,AT3G48080,AT1G21400,AT3G21780,AT3G04060,AT5G67340,AT4G13250,AT1G21450,AT5G63160,AT2G40750,AT4G16110,AT3G01970,AT4G32070,AT1G21410,AT3G63010,AT3G24170…	49	AT1G52830,AT3G14210,AT2G18328,AT5G18290,AT2G18300,AT5G08530,AT3G17390,AT2G41940,AT3G07460,AT4G04955,AT2G29980,AT1G12500,AT2G02020,AT3G16800,AT5G20410,AT4G03400,AT1G18400,AT3G05800,AT1G02340,AT4G39800,AT5G22580,AT4G12730,AT3G62750,AT5G47370,AT2G32100,AT1G20010,AT1G75780,AT3G12610,AT3G58120,AT1G04240,AT4G32280,AT2G06850,AT5G22460,AT5G48850,AT1G04770,AT3G58850,AT1G23080,AT5G52882,AT2G42380,AT1G78100…
GO:0043231	intracellular membrane-bounded organelle	cellular_component	0.99787	1	244	692	9879	25640	195	AT1G73260,AT5G14780,AT4G15550,AT4G15530,AT1G66600,AT3G61060,AT1G22750,AT1G09560,AT1G19660,AT3G51840,AT5G07100,AT5G49680,AT3G01290,AT1G11260,AT2G32530,AT1G72770,AT2G33150,AT2G05100,AT3G61890,AT1G69920,AT3G50260,AT1G06430,AT1G26380,AT3G46690,AT3G10740,AT2G47270,AT1G75040,AT3G45300,AT5G57655,AT2G02870,AT4G35770,AT2G34940,AT3G22060,AT4G15260,AT3G51430,AT2G23030,AT3G02150,AT5G47220,AT5G39610,AT5G57900…	49	AT1G75780,AT1G20010,AT2G32100,AT5G47370,AT3G62750,AT1G04240,AT3G58120,AT3G12610,AT5G20410,AT4G03400,AT3G16800,AT2G02020,AT4G12730,AT4G39800,AT5G22580,AT1G02340,AT1G18400,AT3G05800,AT3G07460,AT2G41940,AT2G29980,AT1G12500,AT4G04955,AT1G52830,AT3G14210,AT3G17390,AT5G08530,AT2G18300,AT5G18290,AT2G18328,AT3G62660,AT2G45180,AT5G08520,AT2G42300,AT4G19120,AT2G10940,AT4G33790,AT2G42380,AT1G29500,AT2G22170…
GO:0005737	cytoplasm	cellular_component	0.87399	1	225	692	8461	25640	185	AT5G25260,AT3G24170,AT3G20250,AT1G61120,AT3G48080,AT1G21400,AT4G31870,AT3G51000,AT5G67340,AT4G13250,AT5G63160,AT4G32070,AT4G26060,AT5G34940,AT5G42830,AT3G20410,AT1G77760,AT5G38710,AT4G32770,AT2G30140,AT1G03090,AT4G20110,AT4G21534,AT4G23700,AT1G69610,AT4G15690,AT1G07610,AT5G52250,AT3G51450,AT5G18170,AT3G14590,AT2G37970,AT1G74360,AT1G54100,AT4G03320,AT2G02390,AT3G51440,AT5G39050,AT3G25760,AT1G51760…	40	AT1G36370,AT3G07460,AT2G41940,AT1G48300,AT4G04955,AT1G12500,AT2G29980,AT3G14210,AT5G18290,AT4G13560,AT5G08530,AT3G17390,AT2G18328,AT1G20010,AT1G75780,AT3G62750,AT3G12610,AT5G20410,AT3G16800,AT4G03400,AT1G69040,AT2G02020,AT1G02340,AT5G22580,AT4G39800,AT4G12730,AT1G23080,AT1G15550,AT2G06850,AT5G22460,AT5G07000,AT4G35640,AT5G08520,AT2G45180,AT3G62660,AT4G19120,AT4G33790,AT1G06830,AT2G10940,AT2G22170
GO:0043167	ion binding	molecular_function	0.11848	1	206	692	6575	25640	183	AT3G14690,AT3G51840,AT4G17245,AT1G03400,AT1G79680,AT4G25390,AT2G46430,AT5G42440,AT1G72770,AT5G60900,AT1G04280,AT5G39670,AT4G16680,AT5G17380,AT1G66540,AT1G21240,AT4G15530,AT1G72680,AT5G54080,AT5G67080,AT1G09560,AT2G23450,AT4G17660,AT4G25000,AT5G57655,AT1G21550,AT3G45300,AT5G54470,AT3G26180,AT2G34940,AT3G26210,AT4G21850,AT4G20860,AT5G09290,AT5G20480,AT2G23030,AT1G34750,AT4G08850,AT3G48990,AT4G21840…	23	AT2G37950,AT1G20010,AT1G75780,AT1G66140,AT4G26540,AT5G22580,AT3G16800,AT1G69040,AT4G04955,AT1G36370,AT1G04180,AT2G41940,AT5G08530,AT3G17390,AT5G48900,AT1G06830,AT1G51940,AT5G52882,AT1G15550,AT3G10520,AT1G64640,AT3G07010,AT5G02760
GO:0016020	membrane	cellular_component	0.081751	1	203	692	6491	25640	167	AT3G26230,AT1G31820,AT5G20230,AT1G52200,AT3G26220,AT4G11850,AT3G25010,AT1G70690,AT4G13820,AT1G08050,AT5G25910,AT4G28390,AT4G04490,AT5G25250,AT1G66760,AT3G26170,AT5G44480,AT5G04770,AT4G37760,AT1G21250,AT1G03220,AT2G42350,AT5G01880,AT4G28040,AT5G11520,AT4G21120,AT4G31860,AT5G24150,AT4G15610,AT1G35710,AT5G45510,AT1G30900,AT1G18200,AT3G14680,AT2G28110,AT1G70530,AT3G22740,AT1G66880,AT1G10140,AT5G17860…	36	AT5G53250,AT1G20190,AT1G23080,AT2G06850,AT1G64640,AT1G78000,AT2G40610,AT2G45180,AT3G62660,AT4G19120,AT2G10940,AT3G18050,AT1G51940,AT2G22170,AT5G14920,AT4G10770,AT2G29980,AT1G12500,AT4G38840,AT1G14280,AT3G12520,AT3G14210,AT5G08530,AT3G17390,AT5G18290,AT5G46240,AT1G20010,AT1G10550,AT1G52190,AT3G12610,AT5G20410,AT1G03870,AT2G33330,AT2G02020,AT4G26540,AT4G12730
GO:0009058	biosynthetic process	biological_process	0.093018	1	200	692	6512	25640	167	AT4G05100,AT1G49050,AT1G61120,AT3G48080,AT3G21780,AT1G21450,AT5G46780,AT3G04060,AT5G63160,AT2G40750,AT3G01970,AT4G16110,AT4G26060,AT1G66040,AT3G20250,AT2G30250,AT1G77760,AT2G36770,AT4G32770,AT1G75490,AT2G25000,AT1G55960,AT5G53970,AT1G13470,AT4G19370,AT5G46350,AT3G51450,AT2G36800,AT4G34138,AT2G30140,AT3G48530,AT5G24160,AT1G63180,AT2G13810,AT1G69610,AT1G78410,AT4G13660,AT3G51440,AT3G25760,AT4G17500…	33	AT2G41940,AT1G04180,AT1G48300,AT2G29980,AT5G03545,AT1G52830,AT2G18328,AT2G18300,AT3G17390,AT5G47370,AT2G32100,AT1G04240,AT3G58120,AT5G20410,AT3G05800,AT1G18400,AT1G02340,AT4G39800,AT1G66140,AT3G58850,AT3G10520,AT1G15550,AT4G32280,AT4G35640,AT2G42300,AT5G08520,AT3G62660,AT4G33790,AT5G51460,AT2G42380,AT5G24660,AT1G12090,AT2G22170
GO:0043170	macromolecule metabolic process	biological_process	0.99978	1	199	692	8483	25640	163	AT3G48530,AT1G67520,AT1G63180,AT1G69610,AT1G78410,AT2G25440,AT5G46350,AT1G66460,AT1G01520,AT5G59260,AT1G74360,AT1G51790,AT4G17500,AT4G23210,AT1G16110,AT3G28890,AT1G66040,AT3G20250,AT2G30250,AT1G21410,AT1G71390,AT4G23310,AT3G24982,AT1G56145,AT5G01550,AT5G63160,AT2G40750,AT3G01970,AT4G16110,AT4G26060,AT1G49050,AT4G05100,AT1G21450,AT5G67340,AT3G04060,AT4G13250,AT4G04960,AT1G13470,AT1G51620,AT1G75490…	36	AT1G52830,AT5G48900,AT5G03545,AT2G18300,AT2G18328,AT2G41940,AT3G16800,AT4G26540,AT1G66140,AT3G05800,AT1G18400,AT1G02340,AT5G47370,AT2G32100,AT1G10550,AT3G58120,AT1G04240,AT3G12610,AT2G06850,AT4G32280,AT5G02760,AT3G07010,AT1G72416,AT3G58850,AT3G19850,AT5G24660,AT2G42380,AT1G51940,AT1G78100,AT1G12090,AT5G08520,AT3G62660,AT2G45180,AT2G42300,AT5G44680,AT1G11545
GO:0044444	cytoplasmic part	cellular_component	0.91195	1	191	692	7321	25640	159	AT2G42560,AT4G33150,AT4G27830,AT1G21250,AT1G03220,AT1G25220,AT5G04770,AT5G44480,AT3G56710,AT2G03760,AT3G28510,AT4G28390,AT5G25250,AT2G37770,AT3G26840,AT2G37760,AT5G20230,AT5G27600,AT3G19390,AT5G65110,AT4G08870,AT3G28580,AT3G09940,AT1G59700,AT5G17860,AT3G18250,AT1G69720,AT3G22740,AT3G49780,AT3G06500,AT2G28110,AT1G30900,AT3G57020,AT5G62480,AT3G49160,AT5G45510,AT2G46270,AT2G34080,AT1G26930,AT3G04000…	32	AT1G23080,AT4G35640,AT5G22460,AT2G06850,AT4G33790,AT2G10940,AT4G19120,AT2G45180,AT3G62660,AT5G08520,AT2G22170,AT4G04955,AT1G48300,AT2G29980,AT1G12500,AT3G07460,AT5G18290,AT4G13560,AT3G17390,AT5G08530,AT3G14210,AT3G12610,AT3G62750,AT1G75780,AT1G20010,AT1G02340,AT4G12730,AT5G22580,AT2G02020,AT1G69040,AT5G20410,AT4G03400
GO:1901363	heterocyclic compound binding	molecular_function	0.80699	1	189	692	6867	25640	164	AT1G66540,AT1G21240,AT5G14780,AT5G60900,AT1G04280,AT4G16680,AT5G17380,AT2G23450,AT4G17660,AT1G66600,AT4G15530,AT5G67080,AT3G14690,AT5G07100,AT3G51840,AT1G79680,AT4G25390,AT5G42440,AT2G46430,AT1G06430,AT3G50260,AT3G61890,AT1G30730,AT2G05100,AT2G25090,AT4G21440,AT3G47340,AT2G47270,AT5G67310,AT1G26380,AT3G26180,AT3G26210,AT4G20860,AT3G45300,AT4G08850,AT3G48990,AT3G04070,AT1G20630,AT5G39610,AT5G20480…	25	AT1G20010,AT1G75780,AT5G47370,AT4G36570,AT1G04240,AT3G58120,AT3G12610,AT1G66140,AT4G26540,AT3G05800,AT1G18400,AT1G02340,AT1G36370,AT1G04180,AT2G41940,AT2G18300,AT5G08530,AT3G17390,AT2G18328,AT2G42300,AT5G08520,AT2G42380,AT1G51940,AT5G52882,AT3G10520
GO:0097159	organic cyclic compound binding	molecular_function	0.80965	1	189	692	6871	25640	164	AT4G21534,AT1G03090,AT2G13810,AT3G48530,AT1G67520,AT5G24160,AT1G66460,AT5G18170,AT5G46350,AT1G02440,AT1G51790,AT1G74360,AT5G59260,AT1G01520,AT1G26410,AT1G16110,AT4G23210,AT3G63380,AT3G28740,AT4G17500,AT4G23310,AT2G30250,AT3G20250,AT3G24170,AT1G66040,AT3G04060,AT4G05100,AT4G16110,AT3G01970,AT5G01550,AT2G40750,AT1G56145,AT1G51620,AT5G53970,AT4G04960,AT1G65790,AT1G77760,AT1G33560,AT3G20410,AT2G25000…	25	AT2G18300,AT3G17390,AT5G08530,AT2G18328,AT1G04180,AT1G36370,AT2G41940,AT4G26540,AT1G66140,AT1G02340,AT1G18400,AT3G05800,AT1G75780,AT1G20010,AT5G47370,AT3G58120,AT1G04240,AT4G36570,AT3G12610,AT5G52882,AT3G10520,AT2G42380,AT1G51940,AT2G42300,AT5G08520
GO:0044260	cellular macromolecule metabolic process	biological_process	0.99924	1	185	692	7824	25640	154	AT2G24240,AT5G60900,AT1G73260,AT1G21240,AT5G67080,AT3G61060,AT1G66600,AT5G54610,AT3G23120,AT4G17660,AT2G23450,AT5G07100,AT5G42440,AT2G32530,AT4G25390,AT1G79680,AT1G72770,AT2G05100,AT3G61890,AT4G37010,AT3G50260,AT1G06430,AT3G10740,AT2G47270,AT4G21440,AT2G25090,AT3G48640,AT2G02870,AT4G21850,AT5G54470,AT2G23030,AT1G34750,AT3G02150,AT5G20480,AT5G47220,AT5G57900,AT5G39610,AT4G21840,AT1G47890,AT4G08850…	31	AT2G32100,AT5G47370,AT1G10550,AT3G58120,AT1G04240,AT3G12610,AT3G16800,AT4G26540,AT1G66140,AT1G02340,AT1G18400,AT3G05800,AT2G41940,AT1G52830,AT5G03545,AT2G18300,AT2G18328,AT5G08520,AT2G42300,AT5G44680,AT1G11545,AT3G19850,AT5G24660,AT2G42380,AT1G51940,AT1G78100,AT3G58850,AT1G72416,AT2G06850,AT4G32280,AT5G02760
GO:1901576	organic substance biosynthetic process	biological_process	0.4573	1	176	692	6167	25640	144	AT1G54570,AT5G58770,AT4G15490,AT4G37610,AT3G49210,AT5G24120,AT3G44300,AT5G14120,AT1G70700,AT1G02580,AT3G14990,AT1G02230,AT1G09430,AT5G24530,AT1G19960,AT3G21150,AT5G57910,AT3G21500,AT5G64810,AT5G39660,AT5G63600,AT4G10500,AT2G26560,AT5G08790,AT5G25440,AT2G39800,AT1G48000,AT5G65080,AT1G09970,AT2G15480,AT5G05730,AT2G38860,AT5G15870,AT4G03450,AT5G52570,AT5G46180,AT2G18700,AT1G16670,AT1G67980,AT1G62300…	32	AT5G24660,AT2G42380,AT2G22170,AT1G12090,AT3G62660,AT5G08520,AT2G42300,AT5G51460,AT4G33790,AT4G32280,AT4G35640,AT3G58850,AT1G15550,AT3G10520,AT5G20410,AT1G66140,AT4G39800,AT1G02340,AT3G05800,AT1G18400,AT2G32100,AT5G47370,AT1G04240,AT3G58120,AT1G52830,AT5G03545,AT3G17390,AT2G18300,AT2G18328,AT2G41940,AT2G29980,AT1G48300
GO:0044249	cellular biosynthetic process	biological_process	0.78713	1	159	692	5938	25640	127	AT5G18490,AT5G07100,AT4G38560,AT2G32530,AT1G79680,AT1G23870,AT1G72680,AT1G66600,AT5G54610,AT3G48640,AT1G76970,AT1G60140,AT5G54470,AT4G15260,AT3G02150,AT5G47220,AT5G39610,AT4G27260,AT1G10340,AT3G04070,AT2G33150,AT3G61890,AT3G50260,AT2G47270,AT3G47340,AT4G21440,AT4G19370,AT1G13470,AT5G53970,AT2G25000,AT1G75490,AT4G32770,AT1G77760,AT2G30250,AT3G20250,AT1G66040,AT4G26060,AT4G16110,AT3G01970,AT5G63160…	32	AT3G58120,AT1G04240,AT2G32100,AT5G47370,AT1G66140,AT4G39800,AT1G02340,AT1G18400,AT3G05800,AT5G20410,AT2G29980,AT1G48300,AT1G04180,AT2G41940,AT3G17390,AT2G18300,AT2G18328,AT1G52830,AT5G03545,AT5G51460,AT4G33790,AT5G08520,AT2G42300,AT2G22170,AT1G12090,AT5G24660,AT2G42380,AT1G15550,AT3G10520,AT3G58850,AT4G35640,AT4G32280
GO:0006807	nitrogen compound metabolic process	biological_process	0.99698	1	143	692	6124	25640	115	AT5G08790,AT2G39800,AT4G34180,AT3G21150,AT5G36220,AT5G22300,AT5G64810,AT5G39660,AT1G70700,AT1G02580,AT5G14120,AT3G44300,AT3G48390,AT1G02230,AT5G24120,AT4G37610,AT1G64660,AT4G16690,AT3G45060,AT5G46180,AT4G37370,AT2G38860,AT5G05730,AT3G56310,AT5G65080,AT1G48000,AT5G25770,AT1G69720,AT3G01080,AT2G46270,AT3G49160,AT4G13890,AT3G22740,AT1G69490,AT3G22460,AT3G04000,AT2G23320,AT5G11520,AT1G62300,AT1G25220…	28	AT1G12090,AT2G42380,AT5G24660,AT5G44680,AT5G08520,AT2G42300,AT4G35640,AT4G32280,AT3G58850,AT4G39800,AT3G05800,AT1G18400,AT1G02340,AT1G66140,AT1G69040,AT3G12610,AT3G58120,AT1G04240,AT5G47370,AT2G32100,AT2G18328,AT3G17390,AT2G18300,AT1G52830,AT5G03545,AT4G04955,AT2G41940,AT1G36370
GO:0005515	protein binding	molecular_function	0.99471	1	141	692	5822	25640	120	AT1G21240,AT2G24240,AT5G54610,AT3G61060,AT3G23120,AT4G17660,AT2G23450,AT1G15670,AT4G17245,AT1G19660,AT5G42440,AT4G25390,AT1G79680,AT1G69920,AT2G47270,AT1G04780,AT2G02870,AT1G47890,AT4G08850,AT1G10340,AT1G58190,AT5G20480,AT5G39610,AT5G57900,AT3G24982,AT4G23310,AT1G21410,AT1G71390,AT1G66040,AT5G67340,AT1G21120,AT4G39580,AT4G32070,AT3G01970,AT5G01550,AT5G63160,AT3G26500,AT1G21100,AT4G04960,AT1G65790…	21	AT5G46240,AT1G04240,AT2G47440,AT3G12610,AT4G26540,AT1G02340,AT1G18400,AT3G05800,AT1G52830,AT2G18300,AT4G27900,AT2G42300,AT4G15800,AT3G19850,AT2G22170,AT1G51940,AT1G78100,AT1G72416,AT1G04770,AT4G32280,AT5G48850
GO:1901360	organic cyclic compound metabolic process	biological_process	0.93076	1	139	692	5416	25640	114	AT1G62300,AT1G67980,AT2G23320,AT3G04000,AT1G69490,AT4G13890,AT3G49160,AT2G46270,AT3G01080,AT1G66880,AT1G69720,AT1G02220,AT4G08870,AT1G18860,AT1G06180,AT1G71030,AT3G56400,AT3G23240,AT5G44480,AT2G03760,AT1G25560,AT1G08050,AT3G17609,AT1G67070,AT4G37760,AT1G25220,AT4G37610,AT5G24120,AT1G80440,AT1G02230,AT3G48390,AT3G44300,AT1G02580,AT1G70700,AT5G64810,AT5G39660,AT5G24530,AT5G36220,AT3G21150,AT4G34180…	25	AT4G32280,AT3G58850,AT5G24660,AT2G42380,AT2G42300,AT5G08520,AT5G44680,AT4G33790,AT5G03545,AT1G52830,AT2G18300,AT3G17390,AT2G18328,AT1G36370,AT2G41940,AT4G04955,AT1G66140,AT1G02340,AT1G18400,AT3G05800,AT2G32100,AT5G47370,AT3G58120,AT1G04240,AT3G12610
GO:0006725	cellular aromatic compound metabolic process	biological_process	0.96311	1	132	692	5282	25640	107	AT1G15670,AT1G19660,AT5G07100,AT1G79680,AT4G38560,AT1G66540,AT5G54610,AT1G66600,AT5G54080,AT1G72680,AT5G54470,AT5G57655,AT1G68440,AT1G76970,AT3G48640,AT4G27260,AT1G10340,AT3G04070,AT3G02150,AT5G39610,AT5G47220,AT3G50260,AT3G61890,AT4G37010,AT2G47270,AT4G21440,AT5G67310,AT1G13470,AT1G21100,AT4G32770,AT1G75490,AT2G25000,AT1G80160,AT2G30250,AT1G66040,AT1G21450,AT3G04060,AT4G13250,AT3G48080,AT4G05100…	25	AT1G04240,AT3G58120,AT3G12610,AT2G32100,AT5G47370,AT1G66140,AT1G02340,AT3G05800,AT1G18400,AT4G04955,AT1G36370,AT2G41940,AT2G18300,AT3G17390,AT2G18328,AT5G03545,AT1G52830,AT5G44680,AT4G33790,AT2G42300,AT5G08520,AT5G24660,AT2G42380,AT3G58850,AT4G32280
GO:0044425	membrane part	cellular_component	0.24835	1	125	692	4118	25640	103	AT3G28740,AT3G63380,AT4G23210,AT5G17860,AT1G16110,AT4G03320,AT1G30900,AT5G59260,AT3G14680,AT2G28110,AT1G74360,AT3G23560,AT1G70530,AT2G36800,AT4G15610,AT1G35710,AT5G24160,AT4G23700,AT4G21120,AT3G14770,AT4G20110,AT5G24150,AT1G03220,AT1G21250,AT4G37760,AT2G42350,AT1G51890,AT5G46050,AT5G01880,AT3G50470,AT1G65790,AT4G28040,AT4G04960,AT5G25250,AT4G04490,AT4G28390,AT3G26170,AT1G66760,AT5G04770,AT5G44480…	22	AT1G78000,AT1G64640,AT5G08530,AT5G18290,AT3G12520,AT1G23080,AT1G12500,AT2G29980,AT4G10770,AT5G53250,AT4G12730,AT1G51940,AT4G26540,AT2G33330,AT2G02020,AT1G03870,AT3G18050,AT1G52190,AT4G19120,AT3G62660,AT1G10550,AT5G46240
GO:0031224	intrinsic component of membrane	cellular_component	0.10815	1	120	692	3744	25640	99	AT3G28740,AT3G63380,AT5G17860,AT4G23210,AT1G16110,AT4G03320,AT1G30900,AT5G59260,AT3G14680,AT2G28110,AT1G74360,AT3G23560,AT1G70530,AT2G36800,AT4G15610,AT1G35710,AT5G24160,AT4G23700,AT4G21120,AT3G14770,AT4G20110,AT5G24150,AT1G03220,AT4G37760,AT1G21250,AT2G42350,AT1G51890,AT5G46050,AT3G50470,AT5G01880,AT4G28040,AT1G65790,AT4G04960,AT4G28390,AT4G04490,AT1G66760,AT3G26170,AT5G04770,AT5G44480,AT3G26220…	21	AT1G78000,AT1G64640,AT5G18290,AT3G12520,AT1G23080,AT1G12500,AT2G29980,AT4G10770,AT5G53250,AT4G12730,AT1G51940,AT4G26540,AT2G33330,AT2G02020,AT1G03870,AT3G18050,AT1G52190,AT4G19120,AT3G62660,AT1G10550,AT5G46240
GO:0019538	protein metabolic process	biological_process	0.80063	1	118	692	4412	25640	107	AT1G16110,AT3G28890,AT4G23210,AT1G66880,AT1G70530,AT1G74360,AT1G51790,AT4G32950,AT5G59260,AT2G34080,AT1G66460,AT1G35710,AT2G25440,AT4G31860,AT4G02380,AT1G69610,AT1G78410,AT1G67520,AT3G48530,AT1G65790,AT5G01880,AT2G38870,AT3G20410,AT4G33150,AT2G30600,AT2G42350,AT1G51890,AT4G25110,AT1G21250,AT1G03220,AT1G51620,AT1G13470,AT4G04490,AT1G08050,AT4G13820,AT4G04960,AT1G03290,AT5G25910,AT4G13250,AT5G67340…	11	AT5G02760,AT2G41940,AT1G72416,AT1G78100,AT4G26540,AT1G51940,AT3G19850,AT3G16800,AT3G12610,AT5G44680,AT2G45180
GO:0034641	cellular nitrogen compound metabolic process	biological_process	1	1	113	692	5662	25640	88	AT1G75490,AT2G25000,AT1G25220,AT1G67070,AT1G77760,AT3G17609,AT1G21100,AT5G44480,AT3G23240,AT1G25560,AT1G21120,AT4G26060,AT3G01970,AT4G16110,AT3G56400,AT5G63160,AT2G40750,AT1G06180,AT1G71030,AT4G13250,AT3G04060,AT1G21450,AT4G11850,AT4G05100,AT2G30250,AT4G08870,AT3G20250,AT1G18860,AT3G24170,AT1G66040,AT1G02220,AT1G69720,AT3G28740,AT4G17500,AT1G09240,AT3G01080,AT1G01520,AT3G49160,AT4G13890,AT2G46270…	25	AT4G04955,AT2G41940,AT1G36370,AT3G58850,AT2G18328,AT3G17390,AT2G18300,AT1G52830,AT5G03545,AT4G32280,AT3G12610,AT1G04240,AT3G58120,AT5G44680,AT2G32100,AT5G47370,AT5G08520,AT2G42300,AT1G02340,AT1G18400,AT3G05800,AT1G66140,AT2G42380,AT1G69040,AT5G24660
GO:0044267	cellular protein metabolic process	biological_process	0.64634	1	110	692	3971	25640	100	AT4G26060,AT1G56145,AT5G01550,AT5G63160,AT5G67340,AT4G13250,AT3G25010,AT1G49050,AT3G20250,AT1G66040,AT4G23310,AT3G24982,AT3G19390,AT1G21410,AT1G71390,AT5G63970,AT2G30600,AT2G42350,AT1G51890,AT1G21250,AT1G65790,AT4G33150,AT3G20410,AT5G01880,AT4G04490,AT5G25910,AT1G03290,AT4G13820,AT1G08050,AT4G04960,AT1G51620,AT1G13470,AT1G66460,AT1G35710,AT1G78410,AT1G69610,AT3G48530,AT1G67520,AT2G25440,AT4G02380…	10	AT2G41940,AT1G72416,AT5G02760,AT3G12610,AT5G44680,AT3G19850,AT3G16800,AT1G78100,AT1G51940,AT4G26540
GO:0016021	integral component of membrane	cellular_component	0.19592	1	108	692	3436	25640	92	AT1G21240,AT1G09970,AT1G14870,AT2G04050,AT2G04040,AT1G67000,AT2G23450,AT1G42560,AT1G30220,AT3G11900,AT4G23230,AT3G14690,AT3G45060,AT5G52570,AT5G04040,AT1G79680,AT4G25390,AT2G32530,AT2G46430,AT1G11260,AT5G40780,AT4G18210,AT1G16130,AT1G06430,AT1G51860,AT2G39210,AT5G11210,AT2G05100,AT3G48310,AT3G26210,AT3G53480,AT3G26180,AT2G34940,AT4G19645,AT4G36670,AT2G39518,AT5G36220,AT3G45290,AT3G25950,AT4G08850…	16	AT5G46240,AT1G10550,AT3G62660,AT4G19120,AT1G52190,AT2G02020,AT2G33330,AT4G26540,AT1G51940,AT4G10770,AT1G12500,AT2G29980,AT1G23080,AT3G12520,AT5G18290,AT1G78000
GO:0046872	metal ion binding	molecular_function	0.52762	1	108	692	3783	25640	93	AT4G11850,AT1G21400,AT1G61120,AT3G26220,AT5G63160,AT5G20230,AT5G63970,AT4G08870,AT3G26230,AT1G66040,AT1G77760,AT1G67070,AT3G20410,AT5G01880,AT4G00700,AT2G42350,AT4G14370,AT1G21250,AT3G26170,AT1G08050,AT3G49620,AT5G18170,AT5G49480,AT1G03090,AT4G20110,AT1G02610,AT4G31860,AT1G67980,AT4G15690,AT1G07610,AT3G63380,AT3G28740,AT1G69720,AT1G06570,AT3G22740,AT4G37520,AT4G32950,AT3G14680,AT1G30900,AT2G25450…	15	AT2G41940,AT3G10520,AT1G15550,AT4G04955,AT5G48900,AT5G02760,AT3G07010,AT3G17390,AT1G64640,AT5G08530,AT2G37950,AT1G06830,AT3G16800,AT5G22580,AT1G66140
GO:0043169	cation binding	molecular_function	0.54238	1	108	692	3795	25640	93	AT1G06570,AT3G28740,AT1G69720,AT3G63380,AT3G49160,AT2G25450,AT1G30900,AT3G14680,AT4G32950,AT4G37520,AT3G22740,AT5G49480,AT5G18170,AT3G49620,AT4G15690,AT1G07610,AT1G67980,AT4G31860,AT1G02610,AT1G03090,AT4G20110,AT1G21250,AT4G14370,AT2G42350,AT4G00700,AT5G01880,AT3G20410,AT1G77760,AT1G67070,AT1G08050,AT3G26170,AT5G63160,AT3G26220,AT4G11850,AT1G61120,AT1G21400,AT1G66040,AT3G26230,AT4G08870,AT5G63970…	15	AT3G07010,AT5G08530,AT1G64640,AT3G17390,AT5G02760,AT5G48900,AT1G15550,AT3G10520,AT4G04955,AT2G41940,AT5G22580,AT1G66140,AT3G16800,AT1G06830,AT2G37950
GO:0046483	heterocycle metabolic process	biological_process	0.99988	1	108	692	5101	25640	84	AT2G30250,AT4G08870,AT1G18860,AT1G66040,AT1G02220,AT5G63970,AT1G21120,AT3G01970,AT4G16110,AT5G63160,AT3G56400,AT2G40750,AT1G06180,AT3G04060,AT1G71030,AT4G13250,AT1G21450,AT4G05100,AT1G21100,AT1G08050,AT3G23240,AT5G44480,AT1G25560,AT5G53970,AT1G75490,AT2G25000,AT4G32770,AT1G25220,AT5G38710,AT1G67070,AT3G17609,AT1G63180,AT1G62300,AT1G69490,AT2G23320,AT5G46350,AT1G01520,AT3G49160,AT4G13890,AT2G46270…	24	AT1G36370,AT3G58850,AT2G41940,AT4G04955,AT1G52830,AT5G03545,AT4G32280,AT3G17390,AT2G18300,AT2G18328,AT2G32100,AT5G47370,AT5G08520,AT2G42300,AT1G04240,AT3G58120,AT5G44680,AT3G12610,AT5G24660,AT2G42380,AT1G66140,AT1G02340,AT1G18400,AT3G05800
GO:0036094	small molecule binding	molecular_function	0.43978	1	105	692	3463	25640	95	AT1G04280,AT5G14780,AT5G60900,AT5G17380,AT4G16680,AT1G09970,AT5G58350,AT1G21240,AT4G15530,AT3G49790,AT5G67080,AT4G17660,AT2G23450,AT1G67000,AT3G51840,AT2G39660,AT4G23230,AT5G38250,AT5G42440,AT2G46430,AT4G25390,AT1G79680,AT3G48000,AT1G16670,AT1G30730,AT1G51860,AT1G06430,AT1G16130,AT1G26380,AT2G25090,AT1G09430,AT4G11170,AT3G47340,AT3G45300,AT3G53480,AT4G20860,AT1G51820,AT5G20480,AT3G59700,AT1G26420…	10	AT1G20010,AT1G75780,AT3G12610,AT1G69040,AT1G51940,AT4G26540,AT1G04180,AT5G52882,AT5G08530,AT3G17390
GO:1901362	organic cyclic compound biosynthetic process	biological_process	0.47467	1	104	692	3638	25640	83	AT3G01080,AT4G13660,AT1G66880,AT4G17500,AT1G09240,AT1G01520,AT2G46270,AT2G23320,AT5G46350,AT1G69490,AT1G62300,AT1G78410,AT1G63180,AT1G67980,AT1G67070,AT3G17609,AT4G32770,AT1G75490,AT2G25000,AT1G25220,AT4G37760,AT1G13470,AT3G23240,AT5G44480,AT1G25560,AT5G53970,AT1G08050,AT1G21450,AT1G06180,AT1G71030,AT3G04060,AT4G05100,AT3G48080,AT4G16110,AT3G01970,AT5G63160,AT2G40750,AT3G56400,AT1G02220,AT1G18860…	21	AT2G18328,AT2G18300,AT3G17390,AT5G03545,AT4G32280,AT1G52830,AT2G41940,AT3G58850,AT1G02340,AT3G05800,AT1G18400,AT1G66140,AT2G42380,AT5G24660,AT4G33790,AT1G04240,AT3G58120,AT2G42300,AT2G32100,AT5G47370,AT5G08520
GO:0000166	nucleotide binding	molecular_function	0.39479	1	103	692	3357	25640	94	AT5G65110,AT1G30720,AT3G28580,AT3G24170,AT1G66040,AT3G09940,AT4G23310,AT5G27600,AT2G37770,AT2G37760,AT5G01550,AT1G56145,AT4G04490,AT4G04960,AT1G51620,AT3G28510,AT1G51890,AT1G21250,AT4G37760,AT4G14370,AT1G65790,AT1G77760,AT1G33560,AT3G20410,AT4G33300,AT1G07620,AT5G24160,AT3G48530,AT1G67520,AT5G24150,AT4G21534,AT1G03090,AT1G31540,AT1G66460,AT5G18170,AT1G35710,AT3G28540,AT1G18200,AT3G49160,AT1G26410…	9	AT1G04180,AT5G52882,AT3G17390,AT5G08530,AT1G75780,AT1G20010,AT3G12610,AT1G51940,AT4G26540
GO:1901265	nucleoside phosphate binding	molecular_function	0.39479	1	103	692	3357	25640	94	AT1G66880,AT3G63380,AT4G23210,AT1G16110,AT5G45510,AT3G49160,AT1G26410,AT1G18200,AT5G59260,AT1G02440,AT1G51790,AT1G74360,AT1G70530,AT1G31540,AT1G35710,AT3G28540,AT1G66460,AT5G18170,AT5G24160,AT3G48530,AT1G67520,AT1G07620,AT1G03090,AT5G24150,AT4G21534,AT4G14370,AT4G37760,AT1G21250,AT1G51890,AT3G20410,AT4G33300,AT1G33560,AT1G77760,AT1G65790,AT4G04960,AT4G04490,AT3G28510,AT1G51620,AT1G56145,AT5G01550…	9	AT5G08530,AT3G17390,AT5G52882,AT1G04180,AT1G51940,AT4G26540,AT3G12610,AT1G20010,AT1G75780
GO:0005634	nucleus	cellular_component	0.99309	1	103	692	4475	25640	78	AT1G69490,AT5G46350,AT5G52250,AT1G26930,AT2G23320,AT4G15690,AT1G78410,AT2G30140,AT1G62300,AT4G17500,AT3G22160,AT3G26600,AT3G01080,AT2G46270,AT1G01520,AT1G28190,AT5G63160,AT3G56400,AT2G40750,AT3G01970,AT4G16110,AT3G48080,AT5G67340,AT3G04060,AT1G21450,AT3G63010,AT1G66040,AT2G30250,AT1G18860,AT1G21410,AT1G02220,AT1G75490,AT2G25000,AT3G20410,AT1G65790,AT3G17609,AT3G56710,AT1G25560,AT3G23240,AT1G02580…	25	AT1G52830,AT3G14210,AT4G32280,AT2G18328,AT5G48850,AT3G17390,AT2G18300,AT1G04770,AT2G41940,AT3G58850,AT5G52882,AT2G42380,AT3G16800,AT4G39800,AT1G78100,AT1G18400,AT3G05800,AT1G02340,AT1G29500,AT5G47370,AT5G08520,AT2G32100,AT2G42300,AT3G58120,AT1G04240
GO:0043412	macromolecule modification	biological_process	0.18699	1	98	692	3054	25640	89	AT5G67080,AT3G11080,AT1G67000,AT5G54610,AT3G61060,AT2G23450,AT3G23120,AT4G17660,AT2G24240,AT5G60900,AT2G02710,AT1G21240,AT5G58350,AT1G09970,AT4G03450,AT4G25390,AT1G79680,AT5G42440,AT1G72770,AT1G16670,AT5G15870,AT5G38250,AT4G23230,AT2G39660,AT2G25090,AT1G51860,AT5G58770,AT2G05100,AT4G37610,AT1G16130,AT2G23030,AT1G34750,AT3G59700,AT5G57900,AT5G20480,AT1G51820,AT2G26560,AT1G47890,AT5G25440,AT4G08850…	9	AT3G12610,AT5G44680,AT3G19850,AT3G16800,AT1G78100,AT1G51940,AT4G26540,AT2G41940,AT5G02760
GO:0019438	aromatic compound biosynthetic process	biological_process	0.53139	1	98	692	3477	25640	77	AT1G62300,AT1G67980,AT1G63180,AT1G78410,AT5G46350,AT2G23320,AT1G69490,AT2G46270,AT1G01520,AT4G13660,AT3G01080,AT4G17500,AT1G66880,AT1G02220,AT1G66040,AT2G30250,AT1G18860,AT3G48080,AT4G05100,AT1G71030,AT1G06180,AT3G04060,AT1G21450,AT5G63160,AT2G40750,AT3G56400,AT3G01970,AT4G16110,AT1G25560,AT1G13470,AT3G23240,AT5G44480,AT1G08050,AT3G17609,AT1G67070,AT1G25220,AT1G75490,AT2G25000,AT5G24120,AT4G37610…	21	AT4G32280,AT5G03545,AT1G52830,AT2G18300,AT3G17390,AT2G18328,AT3G58850,AT2G41940,AT5G24660,AT2G42380,AT1G66140,AT1G18400,AT3G05800,AT1G02340,AT2G42300,AT5G47370,AT5G08520,AT2G32100,AT3G58120,AT1G04240,AT4G33790
GO:0019222	regulation of metabolic process	biological_process	0.83819	1	92	692	3576	25640	71	AT1G80440,AT3G61890,AT4G37610,AT3G50260,AT5G24120,AT1G02580,AT1G70700,AT1G02230,AT2G47270,AT4G21440,AT1G75040,AT5G24530,AT3G48640,AT3G21150,AT5G39660,AT5G64810,AT5G54470,AT3G02150,AT5G08790,AT5G47220,AT2G26560,AT4G27450,AT5G39610,AT4G27260,AT3G04070,AT1G48000,AT5G65080,AT1G73260,AT5G05730,AT5G67080,AT5G54610,AT1G66600,AT5G07100,AT1G15670,AT2G43510,AT4G03450,AT1G78410,AT3G48530,AT1G62300,AT1G67810…	21	AT1G69040,AT5G24660,AT2G42380,AT1G66140,AT1G18400,AT3G05800,AT2G32100,AT5G08520,AT5G47370,AT2G42300,AT3G58120,AT1G04240,AT4G12390,AT1G52830,AT5G03545,AT4G32280,AT2G18300,AT2G18328,AT5G14920,AT3G58850,AT2G41940
GO:0031323	regulation of cellular metabolic process	biological_process	0.43695	1	89	692	3093	25640	69	AT1G06180,AT1G71030,AT3G04060,AT1G21450,AT4G05100,AT3G01970,AT3G56400,AT5G63160,AT2G40750,AT1G02220,AT2G30250,AT1G18860,AT3G20250,AT1G66040,AT3G17609,AT2G25000,AT1G75490,AT1G25220,AT3G23240,AT1G13470,AT1G25560,AT3G28510,AT2G23320,AT5G46350,AT1G67810,AT1G69490,AT1G62300,AT1G78410,AT3G48530,AT3G01080,AT1G66880,AT4G17500,AT2G25450,AT2G46270,AT5G54610,AT1G66600,AT5G05730,AT5G67080,AT1G48000,AT5G65080…	20	AT2G41940,AT3G58850,AT5G14920,AT5G03545,AT4G32280,AT1G52830,AT2G18328,AT2G18300,AT2G42300,AT2G32100,AT5G08520,AT5G47370,AT3G58120,AT1G04240,AT2G42380,AT5G24660,AT1G69040,AT1G18400,AT3G05800,AT1G66140
GO:0016787	hydrolase activity	molecular_function	0.91832	1	89	692	3479	25640	70	AT4G34180,AT1G12240,AT1G34750,AT1G44350,AT2G26560,AT5G09290,AT3G53480,AT5G22300,AT3G51330,AT5G56870,AT3G10740,AT2G45220,AT3G09960,AT1G53580,AT3G44300,AT4G18010,AT1G06430,AT4G22470,AT5G04040,AT5G52570,AT1G72770,AT4G16690,AT5G15870,AT1G19660,AT5G14180,AT4G25000,AT3G56310,AT3G13790,AT3G57260,AT1G16420,AT3G48580,AT2G38860,AT5G25770,AT4G16680,AT1G04280,AT2G39400,AT5G17390,AT1G73610,AT3G63380,AT2G41250…	19	AT3G22142,AT3G63200,AT5G23870,AT3G16800,AT4G12390,AT1G11545,AT5G51460,AT5G44680,AT1G10550,AT3G62750,AT2G45180,AT1G75780,AT1G20010,AT3G06770,AT5G02760,AT3G14210,AT2G06850,AT4G04955,AT5G52882
GO:0044271	cellular nitrogen compound biosynthetic process	biological_process	0.9983	1	85	692	4015	25640	65	AT3G17609,AT1G67070,AT1G77760,AT2G25000,AT1G75490,AT1G25220,AT5G44480,AT3G23240,AT1G25560,AT1G21450,AT3G04060,AT1G06180,AT1G71030,AT4G05100,AT4G16110,AT3G01970,AT4G26060,AT3G56400,AT5G63160,AT2G40750,AT1G02220,AT3G20250,AT4G08870,AT1G18860,AT2G30250,AT1G66040,AT3G01080,AT4G17500,AT1G09240,AT1G01520,AT2G46270,AT2G23320,AT5G46350,AT1G69490,AT1G62300,AT1G63180,AT1G69610,AT1G79680,AT5G07100,AT1G66600…	20	AT2G41940,AT3G58850,AT2G18328,AT2G18300,AT3G17390,AT5G03545,AT4G32280,AT1G52830,AT1G04240,AT3G58120,AT2G42300,AT2G32100,AT5G47370,AT5G08520,AT1G02340,AT3G05800,AT1G18400,AT1G66140,AT2G42380,AT5G24660
GO:0097367	carbohydrate derivative binding	molecular_function	0.54521	1	84	692	2823	25640	77	AT1G67000,AT4G17660,AT2G23450,AT3G49790,AT5G67080,AT4G15530,AT1G09970,AT5G58350,AT1G21240,AT4G16680,AT1G04280,AT5G60900,AT1G16670,AT3G48000,AT5G42440,AT2G46430,AT1G79680,AT4G25390,AT4G23230,AT5G38250,AT2G39660,AT4G11170,AT3G47340,AT1G09430,AT2G25090,AT1G16130,AT1G06430,AT1G51860,AT4G02520,AT3G48990,AT4G08850,AT2G39800,AT5G25440,AT3G59700,AT2G23030,AT1G51820,AT5G20480,AT3G53480,AT3G45300,AT5G01550…	7	AT1G75780,AT1G20010,AT4G26540,AT1G51940,AT5G52882,AT3G17390,AT5G08530
GO:0032553	ribonucleotide binding	molecular_function	0.53932	1	83	692	2783	25640	76	AT3G53480,AT3G45300,AT5G25440,AT2G39800,AT3G48990,AT4G08850,AT1G51820,AT5G20480,AT2G23030,AT3G59700,AT1G06430,AT1G16130,AT1G51860,AT2G25090,AT1G09430,AT3G47340,AT4G11170,AT2G39660,AT5G38250,AT4G23230,AT1G16670,AT4G25390,AT1G79680,AT2G46430,AT5G42440,AT3G48000,AT1G21240,AT1G09970,AT5G58350,AT5G60900,AT1G04280,AT4G16680,AT2G23450,AT4G17660,AT1G67000,AT4G15530,AT5G67080,AT3G49790,AT5G59260,AT1G02440…	7	AT4G26540,AT1G51940,AT1G20010,AT1G75780,AT5G08530,AT3G17390,AT5G52882
GO:0018130	heterocycle biosynthetic process	biological_process	0.9232	1	83	692	3369	25640	63	AT5G54470,AT5G39660,AT5G64810,AT3G21150,AT2G39800,AT3G04070,AT4G27260,AT5G39610,AT5G08790,AT5G47220,AT3G02150,AT5G24120,AT4G37610,AT3G50260,AT3G61890,AT4G21440,AT1G02230,AT2G47270,AT1G70700,AT1G02580,AT3G44300,AT5G07100,AT5G46180,AT1G79680,AT5G65080,AT1G48000,AT1G66600,AT2G38860,AT5G05730,AT2G46270,AT1G01520,AT3G01080,AT4G17500,AT1G09240,AT1G62300,AT1G63180,AT5G46350,AT2G23320,AT1G69490,AT1G25560…	20	AT1G66140,AT3G05800,AT1G18400,AT1G02340,AT5G24660,AT2G42380,AT3G58120,AT1G04240,AT2G42300,AT5G47370,AT5G08520,AT2G32100,AT2G18300,AT3G17390,AT2G18328,AT4G32280,AT5G03545,AT1G52830,AT3G58850,AT2G41940
GO:0009059	macromolecule biosynthetic process	biological_process	0.99987	1	83	692	4180	25640	62	AT3G01970,AT4G16110,AT4G26060,AT2G40750,AT5G63160,AT3G56400,AT1G21450,AT1G06180,AT1G71030,AT3G04060,AT1G49050,AT4G05100,AT3G20250,AT1G18860,AT2G30250,AT1G66040,AT1G02220,AT1G75490,AT2G25000,AT3G17609,AT1G03290,AT1G08050,AT3G23240,AT5G44480,AT1G25560,AT1G69490,AT2G23320,AT5G46350,AT1G63180,AT1G69610,AT1G62300,AT4G17500,AT3G01080,AT1G01520,AT2G46270,AT2G28110,AT1G66600,AT1G48000,AT5G65080,AT1G09970…	21	AT2G41940,AT3G58850,AT1G52830,AT5G03545,AT4G32280,AT2G18328,AT2G18300,AT3G62660,AT2G32100,AT5G47370,AT5G08520,AT2G42300,AT3G58120,AT1G04240,AT2G42380,AT5G24660,AT1G02340,AT1G12090,AT3G05800,AT1G18400,AT1G66140
GO:0032555	purine ribonucleotide binding	molecular_function	0.54112	1	82	692	2750	25640	76	AT1G51860,AT1G06430,AT1G16130,AT1G09430,AT2G25090,AT4G11170,AT3G47340,AT3G45300,AT3G53480,AT5G20480,AT1G51820,AT3G59700,AT2G23030,AT2G39800,AT4G08850,AT3G48990,AT5G25440,AT1G04280,AT5G60900,AT4G16680,AT1G09970,AT5G58350,AT1G21240,AT4G15530,AT3G49790,AT5G67080,AT4G17660,AT2G23450,AT1G67000,AT2G39660,AT4G23230,AT5G38250,AT5G42440,AT2G46430,AT1G79680,AT4G25390,AT3G48000,AT1G16670,AT1G07620,AT3G48530…	6	AT1G51940,AT4G26540,AT1G20010,AT1G75780,AT3G17390,AT5G52882
GO:0017076	purine nucleotide binding	molecular_function	0.55342	1	82	692	2759	25640	76	AT1G67000,AT4G17660,AT2G23450,AT3G49790,AT5G67080,AT4G15530,AT1G09970,AT5G58350,AT1G21240,AT4G16680,AT1G04280,AT5G60900,AT1G16670,AT3G48000,AT5G42440,AT2G46430,AT4G25390,AT1G79680,AT4G23230,AT5G38250,AT2G39660,AT4G11170,AT3G47340,AT2G25090,AT1G09430,AT1G16130,AT1G06430,AT1G51860,AT2G39800,AT3G48990,AT4G08850,AT5G25440,AT3G59700,AT2G23030,AT5G20480,AT1G51820,AT3G53480,AT3G45300,AT5G01550,AT1G56145…	6	AT1G75780,AT1G20010,AT4G26540,AT1G51940,AT5G52882,AT3G17390
GO:0006139	nucleobase-containing compound metabolic process	biological_process	1	1	82	692	4719	25640	59	AT5G24120,AT3G50260,AT4G37610,AT4G37010,AT3G61890,AT4G21440,AT3G48390,AT1G02230,AT2G47270,AT1G02580,AT1G70700,AT5G54470,AT5G64810,AT5G39660,AT3G21150,AT5G57655,AT3G04070,AT4G34180,AT5G08790,AT5G47220,AT5G39610,AT3G02150,AT5G65080,AT1G48000,AT1G66600,AT5G07100,AT1G19660,AT1G79680,AT1G62300,AT1G63180,AT5G46350,AT2G23320,AT1G69490,AT3G49160,AT2G46270,AT1G01520,AT3G01080,AT4G17500,AT1G02220,AT1G66040…	23	AT5G24660,AT2G42380,AT1G66140,AT1G18400,AT3G05800,AT1G02340,AT2G42300,AT5G47370,AT5G08520,AT2G32100,AT5G44680,AT1G04240,AT3G58120,AT3G12610,AT4G32280,AT5G03545,AT1G52830,AT2G18300,AT3G17390,AT2G18328,AT3G58850,AT2G41940,AT4G04955
GO:0001883	purine nucleoside binding	molecular_function	0.55959	1	81	692	2730	25640	75	AT1G06430,AT1G16130,AT1G51860,AT1G09430,AT2G25090,AT3G47340,AT4G11170,AT3G53480,AT3G45300,AT5G25440,AT3G48990,AT2G39800,AT4G08850,AT5G20480,AT1G51820,AT2G23030,AT3G59700,AT1G21240,AT1G09970,AT5G58350,AT5G60900,AT1G04280,AT4G16680,AT2G23450,AT4G17660,AT1G67000,AT4G15530,AT5G67080,AT3G49790,AT2G39660,AT5G38250,AT4G23230,AT1G16670,AT1G79680,AT4G25390,AT5G42440,AT3G48000,AT1G03090,AT4G21534,AT1G67520…	6	AT4G26540,AT1G51940,AT1G20010,AT1G75780,AT3G17390,AT5G52882
GO:0032550	purine ribonucleoside binding	molecular_function	0.55959	1	81	692	2730	25640	75	AT1G31540,AT3G28540,AT1G35710,AT5G18170,AT1G66460,AT1G67520,AT3G48530,AT1G07620,AT1G03090,AT4G21534,AT1G66880,AT3G63380,AT4G23210,AT1G16110,AT5G45510,AT3G49160,AT1G18200,AT5G59260,AT1G02440,AT1G51790,AT1G74360,AT1G70530,AT1G56145,AT5G01550,AT3G28580,AT5G27600,AT4G23310,AT4G14370,AT1G21250,AT1G51890,AT4G33300,AT3G20410,AT1G33560,AT1G65790,AT4G04960,AT4G04490,AT3G28510,AT1G51620,AT2G25090,AT1G09430…	6	AT3G17390,AT5G52882,AT1G51940,AT4G26540,AT1G20010,AT1G75780
GO:0032549	ribonucleoside binding	molecular_function	0.56966	1	81	692	2737	25640	75	AT1G16110,AT3G63380,AT4G23210,AT1G66880,AT1G02440,AT1G74360,AT1G51790,AT1G70530,AT5G59260,AT1G18200,AT5G45510,AT3G49160,AT5G18170,AT1G66460,AT3G28540,AT1G35710,AT1G31540,AT1G03090,AT4G21534,AT1G67520,AT3G48530,AT1G07620,AT1G65790,AT3G20410,AT4G33300,AT1G33560,AT1G51890,AT4G14370,AT1G21250,AT1G51620,AT3G28510,AT4G04490,AT4G04960,AT1G56145,AT5G01550,AT4G23310,AT5G27600,AT3G28580,AT5G25440,AT3G48990…	6	AT3G17390,AT5G52882,AT4G26540,AT1G51940,AT1G75780,AT1G20010
GO:0001882	nucleoside binding	molecular_function	0.5711	1	81	692	2738	25640	75	AT1G51620,AT3G28510,AT4G04490,AT4G04960,AT1G65790,AT3G20410,AT4G33300,AT1G33560,AT1G51890,AT4G14370,AT1G21250,AT4G23310,AT5G27600,AT3G28580,AT1G56145,AT5G01550,AT1G02440,AT1G51790,AT1G74360,AT1G70530,AT5G59260,AT1G18200,AT5G45510,AT3G49160,AT1G16110,AT3G63380,AT4G23210,AT1G66880,AT1G03090,AT4G21534,AT1G67520,AT3G48530,AT1G07620,AT5G18170,AT1G66460,AT1G35710,AT3G28540,AT1G31540,AT5G38250,AT4G23230…	6	AT5G52882,AT3G17390,AT1G75780,AT1G20010,AT4G26540,AT1G51940
GO:0034645	cellular macromolecule biosynthetic process	biological_process	0.9999	1	81	692	4123	25640	62	AT1G66600,AT1G48000,AT5G65080,AT1G09970,AT2G32530,AT5G15870,AT5G07100,AT1G70700,AT1G02580,AT1G02230,AT2G47270,AT4G21440,AT3G61890,AT5G58770,AT3G50260,AT4G37610,AT5G24120,AT3G02150,AT5G39610,AT5G47220,AT5G08790,AT3G04070,AT3G21150,AT5G64810,AT5G39660,AT5G54470,AT3G01970,AT4G16110,AT4G26060,AT2G40750,AT5G63160,AT3G56400,AT1G21450,AT1G06180,AT3G04060,AT1G71030,AT4G05100,AT1G49050,AT3G20250,AT1G18860…	19	AT2G32100,AT5G47370,AT5G08520,AT2G42300,AT1G04240,AT3G58120,AT2G42380,AT5G24660,AT1G02340,AT3G05800,AT1G18400,AT1G66140,AT2G41940,AT3G58850,AT1G52830,AT5G03545,AT4G32280,AT2G18328,AT2G18300
GO:0035639	purine ribonucleoside triphosphate binding	molecular_function	0.52597	1	80	692	2674	25640	74	AT1G16670,AT5G42440,AT1G79680,AT4G25390,AT3G48000,AT2G39660,AT4G23230,AT5G38250,AT4G17660,AT2G23450,AT1G67000,AT4G15530,AT3G49790,AT5G67080,AT1G09970,AT5G58350,AT1G21240,AT1G04280,AT5G60900,AT4G16680,AT3G48990,AT2G39800,AT4G08850,AT5G25440,AT1G51820,AT5G20480,AT3G59700,AT2G23030,AT3G53480,AT3G45300,AT1G09430,AT2G25090,AT3G47340,AT1G06430,AT1G16130,AT1G51860,AT1G33560,AT3G20410,AT4G33300,AT1G65790…	6	AT1G20010,AT1G75780,AT4G26540,AT1G51940,AT5G52882,AT3G17390
GO:0032502	developmental process	biological_process	0.85623	1	79	692	3069	25640	59	AT2G41250,AT1G16510,AT4G17500,AT1G09240,AT5G49360,AT4G13890,AT3G49780,AT3G06500,AT1G69490,AT2G45210,AT5G52250,AT2G13810,AT1G63180,AT5G11520,AT1G07620,AT2G30140,AT4G33150,AT5G25910,AT1G25560,AT4G16110,AT5G01550,AT5G63160,AT3G56400,AT2G40750,AT4G11850,AT3G63010,AT2G44010,AT1G21410,AT3G02150,AT5G47220,AT5G39610,AT1G47890,AT1G12240,AT2G39800,AT3G04070,AT3G48990,AT3G21500,AT3G21150,AT5G39660,AT4G35770…	20	AT1G52830,AT2G06850,AT1G29440,AT1G14280,AT1G23080,AT2G41940,AT3G25717,AT3G58850,AT3G63200,AT1G18620,AT4G39800,AT1G12090,AT5G25460,AT2G42380,AT2G37950,AT3G18050,AT2G45180,AT5G47370,AT2G40610,AT1G75780
GO:0044767	single-organism developmental process	biological_process	0.82654	1	78	692	2993	25640	59	AT4G11850,AT2G40750,AT5G01550,AT3G56400,AT5G63160,AT4G16110,AT1G21410,AT2G44010,AT3G63010,AT4G33150,AT1G25560,AT5G25910,AT5G52250,AT2G45210,AT1G69490,AT2G30140,AT1G07620,AT5G11520,AT1G63180,AT2G13810,AT4G17500,AT1G09240,AT1G16510,AT2G41250,AT3G06500,AT3G49780,AT4G13890,AT5G49360,AT3G56310,AT1G09560,AT5G25770,AT1G09970,AT1G48000,AT3G10320,AT4G16690,AT5G49680,AT3G51840,AT2G47270,AT4G18010,AT5G44610…	19	AT2G41940,AT3G25717,AT1G23080,AT1G29440,AT2G06850,AT1G52830,AT1G14280,AT5G47370,AT2G45180,AT1G75780,AT2G40610,AT3G18050,AT2G37950,AT2G42380,AT1G12090,AT1G18620,AT4G39800,AT3G63200,AT5G25460
GO:0032559	adenyl ribonucleotide binding	molecular_function	0.41436	1	77	692	2482	25640	73	AT4G23210,AT3G63380,AT1G16110,AT1G66880,AT5G59260,AT1G70530,AT1G51790,AT1G74360,AT3G49160,AT5G45510,AT3G28540,AT1G35710,AT5G18170,AT1G66460,AT1G31540,AT4G21534,AT1G03090,AT1G67520,AT3G48530,AT1G33560,AT4G33300,AT3G20410,AT1G65790,AT1G21250,AT4G14370,AT1G51890,AT3G28510,AT1G51620,AT4G04960,AT4G04490,AT5G01550,AT1G56145,AT5G27600,AT4G23310,AT3G28580,AT2G39800,AT3G48990,AT4G08850,AT5G25440,AT5G20480…	4	AT3G17390,AT5G52882,AT4G26540,AT1G51940
GO:0030554	adenyl nucleotide binding	molecular_function	0.4271	1	77	692	2491	25640	73	AT2G23450,AT4G17660,AT1G67000,AT4G15530,AT5G67080,AT3G49790,AT1G21240,AT5G58350,AT1G09970,AT5G60900,AT1G04280,AT4G16680,AT1G16670,AT1G79680,AT4G25390,AT2G46430,AT5G42440,AT3G48000,AT2G39660,AT5G38250,AT4G23230,AT2G25090,AT1G09430,AT3G47340,AT4G11170,AT1G06430,AT1G16130,AT1G51860,AT5G25440,AT3G48990,AT4G08850,AT2G39800,AT5G20480,AT1G51820,AT2G23030,AT3G59700,AT3G53480,AT3G45300,AT1G56145,AT5G01550…	4	AT4G26540,AT1G51940,AT5G52882,AT3G17390
GO:0005524	ATP binding	molecular_function	0.39739	1	75	692	2406	25640	71	AT3G47340,AT2G25090,AT1G09430,AT1G51860,AT1G16130,AT1G06430,AT3G59700,AT2G23030,AT5G20480,AT1G51820,AT3G48990,AT4G08850,AT2G39800,AT5G25440,AT3G45300,AT3G53480,AT3G49790,AT5G67080,AT4G15530,AT1G67000,AT4G17660,AT2G23450,AT4G16680,AT1G04280,AT5G60900,AT5G58350,AT1G09970,AT1G21240,AT3G48000,AT5G42440,AT4G25390,AT1G79680,AT1G16670,AT4G23230,AT5G38250,AT2G39660,AT1G31540,AT5G18170,AT1G66460,AT1G35710…	4	AT1G51940,AT4G26540,AT3G17390,AT5G52882
GO:0080090	regulation of primary metabolic process	biological_process	0.91189	1	75	692	3050	25640	56	AT1G25560,AT3G23240,AT2G25000,AT1G75490,AT3G17609,AT1G66040,AT2G30250,AT1G18860,AT3G20250,AT1G02220,AT5G63160,AT3G56400,AT2G40750,AT3G01970,AT4G05100,AT1G06180,AT5G46780,AT1G71030,AT3G04060,AT1G21450,AT2G25450,AT2G46270,AT4G17500,AT1G66880,AT3G01080,AT3G48530,AT1G62300,AT1G69490,AT5G46350,AT2G23320,AT5G07100,AT2G43510,AT5G65080,AT1G73260,AT1G48000,AT5G67080,AT1G66600,AT3G21150,AT5G54470,AT5G64810…	19	AT3G58850,AT2G41940,AT2G18300,AT2G18328,AT1G52830,AT4G32280,AT5G03545,AT3G58120,AT1G04240,AT5G08520,AT5G47370,AT2G32100,AT2G42300,AT1G66140,AT1G18400,AT3G05800,AT1G69040,AT5G24660,AT2G42380
GO:0032501	multicellular organismal process	biological_process	0.8729	1	74	692	2909	25640	59	AT1G69490,AT5G52250,AT2G45210,AT2G13810,AT1G63180,AT1G07620,AT5G11520,AT2G30140,AT2G41250,AT4G17500,AT1G09240,AT1G16510,AT5G49360,AT4G13890,AT3G49780,AT3G06500,AT4G16110,AT5G01550,AT2G40750,AT3G56400,AT5G63160,AT4G11850,AT3G63010,AT2G44010,AT1G21410,AT4G32770,AT1G65790,AT4G33150,AT5G25910,AT1G25560,AT1G53580,AT4G18010,AT5G44610,AT1G02580,AT2G47270,AT3G61890,AT3G49210,AT1G06430,AT3G02150,AT5G39610…	15	AT1G52830,AT1G29440,AT1G14280,AT2G41940,AT3G25717,AT1G23080,AT2G42380,AT3G63200,AT1G18620,AT4G39800,AT1G12090,AT5G25460,AT2G45180,AT3G18050,AT2G37950
GO:0044707	single-multicellular organism process	biological_process	0.71713	1	73	692	2702	25640	58	AT3G51840,AT5G49680,AT3G10320,AT4G16690,AT1G09970,AT5G25770,AT1G48000,AT1G09560,AT3G56310,AT5G39660,AT3G53480,AT5G54470,AT3G21150,AT1G47890,AT1G12240,AT2G39800,AT3G04070,AT3G48990,AT3G02150,AT5G47220,AT5G39610,AT3G49210,AT1G06430,AT3G61890,AT2G47270,AT1G53580,AT1G02580,AT5G44610,AT4G18010,AT1G25560,AT5G25910,AT4G33150,AT4G32770,AT2G44010,AT1G21410,AT3G63010,AT4G11850,AT4G16110,AT5G01550,AT3G56400…	15	AT2G37950,AT3G18050,AT2G45180,AT5G25460,AT1G12090,AT3G63200,AT4G39800,AT1G18620,AT2G42380,AT1G23080,AT3G25717,AT2G41940,AT1G14280,AT1G29440,AT1G52830
GO:0009889	regulation of biosynthetic process	biological_process	0.76945	1	73	692	2791	25640	55	AT5G07100,AT5G65080,AT1G48000,AT1G66600,AT5G05730,AT5G54470,AT5G39660,AT5G64810,AT3G21150,AT3G04070,AT4G27260,AT5G08790,AT5G47220,AT5G39610,AT3G02150,AT5G24120,AT4G37610,AT3G50260,AT3G61890,AT1G75040,AT4G21440,AT2G47270,AT1G02230,AT1G02580,AT1G70700,AT1G25560,AT3G23240,AT3G17609,AT1G25220,AT1G75490,AT2G25000,AT1G02220,AT1G66040,AT2G30250,AT3G20250,AT1G18860,AT4G05100,AT5G46780,AT1G06180,AT3G04060…	18	AT1G04240,AT3G58120,AT2G42300,AT5G08520,AT5G47370,AT2G32100,AT1G66140,AT1G18400,AT3G05800,AT5G24660,AT2G42380,AT3G58850,AT2G41940,AT2G18300,AT2G18328,AT4G32280,AT5G03545,AT1G52830
GO:0034654	nucleobase-containing compound biosynthetic process	biological_process	0.96267	1	73	692	3111	25640	53	AT2G46270,AT1G01520,AT4G17500,AT3G01080,AT1G63180,AT1G62300,AT1G69490,AT5G46350,AT2G23320,AT1G25560,AT3G23240,AT5G44480,AT1G75490,AT2G25000,AT3G17609,AT1G67070,AT1G66040,AT2G30250,AT1G18860,AT1G02220,AT3G56400,AT2G40750,AT5G63160,AT3G01970,AT4G16110,AT4G05100,AT1G06180,AT3G04060,AT1G71030,AT1G21450,AT3G21150,AT5G54470,AT5G64810,AT5G39660,AT5G08790,AT5G47220,AT5G39610,AT3G02150,AT3G04070,AT3G61890…	20	AT3G17390,AT2G18300,AT2G18328,AT1G52830,AT4G32280,AT5G03545,AT3G58850,AT2G41940,AT1G66140,AT1G18400,AT3G05800,AT1G02340,AT5G24660,AT2G42380,AT1G04240,AT3G58120,AT5G47370,AT5G08520,AT2G32100,AT2G42300
GO:0090304	nucleic acid metabolic process	biological_process	1	1	73	692	4216	25640	52	AT1G01520,AT2G46270,AT4G17500,AT3G01080,AT1G62300,AT1G69490,AT2G23320,AT5G46350,AT3G23240,AT1G25560,AT1G75490,AT2G25000,AT3G17609,AT1G18860,AT2G30250,AT1G66040,AT1G02220,AT4G16110,AT3G01970,AT2G40750,AT5G63160,AT3G56400,AT1G21450,AT1G71030,AT1G06180,AT3G04060,AT4G05100,AT3G21150,AT5G39660,AT5G64810,AT5G54470,AT3G02150,AT5G39610,AT5G47220,AT5G08790,AT3G04070,AT4G37010,AT3G61890,AT4G37610,AT3G50260…	21	AT2G18300,AT2G18328,AT1G52830,AT5G03545,AT4G32280,AT3G58850,AT2G41940,AT1G66140,AT1G02340,AT3G05800,AT1G18400,AT5G24660,AT2G42380,AT3G58120,AT1G04240,AT5G44680,AT3G12610,AT2G32100,AT5G47370,AT5G08520,AT2G42300
GO:0007275	multicellular organismal development	biological_process	0.71771	1	72	692	2667	25640	57	AT3G21150,AT5G39660,AT5G54470,AT3G53480,AT3G02150,AT5G47220,AT5G39610,AT1G47890,AT1G12240,AT2G39800,AT3G04070,AT3G48990,AT3G61890,AT3G49210,AT1G06430,AT1G53580,AT5G44610,AT1G02580,AT4G18010,AT2G47270,AT3G51840,AT5G49680,AT4G16690,AT3G10320,AT1G48000,AT5G25770,AT1G09970,AT3G56310,AT1G09560,AT5G49360,AT4G13890,AT3G49780,AT3G06500,AT2G41250,AT1G16510,AT4G17500,AT1G09240,AT1G63180,AT2G13810,AT5G11520…	15	AT5G25460,AT3G63200,AT4G39800,AT1G18620,AT1G12090,AT2G42380,AT3G18050,AT2G37950,AT2G45180,AT1G14280,AT1G52830,AT1G29440,AT1G23080,AT3G25717,AT2G41940
GO:0010467	gene expression	biological_process	1	1	71	692	4233	25640	52	AT1G66600,AT1G48000,AT5G65080,AT5G07100,AT1G70700,AT1G02580,AT2G47270,AT1G02230,AT4G21440,AT3G61890,AT3G50260,AT4G37610,AT5G24120,AT3G02150,AT5G39610,AT5G47220,AT5G08790,AT3G04070,AT3G21150,AT5G64810,AT5G39660,AT5G54470,AT4G16110,AT3G01970,AT4G26060,AT2G40750,AT5G63160,AT3G56400,AT1G21450,AT1G06180,AT3G04060,AT1G71030,AT4G05100,AT1G18860,AT3G20250,AT2G30250,AT1G66040,AT1G02220,AT2G25000,AT1G75490…	19	AT2G32100,AT5G08520,AT5G47370,AT2G42300,AT3G58120,AT1G04240,AT2G42380,AT5G24660,AT1G02340,AT3G05800,AT1G18400,AT1G66140,AT2G41940,AT3G58850,AT1G52830,AT5G03545,AT4G32280,AT2G18328,AT2G18300
GO:0048856	anatomical structure development	biological_process	0.82058	1	70	692	2687	25640	52	AT2G41250,AT1G16510,AT1G09240,AT4G17500,AT5G49360,AT4G13890,AT3G49780,AT3G06500,AT1G69490,AT2G45210,AT5G52250,AT1G63180,AT2G13810,AT1G07620,AT5G11520,AT2G30140,AT4G33150,AT5G25910,AT1G25560,AT4G16110,AT3G56400,AT5G63160,AT2G40750,AT4G11850,AT3G63010,AT2G44010,AT1G21410,AT3G02150,AT5G47220,AT5G39610,AT1G47890,AT1G12240,AT3G04070,AT3G48990,AT2G39800,AT3G21150,AT5G39660,AT3G53480,AT5G54470,AT1G53580…	18	AT2G06850,AT1G29440,AT1G14280,AT1G23080,AT2G41940,AT3G25717,AT3G63200,AT1G18620,AT4G39800,AT1G12090,AT5G25460,AT2G42380,AT2G37950,AT3G18050,AT2G45180,AT5G47370,AT2G40610,AT1G75780
GO:0031326	regulation of cellular biosynthetic process	biological_process	0.82408	1	70	692	2734	25640	52	AT5G07100,AT5G05730,AT1G66600,AT1G48000,AT5G65080,AT3G02150,AT5G47220,AT5G08790,AT5G39610,AT4G27260,AT3G04070,AT3G21150,AT5G64810,AT5G39660,AT5G54470,AT1G02580,AT1G70700,AT1G02230,AT2G47270,AT4G21440,AT3G61890,AT4G37610,AT3G50260,AT5G24120,AT1G75490,AT2G25000,AT1G25220,AT3G17609,AT3G23240,AT1G25560,AT3G01970,AT5G63160,AT3G56400,AT2G40750,AT1G06180,AT3G04060,AT1G71030,AT1G21450,AT4G05100,AT2G30250…	18	AT1G04240,AT3G58120,AT2G32100,AT5G47370,AT5G08520,AT2G42300,AT1G18400,AT3G05800,AT1G66140,AT2G42380,AT5G24660,AT2G41940,AT3G58850,AT2G18328,AT2G18300,AT1G52830,AT5G03545,AT4G32280
GO:0060255	regulation of macromolecule metabolic process	biological_process	0.98603	1	70	692	3119	25640	52	AT3G17609,AT1G75490,AT2G25000,AT1G25560,AT3G23240,AT4G05100,AT1G21450,AT1G06180,AT3G04060,AT1G71030,AT2G40750,AT3G56400,AT5G63160,AT3G01970,AT1G02220,AT1G66040,AT1G18860,AT3G20250,AT2G30250,AT3G01080,AT4G17500,AT2G46270,AT5G46350,AT2G23320,AT1G69490,AT1G62300,AT3G48530,AT2G43510,AT5G07100,AT1G66600,AT5G67080,AT1G73260,AT5G65080,AT1G48000,AT3G04070,AT5G39610,AT5G08790,AT5G47220,AT3G02150,AT5G54470…	18	AT2G41940,AT3G58850,AT2G18328,AT2G18300,AT4G32280,AT5G03545,AT1G52830,AT3G58120,AT1G04240,AT2G42300,AT5G08520,AT5G47370,AT2G32100,AT3G05800,AT1G18400,AT1G66140,AT2G42380,AT5G24660
GO:0016070	RNA metabolic process	biological_process	0.99999	1	69	692	3772	25640	50	AT1G01520,AT2G46270,AT3G01080,AT4G17500,AT1G62300,AT2G23320,AT5G46350,AT1G69490,AT3G23240,AT1G25560,AT3G17609,AT1G75490,AT2G25000,AT1G02220,AT1G18860,AT2G30250,AT1G66040,AT1G21450,AT1G06180,AT3G04060,AT1G71030,AT4G05100,AT3G01970,AT4G16110,AT3G56400,AT5G63160,AT2G40750,AT5G39660,AT5G64810,AT5G54470,AT3G21150,AT3G04070,AT3G02150,AT5G39610,AT5G47220,AT5G08790,AT3G50260,AT4G37610,AT5G24120,AT3G61890…	19	AT2G18300,AT2G18328,AT5G03545,AT4G32280,AT1G52830,AT3G58850,AT2G41940,AT1G66140,AT1G02340,AT3G05800,AT1G18400,AT5G24660,AT2G42380,AT1G04240,AT3G58120,AT2G42300,AT2G32100,AT5G47370,AT5G08520
GO:0051171	regulation of nitrogen compound metabolic process	biological_process	0.90483	1	68	692	2770	25640	49	AT3G21150,AT5G54470,AT5G64810,AT5G39660,AT5G39610,AT5G08790,AT5G47220,AT3G02150,AT3G04070,AT4G27260,AT3G61890,AT5G24120,AT4G37610,AT3G50260,AT1G70700,AT1G02580,AT4G21440,AT1G02230,AT2G47270,AT5G07100,AT5G65080,AT1G48000,AT1G66600,AT2G46270,AT4G17500,AT3G01080,AT1G62300,AT1G69490,AT5G46350,AT2G23320,AT1G25560,AT3G23240,AT1G75490,AT2G25000,AT3G17609,AT1G66040,AT3G20250,AT1G18860,AT2G30250,AT1G02220…	19	AT1G66140,AT3G05800,AT1G18400,AT1G69040,AT5G24660,AT2G42380,AT1G04240,AT3G58120,AT5G47370,AT5G08520,AT2G32100,AT2G42300,AT2G18300,AT2G18328,AT1G52830,AT4G32280,AT5G03545,AT3G58850,AT2G41940
GO:0006351	transcription, DNA-templated	biological_process	0.91626	1	68	692	2807	25640	49	AT1G18860,AT2G30250,AT1G66040,AT1G02220,AT3G01970,AT4G16110,AT3G56400,AT5G63160,AT2G40750,AT1G21450,AT3G04060,AT1G06180,AT1G71030,AT4G05100,AT3G23240,AT1G25560,AT2G25000,AT1G75490,AT3G17609,AT1G62300,AT1G69490,AT2G23320,AT5G46350,AT1G01520,AT2G46270,AT4G17500,AT3G01080,AT1G48000,AT5G65080,AT1G66600,AT5G07100,AT3G61890,AT4G37610,AT3G50260,AT5G24120,AT1G70700,AT1G02580,AT1G02230,AT2G47270,AT4G21440…	19	AT3G58850,AT2G41940,AT1G52830,AT5G03545,AT4G32280,AT2G18300,AT2G18328,AT2G32100,AT5G47370,AT5G08520,AT2G42300,AT1G04240,AT3G58120,AT5G24660,AT2G42380,AT1G66140,AT1G02340,AT3G05800,AT1G18400
GO:0097659	nucleic acid-templated transcription	biological_process	0.91775	1	68	692	2810	25640	49	AT5G07100,AT1G66600,AT5G65080,AT1G48000,AT5G47220,AT5G08790,AT5G39610,AT3G02150,AT3G04070,AT3G21150,AT5G54470,AT5G39660,AT5G64810,AT1G02580,AT1G70700,AT4G21440,AT2G47270,AT1G02230,AT3G61890,AT5G24120,AT4G37610,AT3G50260,AT2G25000,AT1G75490,AT3G17609,AT1G25560,AT3G23240,AT5G63160,AT3G56400,AT2G40750,AT4G16110,AT3G01970,AT4G05100,AT1G06180,AT1G71030,AT3G04060,AT1G21450,AT1G66040,AT2G30250,AT1G18860…	19	AT3G58120,AT1G04240,AT5G08520,AT5G47370,AT2G32100,AT2G42300,AT1G18400,AT3G05800,AT1G02340,AT1G66140,AT2G42380,AT5G24660,AT2G41940,AT3G58850,AT2G18328,AT2G18300,AT1G52830,AT4G32280,AT5G03545
GO:0032774	RNA biosynthetic process	biological_process	0.92155	1	68	692	2817	25640	49	AT4G05100,AT1G21450,AT1G06180,AT1G71030,AT3G04060,AT3G56400,AT2G40750,AT5G63160,AT4G16110,AT3G01970,AT1G02220,AT1G66040,AT1G18860,AT2G30250,AT3G17609,AT2G25000,AT1G75490,AT1G25560,AT3G23240,AT5G46350,AT2G23320,AT1G69490,AT1G62300,AT3G01080,AT4G17500,AT2G46270,AT1G01520,AT1G66600,AT5G65080,AT1G48000,AT5G07100,AT4G21440,AT2G47270,AT1G02230,AT1G70700,AT1G02580,AT5G24120,AT4G37610,AT3G50260,AT3G61890…	19	AT2G41940,AT3G58850,AT4G32280,AT5G03545,AT1G52830,AT2G18328,AT2G18300,AT2G42300,AT5G08520,AT5G47370,AT2G32100,AT1G04240,AT3G58120,AT2G42380,AT5G24660,AT3G05800,AT1G18400,AT1G02340,AT1G66140
GO:2000112	regulation of cellular macromolecule biosynthetic process	biological_process	0.89995	1	66	692	2688	25640	48	AT5G07100,AT1G48000,AT5G65080,AT1G66600,AT5G39660,AT5G64810,AT5G54470,AT3G21150,AT3G04070,AT3G02150,AT5G47220,AT5G08790,AT5G39610,AT4G37610,AT3G50260,AT5G24120,AT3G61890,AT2G47270,AT1G02230,AT4G21440,AT1G02580,AT1G70700,AT3G23240,AT1G25560,AT3G17609,AT2G25000,AT1G75490,AT1G02220,AT2G30250,AT1G18860,AT3G20250,AT1G66040,AT1G06180,AT3G04060,AT1G71030,AT1G21450,AT4G05100,AT3G01970,AT2G40750,AT3G56400…	18	AT3G58120,AT1G04240,AT2G42300,AT2G32100,AT5G47370,AT5G08520,AT1G66140,AT1G18400,AT3G05800,AT5G24660,AT2G42380,AT3G58850,AT2G41940,AT2G18300,AT2G18328,AT5G03545,AT4G32280,AT1G52830
GO:0010556	regulation of macromolecule biosynthetic process	biological_process	0.90271	1	66	692	2693	25640	48	AT5G65080,AT1G48000,AT1G66600,AT5G07100,AT3G61890,AT5G24120,AT4G37610,AT3G50260,AT1G70700,AT1G02580,AT4G21440,AT2G47270,AT1G02230,AT3G21150,AT5G54470,AT5G64810,AT5G39660,AT5G39610,AT5G08790,AT5G47220,AT3G02150,AT3G04070,AT1G66040,AT3G20250,AT1G18860,AT2G30250,AT1G02220,AT5G63160,AT3G56400,AT2G40750,AT3G01970,AT4G05100,AT1G21450,AT1G06180,AT3G04060,AT1G71030,AT1G25560,AT3G23240,AT1G75490,AT2G25000…	18	AT5G47370,AT5G08520,AT2G32100,AT2G42300,AT1G04240,AT3G58120,AT5G24660,AT2G42380,AT1G66140,AT3G05800,AT1G18400,AT3G58850,AT2G41940,AT1G52830,AT4G32280,AT5G03545,AT2G18300,AT2G18328
GO:0010468	regulation of gene expression	biological_process	0.96184	1	66	692	2834	25640	48	AT5G07100,AT5G65080,AT1G48000,AT1G66600,AT5G54470,AT5G64810,AT5G39660,AT3G21150,AT3G04070,AT5G39610,AT5G47220,AT5G08790,AT3G02150,AT5G24120,AT3G50260,AT4G37610,AT3G61890,AT4G21440,AT2G47270,AT1G02230,AT1G70700,AT1G02580,AT1G25560,AT3G23240,AT3G17609,AT2G25000,AT1G75490,AT1G02220,AT1G66040,AT1G18860,AT3G20250,AT2G30250,AT4G05100,AT1G21450,AT1G06180,AT3G04060,AT1G71030,AT3G56400,AT2G40750,AT5G63160…	18	AT3G58120,AT1G04240,AT2G42300,AT5G47370,AT5G08520,AT2G32100,AT1G66140,AT3G05800,AT1G18400,AT5G24660,AT2G42380,AT3G58850,AT2G41940,AT2G18300,AT2G18328,AT4G32280,AT5G03545,AT1G52830
GO:0006355	regulation of transcription, DNA-templated	biological_process	0.79292	1	65	692	2522	25640	47	AT2G46270,AT4G17500,AT3G01080,AT1G62300,AT1G69490,AT5G46350,AT2G23320,AT1G25560,AT3G23240,AT1G75490,AT2G25000,AT3G17609,AT1G66040,AT1G18860,AT2G30250,AT1G02220,AT2G40750,AT5G63160,AT3G56400,AT3G01970,AT4G05100,AT1G21450,AT1G06180,AT3G04060,AT1G71030,AT3G21150,AT5G54470,AT5G39660,AT5G64810,AT5G39610,AT5G08790,AT5G47220,AT3G02150,AT3G04070,AT3G61890,AT5G24120,AT3G50260,AT4G37610,AT1G70700,AT1G02580…	18	AT2G18300,AT2G18328,AT1G52830,AT4G32280,AT5G03545,AT3G58850,AT2G41940,AT1G66140,AT3G05800,AT1G18400,AT5G24660,AT2G42380,AT1G04240,AT3G58120,AT5G08520,AT5G47370,AT2G32100,AT2G42300
GO:1903506	regulation of nucleic acid-templated transcription	biological_process	0.7976	1	65	692	2527	25640	47	AT1G66600,AT5G65080,AT1G48000,AT5G07100,AT1G70700,AT1G02580,AT4G21440,AT1G02230,AT2G47270,AT3G61890,AT5G24120,AT4G37610,AT3G50260,AT5G39610,AT5G08790,AT5G47220,AT3G02150,AT3G04070,AT3G21150,AT5G54470,AT5G39660,AT5G64810,AT3G56400,AT5G63160,AT2G40750,AT3G01970,AT4G05100,AT1G21450,AT1G06180,AT1G71030,AT3G04060,AT1G66040,AT1G18860,AT2G30250,AT1G02220,AT1G75490,AT2G25000,AT3G17609,AT1G25560,AT3G23240…	18	AT5G08520,AT5G47370,AT2G32100,AT2G42300,AT3G58120,AT1G04240,AT2G42380,AT5G24660,AT3G05800,AT1G18400,AT1G66140,AT2G41940,AT3G58850,AT1G52830,AT4G32280,AT5G03545,AT2G18328,AT2G18300
GO:2001141	regulation of RNA biosynthetic process	biological_process	0.7976	1	65	692	2527	25640	47	AT1G02220,AT2G30250,AT1G18860,AT1G66040,AT1G06180,AT1G71030,AT3G04060,AT1G21450,AT4G05100,AT3G01970,AT2G40750,AT3G56400,AT5G63160,AT3G23240,AT1G25560,AT3G17609,AT2G25000,AT1G75490,AT1G62300,AT2G23320,AT5G46350,AT1G69490,AT2G46270,AT3G01080,AT4G17500,AT1G48000,AT5G65080,AT1G66600,AT5G07100,AT4G37610,AT3G50260,AT5G24120,AT3G61890,AT1G02230,AT2G47270,AT4G21440,AT1G02580,AT1G70700,AT5G39660,AT5G64810…	18	AT3G58850,AT2G41940,AT5G03545,AT4G32280,AT1G52830,AT2G18300,AT2G18328,AT2G42300,AT2G32100,AT5G08520,AT5G47370,AT3G58120,AT1G04240,AT5G24660,AT2G42380,AT1G66140,AT1G18400,AT3G05800
GO:0051252	regulation of RNA metabolic process	biological_process	0.82126	1	65	692	2551	25640	47	AT1G02220,AT1G18860,AT2G30250,AT1G66040,AT1G21450,AT1G06180,AT3G04060,AT1G71030,AT4G05100,AT3G01970,AT3G56400,AT2G40750,AT5G63160,AT3G23240,AT1G25560,AT3G17609,AT2G25000,AT1G75490,AT1G62300,AT2G23320,AT5G46350,AT1G69490,AT2G46270,AT3G01080,AT4G17500,AT1G48000,AT5G65080,AT1G66600,AT5G07100,AT3G50260,AT4G37610,AT5G24120,AT3G61890,AT2G47270,AT1G02230,AT4G21440,AT1G70700,AT1G02580,AT5G39660,AT5G64810…	18	AT3G58850,AT2G41940,AT5G03545,AT4G32280,AT1G52830,AT2G18300,AT2G18328,AT2G42300,AT2G32100,AT5G47370,AT5G08520,AT1G04240,AT3G58120,AT5G24660,AT2G42380,AT1G66140,AT3G05800,AT1G18400
GO:0019219	regulation of nucleobase-containing compound metabolic process	biological_process	0.88284	1	65	692	2626	25640	47	AT5G07100,AT1G66600,AT5G65080,AT1G48000,AT3G04070,AT5G39610,AT5G47220,AT5G08790,AT3G02150,AT5G54470,AT5G64810,AT5G39660,AT3G21150,AT4G21440,AT1G02230,AT2G47270,AT1G70700,AT1G02580,AT5G24120,AT4G37610,AT3G50260,AT3G61890,AT3G17609,AT2G25000,AT1G75490,AT1G25560,AT3G23240,AT4G05100,AT1G21450,AT1G06180,AT3G04060,AT1G71030,AT3G56400,AT2G40750,AT5G63160,AT3G01970,AT1G02220,AT1G66040,AT1G18860,AT2G30250…	18	AT1G04240,AT3G58120,AT2G42300,AT5G47370,AT5G08520,AT2G32100,AT3G05800,AT1G18400,AT1G66140,AT2G42380,AT5G24660,AT2G41940,AT3G58850,AT2G18328,AT2G18300,AT4G32280,AT5G03545,AT1G52830
GO:0044422	organelle part	cellular_component	1	1	65	692	4645	25640	50	AT2G34940,AT3G45300,AT5G57655,AT1G20630,AT3G48990,AT3G09490,AT3G51890,AT1G06430,AT2G33150,AT1G54570,AT2G05100,AT4G02520,AT3G14990,AT4G36040,AT5G14120,AT5G44610,AT1G02580,AT3G01290,AT2G39660,AT5G46180,AT5G52570,AT3G48000,AT2G32530,AT3G13450,AT4G15530,AT1G74360,AT2G28110,AT1G30900,AT4G03320,AT3G49160,AT3G25760,AT5G17860,AT1G51760,AT4G21534,AT4G20110,AT1G03090,AT4G15610,AT5G04770,AT5G44480,AT5G18630…	15	AT1G29500,AT4G12730,AT5G20410,AT2G02020,AT4G19120,AT2G10940,AT1G75780,AT1G20010,AT2G45180,AT3G62660,AT5G18290,AT3G17390,AT5G08530,AT3G14210,AT2G29980
GO:1901564	organonitrogen compound metabolic process	biological_process	0.41141	1	63	692	2183	25640	56	AT3G22740,AT2G02390,AT3G45300,AT1G68440,AT5G57655,AT3G49160,AT5G36220,AT4G13890,AT4G27260,AT4G34180,AT2G39800,AT4G15260,AT1G06570,AT3G28740,AT1G69720,AT1G09240,AT4G21534,AT1G03090,AT2G13810,AT1G69610,AT5G11520,AT1G69920,AT5G18170,AT3G47340,AT3G04000,AT5G14120,AT3G44300,AT3G22460,AT5G67310,AT4G37370,AT5G53970,AT1G21100,AT1G08050,AT5G46180,AT5G38710,AT4G33150,AT4G16690,AT4G32770,AT1G64660,AT1G25220…	7	AT3G17390,AT1G12090,AT4G39800,AT4G35640,AT1G69040,AT4G04955,AT1G36370
GO:0044446	intracellular organelle part	cellular_component	1	1	63	692	4613	25640	48	AT3G48000,AT4G32770,AT2G32530,AT5G52570,AT5G46180,AT5G25250,AT4G28390,AT5G34940,AT3G01290,AT5G44480,AT5G04770,AT2G39660,AT3G26840,AT4G15530,AT4G13250,AT1G21400,AT3G13450,AT5G25260,AT1G66040,AT1G51760,AT3G25760,AT1G20630,AT3G09490,AT5G17860,AT3G48990,AT4G03320,AT5G57655,AT3G45300,AT1G30900,AT3G49160,AT1G74360,AT2G28110,AT2G34940,AT4G15610,AT5G14120,AT5G44610,AT1G02580,AT3G14990,AT4G36040,AT2G33150…	15	AT2G10940,AT2G29980,AT4G19120,AT3G62660,AT2G45180,AT1G75780,AT1G20010,AT4G12730,AT3G17390,AT1G29500,AT5G08530,AT5G18290,AT3G14210,AT2G02020,AT5G20410
GO:0009056	catabolic process	biological_process	0.12556	1	60	692	1774	25640	55	AT4G13250,AT3G56310,AT1G49050,AT4G11850,AT3G21780,AT4G32070,AT5G54080,AT2G38860,AT1G21410,AT3G19390,AT5G02020,AT5G65110,AT3G09220,AT5G46180,AT5G04040,AT5G38710,AT1G02920,AT4G33150,AT4G16690,AT1G03220,AT1G64660,AT5G15870,AT5G14180,AT3G51840,AT3G57520,AT3G10740,AT3G47340,AT2G45220,AT3G04000,AT4G18010,AT3G49210,AT1G03090,AT1G06430,AT2G33150,AT4G02520,AT1G69920,AT1G59700,AT4G34180,AT1G20630,AT3G48990…	5	AT4G04955,AT5G48900,AT3G14210,AT3G07010,AT3G63200
GO:0003676	nucleic acid binding	molecular_function	1	1	59	692	3570	25640	45	AT3G04070,AT3G01080,AT5G08790,AT5G47220,AT4G17500,AT5G39610,AT3G02150,AT5G39660,AT5G64810,AT2G46270,AT1G01520,AT5G46350,AT4G21440,AT2G23320,AT1G02230,AT2G47270,AT1G02580,AT1G69490,AT5G24120,AT1G62300,AT3G50260,AT3G61890,AT3G17609,AT1G75490,AT2G25000,AT1G25560,AT3G23240,AT5G07100,AT4G05100,AT1G06180,AT1G66600,AT3G04060,AT1G71030,AT3G56400,AT2G40750,AT4G16110,AT3G01970,AT1G02220,AT5G65080,AT1G66040…	14	AT1G18400,AT3G05800,AT2G18328,AT1G02340,AT1G66140,AT2G18300,AT2G42380,AT4G36570,AT1G04240,AT3G58120,AT2G41940,AT2G42300,AT5G47370,AT5G08520
GO:0071840	cellular component organization or biogenesis	biological_process	1	1	58	692	3345	25640	40	AT3G56310,AT5G46780,AT5G54610,AT3G48580,AT1G71390,AT1G09970,AT1G66040,AT1G48000,AT2G24240,AT1G64660,AT2G32530,AT5G44480,AT1G08050,AT5G60950,AT1G25400,AT5G49680,AT5G25250,AT2G45220,AT5G44610,AT5G45410,AT1G67810,AT4G02380,AT5G24120,AT4G02650,AT2G33150,AT1G78410,AT1G63180,AT5G25440,AT4G34180,AT5G08790,AT2G26560,AT1G09240,AT1G66880,AT3G22160,AT2G28110,AT1G28190,AT4G13890,AT2G39518,AT1G76970,AT5G24530	18	AT5G23750,AT1G04770,AT2G41940,AT1G10550,AT5G47370,AT3G62660,AT1G20010,AT4G35320,AT3G06770,AT1G20190,AT1G75780,AT2G40610,AT1G11545,AT2G06850,AT5G24660,AT5G23870,AT1G12090,AT5G18290
GO:0048731	system development	biological_process	0.4993	1	57	692	1972	25640	46	AT2G44010,AT1G09970,AT5G25770,AT1G21410,AT3G63010,AT1G09560,AT4G11850,AT3G56310,AT4G16110,AT3G56400,AT2G40750,AT1G25560,AT3G51840,AT5G49680,AT5G25910,AT3G10320,AT4G33150,AT4G16690,AT3G49210,AT2G30140,AT2G13810,AT5G11520,AT2G47270,AT5G52250,AT2G45210,AT1G53580,AT5G44610,AT1G02580,AT1G69490,AT3G49780,AT5G39660,AT3G53480,AT3G06500,AT5G49360,AT3G21150,AT1G12240,AT1G47890,AT3G48990,AT2G39800,AT3G04070…	11	AT3G25717,AT2G41940,AT3G18050,AT1G23080,AT1G14280,AT1G29440,AT5G25460,AT1G12090,AT3G63200,AT1G18620,AT4G39800
GO:0003677	DNA binding	molecular_function	0.8775	1	57	692	2328	25640	43	AT1G01520,AT2G46270,AT5G64810,AT5G39660,AT3G02150,AT5G08790,AT5G47220,AT5G39610,AT4G17500,AT3G01080,AT3G04070,AT3G61890,AT1G62300,AT3G50260,AT5G24120,AT1G02580,AT1G69490,AT2G23320,AT1G02230,AT2G47270,AT5G46350,AT4G21440,AT5G07100,AT3G23240,AT1G25560,AT1G75490,AT2G25000,AT3G17609,AT2G30250,AT1G48000,AT1G18860,AT5G65080,AT1G66040,AT1G02220,AT3G01970,AT4G16110,AT3G56400,AT2G40750,AT1G06180,AT1G66600…	14	AT2G18300,AT1G66140,AT2G18328,AT1G02340,AT1G18400,AT3G05800,AT2G42380,AT3G58120,AT1G04240,AT4G36570,AT5G47370,AT5G08520,AT2G41940,AT2G42300
GO:0005829	cytosol	cellular_component	0.22716	1	56	692	1793	25640	49	AT5G38900,AT3G51000,AT5G54080,AT4G15530,AT2G37760,AT1G72680,AT3G20250,AT5G17380,AT3G09940,AT1G77760,AT1G02920,AT4G33150,AT1G33030,AT2G42560,AT2G18700,AT4G16690,AT1G64660,AT1G15670,AT5G13370,AT5G42830,AT3G14990,AT5G52250,AT1G09430,AT5G49480,AT3G44300,AT1G03090,AT2G30140,AT1G07610,AT1G67980,AT4G21580,AT1G80440,AT4G02520,AT1G20630,AT4G21840,AT3G54150,AT1G59700,AT5G39050,AT2G02930,AT2G23030,AT4G27450…	7	AT1G48300,AT3G14210,AT1G69040,AT1G02340,AT4G35640,AT4G13560,AT3G17390
GO:0016043	cellular component organization	biological_process	0.99996	1	56	692	3052	25640	40	AT4G02650,AT1G78410,AT1G63180,AT2G33150,AT5G24120,AT4G02380,AT5G44610,AT5G45410,AT1G67810,AT2G45220,AT1G76970,AT2G39518,AT4G13890,AT5G24530,AT2G28110,AT1G28190,AT1G09240,AT2G26560,AT5G08790,AT3G22160,AT1G66880,AT5G25440,AT4G34180,AT1G66040,AT2G24240,AT1G48000,AT1G71390,AT1G09970,AT3G48580,AT3G56310,AT5G54610,AT5G46780,AT5G49680,AT5G60950,AT1G25400,AT1G08050,AT5G25250,AT5G44480,AT2G32530,AT1G64660	16	AT5G23870,AT5G24660,AT2G06850,AT5G18290,AT1G12090,AT2G40610,AT3G06770,AT1G20010,AT1G20190,AT1G75780,AT5G47370,AT3G62660,AT1G10550,AT1G04770,AT2G41940,AT1G11545
GO:0009507	chloroplast	cellular_component	0.98648	1	51	692	2354	25640	40	AT3G56710,AT5G04770,AT4G28390,AT5G52570,AT3G45060,AT1G25220,AT4G32770,AT3G48000,AT5G03350,AT5G14780,AT4G08870,AT4G31870,AT4G13250,AT4G15530,AT3G26840,AT5G05730,AT2G37770,AT4G35770,AT3G21500,AT3G49160,AT4G03320,AT2G39800,AT3G48990,AT3G09490,AT3G25760,AT1G20630,AT3G02150,AT1G69720,AT1G06430,AT5G24120,AT5G11520,AT2G05100,AT4G02520,AT5G58770,AT1G54570,AT2G33150,AT4G36040,AT3G04000,AT1G67810,AT3G14590	11	AT3G12610,AT2G10940,AT1G20010,AT5G08520,AT2G45180,AT2G22170,AT5G22580,AT4G03400,AT5G20410,AT2G06850,AT3G14210
GO:0009536	plastid	cellular_component	0.99365	1	51	692	2435	25640	40	AT5G14780,AT4G08870,AT5G03350,AT4G15530,AT2G37770,AT5G05730,AT3G26840,AT4G31870,AT4G13250,AT4G28390,AT3G56710,AT5G04770,AT1G25220,AT4G32770,AT3G48000,AT5G52570,AT3G45060,AT2G05100,AT5G11520,AT4G02520,AT5G58770,AT1G54570,AT2G33150,AT5G24120,AT1G06430,AT1G67810,AT3G14590,AT4G36040,AT3G04000,AT3G21500,AT3G49160,AT4G03320,AT4G35770,AT3G02150,AT1G69720,AT3G48990,AT2G39800,AT3G09490,AT3G25760,AT1G20630	11	AT1G20010,AT5G08520,AT2G45180,AT2G10940,AT3G12610,AT5G20410,AT4G03400,AT2G06850,AT3G14210,AT2G22170,AT5G22580
GO:0046914	transition metal ion binding	molecular_function	0.83927	1	49	692	1935	25640	44	AT3G28740,AT1G20630,AT2G21850,AT5G36220,AT3G21150,AT3G14680,AT5G54470,AT3G26180,AT3G26210,AT3G48310,AT2G27660,AT5G67310,AT3G14620,AT5G18170,AT3G49620,AT1G07610,AT4G21580,AT1G03090,AT4G37610,AT3G10815,AT1G02610,AT1G06430,AT2G42350,AT5G46180,AT5G52570,AT1G67070,AT1G77760,AT5G01880,AT1G02920,AT3G14690,AT1G08050,AT4G17245,AT3G26170,AT4G37370,AT5G63160,AT1G72680,AT3G26220,AT1G09560,AT3G26230,AT4G08870…	5	AT1G64640,AT1G15550,AT3G10520,AT2G37950,AT4G04955
GO:0044248	cellular catabolic process	biological_process	0.10015	1	44	692	1251	25640	42	AT3G04000,AT3G47340,AT1G69920,AT4G02520,AT2G33150,AT1G06430,AT1G03090,AT3G49210,AT3G28740,AT1G69720,AT2G02930,AT3G48990,AT1G20630,AT4G34180,AT1G59700,AT2G34080,AT5G57910,AT5G62480,AT2G02390,AT3G45300,AT4G37520,AT4G20860,AT2G38860,AT4G32070,AT5G54080,AT3G21780,AT3G56310,AT4G13250,AT3G09220,AT5G65110,AT5G02020,AT3G19390,AT1G21410,AT1G64660,AT4G16690,AT1G02920,AT4G33150,AT5G46180,AT5G38710,AT5G04040…	2	AT3G14210,AT4G04955
GO:0006629	lipid metabolic process	biological_process	0.18213	1	44	692	1312	25640	33	AT4G18010,AT2G36800,AT5G16370,AT1G09430,AT3G48530,AT2G33150,AT1G54570,AT4G02380,AT4G21534,AT3G49210,AT2G26560,AT1G73610,AT3G21500,AT5G57910,AT5G09290,AT3G26840,AT4G11850,AT3G56310,AT3G21780,AT3G48080,AT1G61120,AT5G65110,AT5G27600,AT1G65510,AT4G37760,AT4G32770,AT3G03480,AT5G04040,AT5G52570,AT5G14180,AT3G51840,AT2G03760,AT5G18630	11	AT3G14210,AT5G03545,AT5G20410,AT4G39800,AT3G63200,AT2G45180,AT1G15550,AT3G10520,AT4G33790,AT2G29980,AT1G48300
GO:1901575	organic substance catabolic process	biological_process	0.53725	1	44	692	1513	25640	39	AT5G65110,AT3G09220,AT1G21410,AT3G19390,AT5G54080,AT2G38860,AT4G13250,AT1G49050,AT3G56310,AT4G11850,AT3G21780,AT5G14180,AT3G51840,AT4G16690,AT1G03220,AT1G64660,AT5G04040,AT5G46180,AT5G38710,AT4G33150,AT2G33150,AT1G03090,AT1G06430,AT4G18010,AT3G10740,AT3G57520,AT3G47340,AT2G45220,AT1G68440,AT2G02390,AT3G45300,AT3G51330,AT3G49160,AT2G34080,AT1G69720,AT2G26560,AT4G34180,AT3G48990,AT1G73610	5	AT4G04955,AT3G14210,AT5G48900,AT3G63200,AT3G07010
GO:0012505	endomembrane system	cellular_component	0.97678	1	40	692	1817	25640	32	AT1G51760,AT5G20480,AT3G51430,AT3G51440,AT3G18250,AT4G34180,AT3G57020,AT1G18200,AT5G57655,AT1G30900,AT2G34940,AT2G28110,AT2G37970,AT3G49780,AT1G26380,AT4G15610,AT4G02650,AT4G02520,AT4G23700,AT4G20110,AT3G51890,AT4G15760,AT1G03220,AT2G32530,AT5G49680,AT5G25250,AT3G28510,AT4G37370,AT2G03760,AT3G26440,AT5G44480,AT3G28580	8	AT5G18290,AT1G23080,AT4G33790,AT1G12500,AT2G29980,AT4G19120,AT4G04955,AT3G62660
GO:0048513	organ development	biological_process	0.21521	1	38	692	1158	25640	33	AT3G63010,AT1G21410,AT2G44010,AT5G25770,AT1G09970,AT2G40750,AT3G56400,AT4G16110,AT1G09560,AT3G56310,AT5G25910,AT5G49680,AT4G16690,AT3G10320,AT5G11520,AT2G13810,AT3G49210,AT5G44610,AT1G69490,AT1G02580,AT1G53580,AT2G45210,AT2G47270,AT3G53480,AT3G06500,AT3G49780,AT5G39610,AT1G16510,AT3G02150,AT2G39800,AT3G04070,AT1G47890,AT1G12240	5	AT2G41940,AT1G29440,AT5G25460,AT3G63200,AT1G12090
GO:0044723	single-organism carbohydrate metabolic process	biological_process	0.11802	1	37	692	1012	25640	32	AT4G15550,AT2G15480,AT1G23870,AT3G21780,AT1G70290,AT3G56310,AT5G44480,AT2G18700,AT5G04040,AT1G67070,AT2G32530,AT2G36770,AT2G30140,AT4G34138,AT4G15490,AT5G58770,AT1G63180,AT3G10740,AT3G57520,AT3G46690,AT4G18010,AT2G36800,AT2G28110,AT1G60140,AT3G49160,AT2G25450,AT3G46700,AT3G47800,AT5G57655,AT4G34180,AT1G12240,AT4G15260	5	AT3G62660,AT5G51460,AT5G20410,AT1G12090,AT4G39800
GO:0031090	organelle membrane	cellular_component	0.99914	1	34	692	1892	25640	25	AT3G48080,AT5G25260,AT2G32530,AT4G32770,AT5G52570,AT5G34940,AT4G28390,AT5G25250,AT5G18630,AT5G04770,AT5G44480,AT3G01290,AT5G14120,AT3G14990,AT2G33150,AT4G21534,AT3G51890,AT4G20110,AT5G17860,AT1G30900,AT4G03320,AT5G57655,AT2G34940,AT2G28110,AT1G74360	9	AT3G62660,AT1G20010,AT2G29980,AT4G19120,AT2G02020,AT5G20410,AT4G12730,AT5G08530,AT5G18290
GO:0044255	cellular lipid metabolic process	biological_process	0.19221	1	33	692	971	25640	25	AT1G61120,AT4G11850,AT3G56310,AT3G21780,AT3G26840,AT1G65510,AT5G27600,AT5G65110,AT5G04040,AT3G03480,AT5G52570,AT4G32770,AT3G51840,AT5G16370,AT4G18010,AT3G49210,AT4G21534,AT4G02380,AT2G33150,AT1G54570,AT3G48530,AT2G26560,AT5G09290,AT3G21500,AT5G57910	8	AT2G45180,AT3G10520,AT1G15550,AT1G48300,AT2G29980,AT5G03545,AT5G20410,AT4G39800
GO:0005215	transporter activity	molecular_function	0.59679	1	33	692	1157	25640	24	AT4G28390,AT1G66760,AT3G11900,AT5G04770,AT1G11260,AT2G46430,AT5G46050,AT4G28040,AT2G04040,AT1G31820,AT2G04050,AT1G30220,AT4G36670,AT3G53480,AT3G23560,AT5G65380,AT3G63380,AT5G17860,AT5G11210,AT4G23700,AT4G21120,AT3G14770,AT4G18210,AT5G40780	9	AT1G12500,AT1G52190,AT1G23080,AT3G10520,AT5G46240,AT5G18290,AT1G78000,AT3G12520,AT2G02020
GO:0055085	transmembrane transport	biological_process	0.292	1	32	692	972	25640	25	AT5G40780,AT3G14770,AT4G21120,AT4G23700,AT2G39210,AT3G23560,AT3G53480,AT4G03320,AT4G36670,AT5G17860,AT3G63380,AT5G20480,AT5G65380,AT2G04050,AT1G31820,AT2G04040,AT3G56310,AT1G30220,AT5G04770,AT3G11900,AT1G66760,AT4G28390,AT3G45060,AT2G46430,AT1G11260	7	AT3G12520,AT5G18290,AT1G78000,AT5G46240,AT4G10770,AT1G12500,AT1G23080
GO:0009791	post-embryonic development	biological_process	0.99116	1	31	692	1552	25640	24	AT5G25910,AT3G21150,AT5G49360,AT3G51840,AT3G06500,AT1G25560,AT5G39660,AT2G41250,AT3G48990,AT4G33150,AT1G47890,AT3G63010,AT2G30140,AT1G21410,AT1G09970,AT2G44010,AT1G69490,AT5G01550,AT1G02580,AT4G18010,AT1G53580,AT4G16110,AT5G52250,AT4G11850	7	AT1G18620,AT4G39800,AT1G23080,AT3G18050,AT1G52830,AT1G29440,AT2G41940
GO:0022414	reproductive process	biological_process	0.99642	1	31	692	1633	25640	24	AT4G11850,AT5G52250,AT1G69490,AT1G02580,AT1G53580,AT4G16110,AT2G30140,AT1G09970,AT2G44010,AT3G63010,AT1G07620,AT3G48990,AT4G33150,AT1G65790,AT1G47890,AT1G09240,AT2G41250,AT1G25560,AT5G39660,AT5G49680,AT3G21150,AT5G25910,AT5G49360,AT3G51840	7	AT2G41940,AT1G29440,AT3G18050,AT1G18620,AT4G39800,AT1G23080,AT4G13560
GO:0033036	macromolecule localization	biological_process	0.78845	1	30	692	1207	25640	28	AT5G45410,AT5G46780,AT5G54610,AT3G56310,AT1G78410,AT4G23700,AT3G51890,AT1G09970,AT4G20110,AT4G02380,AT1G71390,AT1G66880,AT3G22160,AT2G26560,AT4G34180,AT5G25440,AT1G30900,AT4G03320,AT5G24530,AT1G18200,AT2G31020,AT4G24230,AT1G08050,AT1G25400,AT1G76970,AT1G28190,AT1G02440,AT2G34940	2	AT4G10770,AT2G41940
GO:0022857	transmembrane transporter activity	molecular_function	0.47493	1	29	692	965	25640	22	AT4G28390,AT4G36670,AT3G11900,AT5G04770,AT3G23560,AT1G66760,AT2G46430,AT5G65380,AT1G11260,AT4G28040,AT3G63380,AT5G17860,AT4G23700,AT4G21120,AT1G31820,AT5G11210,AT2G04040,AT4G18210,AT5G40780,AT3G14770,AT2G04050,AT1G30220	7	AT1G52190,AT1G12500,AT5G18290,AT1G23080,AT1G78000,AT5G46240,AT3G12520
GO:0065008	regulation of biological quality	biological_process	0.76961	1	29	692	1303	25640	21	AT2G04040,AT3G24170,AT4G15690,AT4G23700,AT5G63970,AT5G44610,AT2G38860,AT2G36800,AT5G05730,AT3G44300,AT1G08050,AT1G19610,AT2G43510,AT2G03760,AT3G53480,AT2G39660,AT1G03850,AT1G16510,AT5G08790,AT1G25220,AT4G27260	8	AT1G04180,AT5G46240,AT1G29440,AT5G18290,AT1G78100,AT1G23080,AT1G06830,AT1G12090
GO:0003006	developmental process involved in reproduction	biological_process	0.99558	1	29	692	1531	25640	23	AT5G52250,AT4G11850,AT4G16110,AT1G53580,AT1G69490,AT1G02580,AT2G44010,AT1G09970,AT2G30140,AT3G63010,AT1G07620,AT1G47890,AT4G33150,AT3G48990,AT2G41250,AT1G09240,AT5G39660,AT1G25560,AT3G51840,AT5G49360,AT3G21150,AT5G25910,AT5G49680	6	AT2G41940,AT1G29440,AT3G18050,AT1G23080,AT4G39800,AT1G18620
GO:0015031	protein transport	biological_process	0.44541	1	28	692	954	25640	26	AT3G56310,AT5G46780,AT5G54610,AT5G45410,AT1G71390,AT4G02380,AT4G20110,AT3G51890,AT1G09970,AT4G23700,AT1G78410,AT5G25440,AT4G34180,AT2G26560,AT3G22160,AT1G66880,AT2G34940,AT1G02440,AT1G28190,AT1G25400,AT1G76970,AT1G08050,AT5G24530,AT4G03320,AT1G18200,AT1G30900	2	AT2G41940,AT4G10770
GO:0045184	establishment of protein localization	biological_process	0.4664	1	28	692	963	25640	26	AT4G34180,AT5G25440,AT1G66880,AT3G22160,AT2G26560,AT1G02440,AT1G28190,AT2G34940,AT1G30900,AT4G03320,AT5G24530,AT1G18200,AT1G08050,AT1G25400,AT1G76970,AT5G46780,AT5G54610,AT3G56310,AT5G45410,AT1G09970,AT3G51890,AT4G20110,AT4G02380,AT1G71390,AT1G78410,AT4G23700	2	AT2G41940,AT4G10770
GO:0008104	protein localization	biological_process	0.56846	1	28	692	1011	25640	26	AT5G45410,AT5G46780,AT5G54610,AT3G56310,AT4G23700,AT1G78410,AT1G09970,AT3G51890,AT4G20110,AT4G02380,AT1G71390,AT1G66880,AT3G22160,AT2G26560,AT4G34180,AT5G25440,AT1G30900,AT5G24530,AT4G03320,AT1G18200,AT1G08050,AT1G76970,AT1G25400,AT1G02440,AT1G28190,AT2G34940	2	AT4G10770,AT2G41940
GO:0051641	cellular localization	biological_process	0.73602	1	28	692	1090	25640	27	AT1G66880,AT3G22160,AT2G26560,AT5G46180,AT4G34180,AT5G25440,AT5G15870,AT4G03320,AT5G24530,AT1G18200,AT1G08050,AT1G25400,AT1G76970,AT1G02440,AT1G28190,AT5G45410,AT5G46780,AT5G54610,AT3G56310,AT2G39210,AT4G23700,AT1G78410,AT4G37010,AT3G51890,AT1G09970,AT4G02380,AT1G71390	1	AT2G41940
GO:0044702	single organism reproductive process	biological_process	0.98761	1	27	692	1367	25640	20	AT3G48990,AT1G47890,AT1G09240,AT5G39660,AT5G25910,AT3G21150,AT5G49680,AT5G49360,AT3G51840,AT4G11850,AT5G52250,AT1G02580,AT1G69490,AT1G53580,AT4G16110,AT2G30140,AT1G09970,AT2G44010,AT1G07620,AT3G63010	7	AT3G18050,AT1G18620,AT4G39800,AT1G23080,AT4G13560,AT1G29440,AT2G41940
GO:0098588	bounding membrane of organelle	cellular_component	0.99438	1	27	692	1429	25640	19	AT5G17860,AT2G32530,AT2G34940,AT2G28110,AT5G18630,AT5G44480,AT3G01290,AT5G34940,AT1G30900,AT5G57655,AT5G25250,AT3G48080,AT3G14990,AT5G14120,AT4G21534,AT3G51890,AT4G20110,AT5G25260,AT2G33150	8	AT4G12730,AT5G18290,AT4G19120,AT2G29980,AT2G02020,AT3G62660,AT1G20010,AT5G20410
GO:0046907	intracellular transport	biological_process	0.45471	1	26	692	887	25640	25	AT5G25440,AT4G34180,AT2G26560,AT1G66880,AT3G22160,AT1G28190,AT1G02440,AT1G08050,AT1G76970,AT1G25400,AT5G15870,AT5G24530,AT4G03320,AT1G18200,AT3G56310,AT5G54610,AT5G46780,AT5G45410,AT4G02380,AT1G71390,AT3G51890,AT1G09970,AT2G39210,AT4G23700,AT1G78410	1	AT2G41940
GO:0051649	establishment of localization in cell	biological_process	0.71164	1	26	692	1003	25640	25	AT3G22160,AT1G66880,AT2G26560,AT4G34180,AT5G25440,AT5G24530,AT4G03320,AT1G18200,AT5G15870,AT1G76970,AT1G25400,AT1G08050,AT1G28190,AT1G02440,AT5G45410,AT5G46780,AT5G54610,AT3G56310,AT1G78410,AT2G39210,AT4G23700,AT3G51890,AT1G09970,AT1G71390,AT4G02380	1	AT2G41940
GO:0048608	reproductive structure development	biological_process	0.97058	1	26	692	1237	25640	20	AT1G69490,AT1G02580,AT1G53580,AT4G16110,AT5G52250,AT4G11850,AT3G63010,AT2G30140,AT1G09970,AT2G44010,AT2G41250,AT3G48990,AT4G33150,AT1G47890,AT3G21150,AT5G25910,AT5G49360,AT3G51840,AT1G25560,AT5G39660	6	AT2G41940,AT1G29440,AT4G39800,AT1G18620,AT1G23080,AT3G18050
GO:0061458	reproductive system development	biological_process	0.97058	1	26	692	1237	25640	20	AT1G69490,AT1G02580,AT4G16110,AT1G53580,AT5G52250,AT4G11850,AT3G63010,AT2G30140,AT2G44010,AT1G09970,AT2G41250,AT4G33150,AT3G48990,AT1G47890,AT5G25910,AT3G21150,AT3G51840,AT5G49360,AT1G25560,AT5G39660	6	AT2G41940,AT1G29440,AT1G23080,AT1G18620,AT4G39800,AT3G18050
GO:0005739	mitochondrion	cellular_component	0.97439	1	26	692	1330	25640	25	AT5G51440,AT3G48000,AT2G18700,AT1G20630,AT5G38710,AT5G46180,AT4G03320,AT3G45300,AT4G28390,AT2G38400,AT3G06500,AT1G74360,AT3G01290,AT1G53580,AT1G21400,AT4G11170,AT5G18170,AT5G14780,AT1G73260,AT4G08870,AT3G13450,AT2G33150,AT5G24120,AT4G02380,AT1G03090	1	AT5G08530
GO:0006812	cation transport	biological_process	0.09564	1	25	692	664	25640	23	AT3G14680,AT4G20860,AT4G36670,AT2G39410,AT3G63380,AT2G38870,AT5G17860,AT1G11260,AT5G63600,AT3G19390,AT2G44010,AT5G20230,AT1G21010,AT2G04040,AT4G22470,AT4G23700,AT3G56310,AT4G21440,AT2G25090,AT2G27660,AT5G44610,AT1G30220,AT5G39090	2	AT5G44680,AT5G46240
GO:1901135	carbohydrate derivative metabolic process	biological_process	0.85211	1	25	692	1029	25640	20	AT3G28740,AT1G79680,AT4G34180,AT1G67070,AT1G21100,AT5G57655,AT3G49160,AT5G36220,AT2G25450,AT5G57910,AT5G44480,AT4G37370,AT1G21120,AT5G67310,AT2G38860,AT3G56310,AT1G63180,AT5G58770,AT4G02380,AT1G66540	5	AT4G39800,AT3G17390,AT3G14210,AT5G03545,AT5G20410
GO:0006886	intracellular protein transport	biological_process	0.20851	1	24	692	711	25640	23	AT5G24530,AT4G03320,AT1G18200,AT1G25400,AT1G76970,AT1G08050,AT1G28190,AT1G02440,AT3G22160,AT1G66880,AT2G26560,AT4G34180,AT5G25440,AT4G23700,AT1G78410,AT3G51890,AT1G09970,AT1G71390,AT4G02380,AT5G45410,AT5G54610,AT5G46780,AT3G56310	1	AT2G41940
GO:0034613	cellular protein localization	biological_process	0.30815	1	24	692	759	25640	23	AT5G54610,AT5G46780,AT3G56310,AT5G45410,AT3G51890,AT1G09970,AT4G02380,AT1G71390,AT1G78410,AT4G23700,AT4G34180,AT5G25440,AT1G66880,AT3G22160,AT2G26560,AT1G02440,AT1G28190,AT5G24530,AT4G03320,AT1G18200,AT1G08050,AT1G25400,AT1G76970	1	AT2G41940
GO:0070727	cellular macromolecule localization	biological_process	0.36262	1	24	692	781	25640	23	AT4G23700,AT1G78410,AT1G09970,AT3G51890,AT1G71390,AT4G02380,AT5G45410,AT5G46780,AT5G54610,AT3G56310,AT5G24530,AT4G03320,AT1G18200,AT1G76970,AT1G25400,AT1G08050,AT1G28190,AT1G02440,AT3G22160,AT1G66880,AT2G26560,AT4G34180,AT5G25440	1	AT2G41940
GO:0048518	positive regulation of biological process	biological_process	0.65583	1	24	692	889	25640	17	AT3G48990,AT4G27260,AT5G20480,AT5G47220,AT1G66880,AT2G39660,AT2G45210,AT5G46780,AT3G14990,AT3G56400,AT1G67810,AT5G67080,AT5G24120,AT1G21410,AT3G63010,AT3G61890,AT2G33150	7	AT1G18400,AT3G58120,AT1G51940,AT2G42380,AT2G41940,AT5G24660,AT4G03400
GO:0048367	shoot system development	biological_process	0.82576	1	24	692	992	25640	20	AT3G21150,AT5G25910,AT5G39660,AT4G16690,AT3G02150,AT5G39610,AT1G47890,AT2G13810,AT5G11520,AT3G63010,AT1G09970,AT2G44010,AT2G30140,AT4G16110,AT2G40750,AT5G44610,AT1G69490,AT3G56400,AT2G45210,AT5G52250	4	AT1G14280,AT3G25717,AT2G41940,AT1G29440
GO:1901566	organonitrogen compound biosynthetic process	biological_process	0.99959	1	24	692	1559	25640	20	AT3G22740,AT1G68440,AT2G39800,AT4G27260,AT5G46180,AT1G25220,AT1G79680,AT1G09240,AT4G15260,AT4G08870,AT1G69610,AT3G20250,AT2G13810,AT3G47340,AT2G38860,AT5G14120,AT4G26060,AT5G05730,AT3G44300,AT3G22460	4	AT3G17390,AT1G12090,AT4G39800,AT4G35640
GO:1902582	single-organism intracellular transport	biological_process	0.25949	1	23	692	695	25640	22	AT3G56310,AT5G54610,AT5G46780,AT5G45410,AT1G71390,AT4G02380,AT1G09970,AT2G39210,AT4G23700,AT1G78410,AT5G25440,AT4G34180,AT2G26560,AT3G22160,AT1G66880,AT1G28190,AT1G25400,AT1G76970,AT1G08050,AT5G24530,AT4G03320,AT5G15870	1	AT2G41940
GO:0022892	substrate-specific transporter activity	molecular_function	0.64642	1	23	692	834	25640	16	AT5G04770,AT3G11900,AT4G36670,AT4G28390,AT5G46050,AT3G63380,AT2G46430,AT1G11260,AT3G14770,AT5G40780,AT4G18210,AT5G11210,AT4G21120,AT1G31820,AT4G23700,AT1G30220	7	AT5G18290,AT1G52190,AT3G10520,AT1G78000,AT1G23080,AT3G12520,AT5G46240
GO:0016788	hydrolase activity, acting on ester bonds	molecular_function	0.9229	1	23	692	1040	25640	17	AT1G72770,AT1G73610,AT5G04040,AT2G26560,AT1G34750,AT4G16690,AT4G32950,AT5G18630,AT5G09290,AT5G14180,AT1G19660,AT4G11850,AT3G48080,AT2G45220,AT4G18010,AT1G53580,AT4G31860	6	AT4G12390,AT5G51460,AT5G02760,AT3G14210,AT3G16800,AT5G23870
GO:0044434	chloroplast part	cellular_component	0.99477	1	23	692	1284	25640	18	AT1G06430,AT1G54570,AT2G05100,AT4G02520,AT4G13250,AT4G36040,AT3G26840,AT4G15530,AT5G04770,AT4G03320,AT4G28390,AT3G49160,AT5G52570,AT1G20630,AT3G25760,AT3G09490,AT3G48990,AT4G32770	5	AT1G20010,AT5G20410,AT2G45180,AT3G14210,AT2G10940
GO:0044435	plastid part	cellular_component	0.99607	1	23	692	1305	25640	18	AT5G04770,AT4G03320,AT4G28390,AT3G49160,AT3G25760,AT1G20630,AT5G52570,AT3G09490,AT3G48990,AT4G32770,AT1G06430,AT1G54570,AT2G05100,AT4G02520,AT4G13250,AT4G36040,AT3G26840,AT4G15530	5	AT2G10940,AT1G20010,AT5G20410,AT3G14210,AT2G45180
GO:0009266	response to temperature stimulus	biological_process	0.20056	1	22	692	637	25640	19	AT1G71390,AT4G02380,AT4G37610,AT3G50260,AT4G02520,AT2G30250,AT1G09560,AT3G04060,AT2G37760,AT5G44610,AT2G37770,AT3G57260,AT4G37370,AT5G54470,AT1G08050,AT5G07100,AT4G34180,AT1G76590,AT4G32770	3	AT4G38840,AT3G14210,AT3G17390
GO:0008270	zinc ion binding	molecular_function	0.99679	1	22	692	1265	25640	20	AT3G21150,AT1G08050,AT4G17245,AT5G54470,AT2G42350,AT2G21850,AT1G67070,AT5G46180,AT5G01880,AT1G66040,AT4G21580,AT4G37610,AT1G02610,AT3G10815,AT1G06430,AT5G63970,AT5G63160,AT2G27660,AT1G72680,AT5G18170	2	AT4G04955,AT2G37950
GO:0022891	substrate-specific transmembrane transporter activity	molecular_function	0.62501	1	21	692	754	25640	15	AT1G30220,AT4G23700,AT4G21120,AT1G31820,AT5G11210,AT4G18210,AT5G40780,AT3G14770,AT1G11260,AT2G46430,AT3G63380,AT4G28390,AT4G36670,AT3G11900,AT5G04770	6	AT5G46240,AT3G12520,AT1G23080,AT1G78000,AT1G52190,AT5G18290
GO:0071554	cell wall organization or biogenesis	biological_process	0.81461	1	21	692	847	25640	10	AT5G60950,AT5G15870,AT2G28110,AT2G32530,AT1G63180,AT1G48000,AT3G48580,AT3G56310,AT2G45220,AT3G10740	11	AT1G11545,AT1G12090,AT2G40610,AT5G23870,AT3G06770,AT4G35320,AT1G20190,AT2G06850,AT3G62660,AT5G23750,AT1G10550
GO:0008610	lipid biosynthetic process	biological_process	0.76318	1	20	692	796	25640	13	AT5G52570,AT4G37760,AT2G26560,AT3G21500,AT5G57910,AT1G61120,AT3G26840,AT4G02380,AT3G49210,AT1G65510,AT3G48530,AT1G54570,AT2G33150	7	AT3G10520,AT4G39800,AT1G15550,AT1G48300,AT2G29980,AT5G03545,AT5G20410
GO:0005794	Golgi apparatus	cellular_component	0.94588	1	20	692	930	25640	17	AT4G02650,AT4G20110,AT3G51890,AT4G15610,AT5G49680,AT5G57655,AT1G30900,AT2G34940,AT2G28110,AT2G03760,AT2G37970,AT3G49780,AT3G26440,AT5G44480,AT2G32530,AT1G03220,AT4G34180	3	AT3G62660,AT1G12500,AT4G19120
GO:0009653	anatomical structure morphogenesis	biological_process	0.99374	1	20	692	1136	25640	13	AT1G47890,AT3G02150,AT1G09240,AT3G49780,AT5G49680,AT5G25910,AT3G56310,AT4G16110,AT1G02580,AT5G44610,AT1G09970,AT1G21410,AT3G63010	7	AT1G12090,AT5G25460,AT2G41940,AT2G06850,AT5G47370,AT1G75780,AT2G40610
GO:0022804	active transmembrane transporter activity	molecular_function	0.1075	1	19	692	467	25640	16	AT1G30220,AT5G40780,AT2G04050,AT4G23700,AT1G31820,AT4G21120,AT2G04040,AT3G63380,AT5G17860,AT1G11260,AT5G65380,AT5G04770,AT3G23560,AT1G66760,AT4G28390,AT4G36670	3	AT3G12520,AT1G78000,AT1G12500
GO:0005783	endoplasmic reticulum	cellular_component	0.87063	1	19	692	830	25640	13	AT1G26380,AT4G02520,AT3G28580,AT3G18250,AT3G51440,AT4G34180,AT4G15760,AT1G51760,AT3G51430,AT4G37370,AT3G28510,AT3G57020,AT5G57655	6	AT4G33790,AT1G23080,AT5G18290,AT4G04955,AT4G19120,AT2G29980
GO:0032991	macromolecular complex	cellular_component	1	1	19	692	2483	25640	15	AT5G57900,AT1G20630,AT4G26060,AT5G44610,AT1G02580,AT5G52250,AT1G09430,AT1G07610,AT1G69610,AT2G05100,AT1G80440,AT1G66040,AT3G51890,AT1G03090,AT1G21410	4	AT5G08530,AT3G14210,AT1G75780,AT1G20010
GO:0044262	cellular carbohydrate metabolic process	biological_process	0.46967	1	18	692	585	25640	13	AT2G18700,AT1G12240,AT5G04040,AT2G32530,AT2G28110,AT1G60140,AT5G44480,AT2G25450,AT1G70290,AT4G18010,AT3G48580,AT1G23870,AT1G63180	5	AT1G11545,AT4G39800,AT5G51460,AT1G10550,AT2G06850
GO:0045229	external encapsulating structure organization	biological_process	0.67572	1	18	692	666	25640	9	AT3G56310,AT2G45220,AT3G48580,AT1G63180,AT1G48000,AT2G32530,AT5G44480,AT2G28110,AT5G60950	9	AT1G10550,AT3G62660,AT2G06850,AT1G20190,AT3G06770,AT5G23870,AT2G40610,AT1G12090,AT1G11545
GO:0098805	whole membrane	cellular_component	0.96316	1	18	692	904	25640	14	AT2G34940,AT3G01290,AT5G34940,AT5G57655,AT5G25250,AT1G30900,AT5G17860,AT4G21534,AT3G51890,AT4G02650,AT5G25260,AT2G33150,AT3G14990,AT5G14120	4	AT4G12730,AT1G20010,AT5G20410,AT2G02020
GO:0044085	cellular component biogenesis	biological_process	0.99959	1	18	692	1234	25640	10	AT1G64660,AT2G39518,AT5G60950,AT2G28110,AT1G67810,AT5G44610,AT3G48580,AT2G24240,AT4G02650,AT5G24120	8	AT1G11545,AT2G06850,AT2G41940,AT1G10550,AT5G23750,AT1G75780,AT1G20010,AT4G35320
GO:0048827	phyllome development	biological_process	0.45089	1	17	692	561	25640	14	AT1G47890,AT3G02150,AT4G16690,AT5G39610,AT5G25910,AT2G45210,AT4G16110,AT2G40750,AT1G69490,AT3G56400,AT5G44610,AT1G09970,AT2G13810,AT5G11520	3	AT1G29440,AT2G41940,AT1G14280
GO:0015075	ion transmembrane transporter activity	molecular_function	0.6018	1	17	692	600	25640	13	AT3G11900,AT5G04770,AT4G28390,AT4G36670,AT3G63380,AT1G11260,AT2G46430,AT5G40780,AT4G23700,AT4G21120,AT1G31820,AT5G11210,AT1G30220	4	AT1G52190,AT1G78000,AT3G12520,AT5G46240
GO:0071555	cell wall organization	biological_process	0.6546	1	17	692	620	25640	8	AT1G48000,AT1G63180,AT3G48580,AT2G45220,AT3G56310,AT5G60950,AT2G28110,AT2G32530	9	AT5G23870,AT2G40610,AT1G20190,AT3G06770,AT3G62660,AT2G06850,AT1G10550,AT1G12090,AT1G11545
GO:0009409	response to cold	biological_process	0.11197	1	16	692	400	25640	13	AT2G37770,AT3G57260,AT2G37760,AT5G44610,AT1G09560,AT2G30250,AT4G02520,AT4G37610,AT3G50260,AT4G02380,AT1G71390,AT1G08050,AT5G54470	3	AT3G14210,AT4G38840,AT3G17390
GO:0040007	growth	biological_process	0.68958	1	16	692	615	25640	8	AT5G60950,AT5G49680,AT1G09240,AT1G16510,AT3G56310,AT4G16110,AT1G69490,AT5G44610	8	AT2G18300,AT1G12090,AT3G63200,AT1G75780,AT3G58850,AT1G10550,AT2G06850,AT5G47370
GO:0070647	protein modification by small protein conjugation or removal	biological_process	0.9369	1	16	692	775	25640	14	AT2G02870,AT2G30600,AT2G42350,AT5G57900,AT5G01880,AT4G33150,AT2G24240,AT1G66040,AT4G37610,AT5G63970,AT1G21410,AT5G63160,AT5G67340,AT3G61060	2	AT1G78100,AT3G19850
GO:0006508	proteolysis	biological_process	0.99303	1	16	692	945	25640	15	AT2G43510,AT3G51330,AT2G34080,AT4G33150,AT2G38870,AT4G25110,AT1G03220,AT1G06430,AT1G21410,AT3G19390,AT4G22470,AT1G73260,AT1G49050,AT2G38860,AT1G16420	1	AT2G45180
GO:0016746	transferase activity, transferring acyl groups	molecular_function	0.079781	1	15	692	338	25640	13	AT5G39090,AT3G26840,AT5G63160,AT3G03480,AT1G09430,AT5G39050,AT2G32020,AT2G33150,AT1G54570,AT5G42830,AT4G37610,AT2G39980,AT3G49210	2	AT4G35640,AT1G48300
GO:0046983	protein dimerization activity	molecular_function	0.70397	1	15	692	617	25640	7	AT5G65080,AT1G21100,AT5G39610,AT1G21120,AT4G16690,AT1G33030,AT2G47270	8	AT2G18300,AT1G04240,AT1G52830,AT3G05800,AT4G32280,AT1G18400,AT2G42300,AT1G02340
GO:0048522	positive regulation of cellular process	biological_process	0.78715	1	15	692	618	25640	10	AT5G47220,AT5G67080,AT1G67810,AT3G14990,AT4G27260,AT3G61890,AT3G63010,AT2G33150,AT1G21410,AT5G24120	5	AT2G42380,AT2G41940,AT1G51940,AT5G24660,AT3G58120
GO:0016567	protein ubiquitination	biological_process	0.80711	1	15	692	631	25640	13	AT5G01880,AT5G67340,AT3G61060,AT5G63160,AT5G57900,AT2G42350,AT2G30600,AT5G63970,AT1G21410,AT4G37610,AT2G02870,AT1G66040,AT2G24240	2	AT1G78100,AT3G19850
GO:0032446	protein modification by small protein conjugation	biological_process	0.84699	1	15	692	658	25640	13	AT2G24240,AT2G02870,AT1G66040,AT4G37610,AT1G21410,AT5G63970,AT2G30600,AT2G42350,AT5G63160,AT5G57900,AT3G61060,AT5G67340,AT5G01880	2	AT3G19850,AT1G78100
GO:0043228	non-membrane-bounded organelle	cellular_component	1	1	15	692	1562	25640	10	AT5G44610,AT4G26060,AT5G04040,AT1G20630,AT1G66040,AT2G33150,AT1G07610,AT1G69610,AT2G39660,AT1G03090	5	AT3G14210,AT1G29500,AT3G17390,AT1G20010,AT1G75780
GO:0043232	intracellular non-membrane-bounded organelle	cellular_component	1	1	15	692	1562	25640	10	AT1G03090,AT2G39660,AT2G33150,AT1G07610,AT1G69610,AT1G66040,AT5G04040,AT1G20630,AT4G26060,AT5G44610	5	AT1G75780,AT1G20010,AT3G17390,AT1G29500,AT3G14210
GO:0030001	metal ion transport	biological_process	0.3538	1	14	692	436	25640	13	AT5G17860,AT3G56310,AT3G63380,AT2G25090,AT5G63600,AT5G44610,AT5G20230,AT2G44010,AT3G14680,AT3G19390,AT4G23700,AT2G04040,AT2G39410	1	AT5G46240
GO:1901657	glycosyl compound metabolic process	biological_process	0.43893	1	14	692	453	25640	12	AT3G28740,AT1G21120,AT2G38860,AT5G67310,AT4G34180,AT3G56310,AT1G21100,AT5G36220,AT2G25450,AT3G49160,AT4G37370,AT1G66540	2	AT3G14210,AT3G17390
GO:0016051	carbohydrate biosynthetic process	biological_process	0.57185	1	14	692	485	25640	10	AT2G28110,AT5G44480,AT1G60140,AT1G23870,AT2G25450,AT1G63180,AT2G18700,AT1G70290,AT1G67070,AT2G32530	4	AT5G51460,AT1G12090,AT4G39800,AT3G62660
GO:0005976	polysaccharide metabolic process	biological_process	0.80487	1	14	692	573	25640	7	AT2G28110,AT5G44480,AT1G63180,AT2G45220,AT3G10740,AT2G32530,AT3G48580	7	AT3G07010,AT1G11545,AT5G48900,AT1G10550,AT1G12090,AT2G06850,AT3G62660
GO:0050793	regulation of developmental process	biological_process	0.81463	1	14	692	592	25640	13	AT3G21150,AT2G30140,AT3G06500,AT5G44610,AT3G56400,AT2G40750,AT1G02580,AT3G02150,AT4G16110,AT3G48990,AT2G45210,AT1G09560,AT2G47270	1	AT3G63200
GO:0019637	organophosphate metabolic process	biological_process	0.99797	1	14	692	935	25640	13	AT4G11850,AT4G34180,AT3G12320,AT1G67070,AT1G79680,AT4G18010,AT1G55960,AT5G44480,AT5G09290,AT1G65510,AT3G49160,AT1G63180,AT5G57655	1	AT4G39800
GO:0048869	cellular developmental process	biological_process	0.99924	1	14	692	1010	25640	9	AT3G49780,AT5G49680,AT4G13890,AT1G07620,AT2G47270,AT3G56310,AT3G02150,AT1G09240,AT5G44610	5	AT1G75780,AT2G41940,AT1G12090,AT5G47370,AT2G06850
GO:0048366	leaf development	biological_process	0.13238	1	13	692	313	25640	11	AT5G11520,AT2G13810,AT5G39610,AT5G44610,AT1G69490,AT3G56400,AT2G40750,AT3G02150,AT4G16110,AT4G16690,AT2G45210	2	AT1G14280,AT2G41940
GO:0048364	root development	biological_process	0.44236	1	13	692	422	25640	11	AT2G39800,AT3G56310,AT1G09560,AT2G47270,AT1G12240,AT1G16510,AT5G44610,AT4G16110,AT3G53480,AT1G21410,AT5G49680	2	AT1G12090,AT5G25460
GO:0022622	root system development	biological_process	0.44595	1	13	692	423	25640	11	AT1G16510,AT5G44610,AT4G16110,AT3G56310,AT1G09560,AT2G39800,AT1G12240,AT2G47270,AT5G49680,AT1G21410,AT3G53480	2	AT1G12090,AT5G25460
GO:0010154	fruit development	biological_process	0.77454	1	13	692	527	25640	8	AT3G48990,AT4G11850,AT1G69490,AT1G02580,AT1G53580,AT4G16110,AT5G49360,AT3G51840	5	AT3G18050,AT2G41940,AT4G39800,AT1G18620,AT1G23080
GO:0005774	vacuolar membrane	cellular_component	0.86713	1	13	692	587	25640	10	AT3G14990,AT5G17860,AT5G14120,AT4G21534,AT3G01290,AT2G33150,AT5G57655,AT5G25250,AT5G25260,AT5G34940	3	AT2G02020,AT4G12730,AT1G20010
GO:0044437	vacuolar part	cellular_component	0.8687	1	13	692	588	25640	10	AT5G25250,AT5G57655,AT2G33150,AT5G34940,AT5G25260,AT3G01290,AT4G21534,AT5G14120,AT3G14990,AT5G17860	3	AT1G20010,AT4G12730,AT2G02020
GO:1901137	carbohydrate derivative biosynthetic process	biological_process	0.87825	1	13	692	583	25640	9	AT5G57910,AT5G58770,AT2G25450,AT1G63180,AT4G02380,AT5G44480,AT2G38860,AT1G79680,AT1G67070	4	AT5G20410,AT3G17390,AT4G39800,AT5G03545
GO:0008233	peptidase activity	molecular_function	0.92956	1	13	692	646	25640	11	AT2G38870,AT1G49050,AT4G25110,AT1G16420,AT2G38860,AT1G03220,AT3G19390,AT1G06430,AT4G22470,AT3G51330,AT2G34080	2	AT3G22142,AT2G45180
GO:0009888	tissue development	biological_process	0.97298	1	13	692	715	25640	10	AT5G25910,AT5G49680,AT1G09970,AT3G06500,AT1G53580,AT4G16110,AT5G44610,AT1G02580,AT1G47890,AT3G56310	3	AT3G63200,AT2G41940,AT1G12090
GO:0017111	nucleoside-triphosphatase activity	molecular_function	0.99885	1	13	692	880	25640	10	AT1G18200,AT4G16680,AT3G28580,AT3G53480,AT1G06430,AT3G28510,AT1G31540,AT4G14370,AT3G28540,AT3G63380	3	AT1G75780,AT5G52882,AT1G20010
GO:0016462	pyrophosphatase activity	molecular_function	0.99945	1	13	692	922	25640	10	AT3G28540,AT3G63380,AT1G31540,AT4G14370,AT3G53480,AT3G28510,AT1G06430,AT4G16680,AT1G18200,AT3G28580	3	AT1G75780,AT1G20010,AT5G52882
GO:0016818	hydrolase activity, acting on acid anhydrides, in phosphorus-containing anhydrides	molecular_function	0.99955	1	13	692	933	25640	10	AT1G06430,AT3G28510,AT3G53480,AT1G18200,AT4G16680,AT3G28580,AT3G63380,AT3G28540,AT1G31540,AT4G14370	3	AT1G75780,AT5G52882,AT1G20010
GO:0016817	hydrolase activity, acting on acid anhydrides	molecular_function	0.99964	1	13	692	947	25640	10	AT1G06430,AT3G28510,AT3G53480,AT3G28580,AT4G16680,AT1G18200,AT3G63380,AT3G28540,AT4G14370,AT1G31540	3	AT1G20010,AT5G52882,AT1G75780
GO:0031967	organelle envelope	cellular_component	0.99977	1	13	692	1026	25640	10	AT3G25760,AT1G20630,AT5G52570,AT4G32770,AT1G74360,AT5G04770,AT1G06430,AT4G03320,AT4G28390,AT2G05100	3	AT3G14210,AT5G20410,AT5G08530
GO:0031975	envelope	cellular_component	0.99978	1	13	692	1030	25640	10	AT4G32770,AT3G25760,AT1G20630,AT5G52570,AT2G05100,AT4G03320,AT4G28390,AT1G06430,AT1G74360,AT5G04770	3	AT3G14210,AT5G20410,AT5G08530
GO:0016853	isomerase activity	molecular_function	0.119	1	12	692	282	25640	10	AT4G25900,AT4G32770,AT1G67070,AT3G25760,AT3G47800,AT2G02390,AT1G63180,AT5G57655,AT3G45130,AT5G44480	2	AT4G39800,AT1G78970
GO:0031225	anchored component of membrane	cellular_component	0.12361	1	12	692	313	25640	7	AT3G51330,AT5G60950,AT5G20230,AT1G03220,AT5G44610,AT1G49050,AT5G19230	5	AT1G64640,AT5G53250,AT1G03870,AT4G12730,AT3G18050
GO:0016042	lipid catabolic process	biological_process	0.15232	1	12	692	292	25640	10	AT3G51840,AT5G14180,AT5G65110,AT2G33150,AT5G04040,AT4G11850,AT3G21780,AT3G56310,AT1G73610,AT2G26560	2	AT3G14210,AT3G63200
GO:0006066	alcohol metabolic process	biological_process	0.15694	1	12	692	293	25640	11	AT1G55960,AT2G03760,AT1G54570,AT3G21780,AT4G11850,AT3G12320,AT5G04040,AT2G36800,AT4G18010,AT4G37760,AT3G26840	1	AT4G39800
GO:1901607	alpha-amino acid biosynthetic process	biological_process	0.18619	1	12	692	304	25640	10	AT3G22740,AT2G13810,AT2G39800,AT5G46180,AT3G47340,AT1G25220,AT5G14120,AT5G05730,AT3G22460,AT4G15260	2	AT1G12090,AT4G35640
GO:0008652	cellular amino acid biosynthetic process	biological_process	0.31391	1	12	692	344	25640	10	AT2G13810,AT3G22740,AT4G15260,AT5G05730,AT3G22460,AT5G14120,AT1G25220,AT3G47340,AT5G46180,AT2G39800	2	AT4G35640,AT1G12090
GO:0016741	transferase activity, transferring one-carbon groups	molecular_function	0.37014	1	12	692	361	25640	10	AT4G13890,AT1G21100,AT1G67980,AT3G44860,AT5G38780,AT3G22740,AT1G02580,AT1G21120,AT1G33030,AT3G54150	2	AT1G36370,AT4G19120
GO:0016049	cell growth	biological_process	0.54501	1	12	692	419	25640	7	AT5G49680,AT5G60950,AT5G44610,AT1G16510,AT1G69490,AT1G09240,AT3G56310	5	AT1G75780,AT5G47370,AT2G06850,AT1G12090,AT1G10550
GO:2000026	regulation of multicellular organismal development	biological_process	0.76	1	12	692	492	25640	11	AT2G47270,AT1G09560,AT2G45210,AT3G48990,AT4G16110,AT3G56400,AT2G40750,AT1G02580,AT3G06500,AT2G30140,AT3G21150	1	AT3G63200
GO:0048316	seed development	biological_process	0.79715	1	12	692	500	25640	7	AT5G49360,AT3G51840,AT3G48990,AT4G11850,AT1G53580,AT4G16110,AT1G02580	5	AT2G41940,AT3G18050,AT1G18620,AT4G39800,AT1G23080
GO:0051239	regulation of multicellular organismal process	biological_process	0.81287	1	12	692	516	25640	11	AT2G30140,AT3G06500,AT3G21150,AT2G47270,AT1G09560,AT3G48990,AT2G45210,AT4G16110,AT2G40750,AT3G56400,AT1G02580	1	AT3G63200
GO:0051186	cofactor metabolic process	biological_process	0.82352	1	12	692	517	25640	9	AT5G57655,AT3G49160,AT4G13890,AT4G16690,AT4G32770,AT1G69720,AT4G13250,AT4G34180,AT1G09430	3	AT3G17390,AT1G36370,AT4G33790
GO:0009893	positive regulation of metabolic process	biological_process	0.89123	1	12	692	571	25640	8	AT5G24120,AT3G61890,AT5G46780,AT4G27260,AT1G67810,AT1G66880,AT5G67080,AT5G47220	4	AT3G58120,AT5G24660,AT2G41940,AT2G42380
GO:0009908	flower development	biological_process	0.95147	1	12	692	626	25640	10	AT5G25910,AT3G21150,AT3G63010,AT2G44010,AT5G39660,AT1G09970,AT2G30140,AT1G69490,AT1G47890,AT5G52250	2	AT1G29440,AT2G41940
GO:0090567	reproductive shoot system development	biological_process	0.95733	1	12	692	635	25640	10	AT5G52250,AT1G47890,AT1G69490,AT2G30140,AT2G44010,AT5G39660,AT1G09970,AT3G21150,AT5G25910,AT3G63010	2	AT2G41940,AT1G29440
GO:0009057	macromolecule catabolic process	biological_process	0.99669	1	12	692	797	25640	10	AT3G19390,AT1G21410,AT1G06430,AT2G34080,AT3G51330,AT1G49050,AT2G45220,AT4G13250,AT3G10740,AT1G03220	2	AT3G07010,AT5G48900
GO:0043233	organelle lumen	cellular_component	0.99983	1	12	692	990	25640	10	AT1G66040,AT2G33150,AT3G13450,AT3G45300,AT2G39660,AT1G03090,AT1G51760,AT3G48000,AT1G21400,AT5G46180	2	AT1G29500,AT3G17390
GO:0070013	intracellular organelle lumen	cellular_component	0.99983	1	12	692	990	25640	10	AT2G39660,AT1G03090,AT1G66040,AT2G33150,AT3G45300,AT3G13450,AT1G21400,AT5G46180,AT1G51760,AT3G48000	2	AT1G29500,AT3G17390
GO:0031974	membrane-enclosed lumen	cellular_component	0.99989	1	12	692	1017	25640	10	AT5G46180,AT1G21400,AT3G48000,AT1G51760,AT1G03090,AT2G39660,AT2G33150,AT3G13450,AT3G45300,AT1G66040	2	AT3G17390,AT1G29500
GO:0043234	protein complex	cellular_component	1	1	12	692	1716	25640	9	AT1G09430,AT5G52250,AT5G44610,AT1G02580,AT5G57900,AT3G51890,AT1G21410,AT2G05100,AT1G80440	3	AT1G75780,AT1G20010,AT5G08530
GO:0046486	glycerolipid metabolic process	biological_process	0.087834	1	11	692	246	25640	8	AT1G65510,AT3G49210,AT5G09290,AT1G54570,AT5G04040,AT4G11850,AT3G26840,AT4G18010	3	AT1G48300,AT3G10520,AT4G39800
GO:0000160	phosphorelay signal transduction system	biological_process	0.10939	1	11	692	262	25640	11	AT1G25560,AT3G23240,AT1G62300,AT3G50260,AT4G13820,AT2G02710,AT4G05100,AT5G47220,AT5G39610,AT4G17500,AT4G16110	0
GO:0016667	oxidoreductase activity, acting on a sulfur group of donors	molecular_function	0.14009	1	11	692	274	25640	10	AT3G24170,AT4G15690,AT2G44380,AT1G03850,AT4G21850,AT2G27660,AT2G17740,AT5G38900,AT2G21850,AT4G21840	1	AT1G06830
GO:0044272	sulfur compound biosynthetic process	biological_process	0.22124	1	11	692	287	25640	8	AT4G27260,AT1G09430,AT3G22460,AT5G14120,AT4G15260,AT2G38860,AT3G22740,AT2G25450	3	AT1G12090,AT4G35640,AT3G17390
GO:0009579	thylakoid	cellular_component	0.86633	1	11	692	546	25640	8	AT4G32770,AT3G25760,AT4G13250,AT3G09490,AT5G14780,AT2G05100,AT4G35770,AT1G06430	3	AT2G45180,AT2G10940,AT2G22170
GO:0044877	macromolecular complex binding	molecular_function	0.9128	1	11	692	537	25640	9	AT1G48000,AT1G01520,AT4G05100,AT4G21440,AT1G06180,AT1G71030,AT1G02580,AT5G44610,AT4G16110	2	AT2G18328,AT5G08520
GO:0009941	chloroplast envelope	cellular_component	0.96644	1	11	692	604	25640	9	AT1G06430,AT5G04770,AT2G05100,AT4G03320,AT4G28390,AT5G52570,AT1G20630,AT3G25760,AT4G32770	2	AT5G20410,AT3G14210
GO:0009526	plastid envelope	cellular_component	0.9738	1	11	692	620	25640	9	AT1G06430,AT5G04770,AT2G05100,AT4G03320,AT4G28390,AT1G20630,AT5G52570,AT3G25760,AT4G32770	2	AT5G20410,AT3G14210
GO:0009892	negative regulation of metabolic process	biological_process	0.97447	1	11	692	649	25640	7	AT2G43510,AT1G62300,AT3G21150,AT1G66040,AT1G73260,AT3G56400,AT1G02580	4	AT4G12390,AT5G03545,AT5G47370,AT2G32100
GO:0031984	organelle subcompartment	cellular_component	0.99522	1	11	692	756	25640	8	AT4G13250,AT3G25760,AT3G09490,AT4G15610,AT4G32770,AT5G44480,AT1G06430,AT2G05100	3	AT2G10940,AT2G45180,AT4G19120
GO:0022607	cellular component assembly	biological_process	0.9965	1	11	692	771	25640	8	AT5G60950,AT4G02650,AT2G39518,AT2G24240,AT5G24120,AT1G64660,AT5G44610,AT1G67810	3	AT1G20010,AT1G75780,AT2G41940
GO:0043603	cellular amide metabolic process	biological_process	0.99701	1	11	692	843	25640	9	AT4G26060,AT3G47340,AT3G56310,AT4G08870,AT3G20250,AT1G69610,AT4G13890,AT3G24170,AT1G69920	2	AT1G36370,AT4G04955
GO:0030154	cell differentiation	biological_process	0.99781	1	11	692	807	25640	9	AT2G47270,AT3G56310,AT3G02150,AT5G44610,AT1G09240,AT3G49780,AT1G07620,AT4G13890,AT5G49680	2	AT2G41940,AT1G12090
GO:0006996	organelle organization	biological_process	1	1	11	692	1679	25640	8	AT2G33150,AT1G66040,AT4G02650,AT4G13890,AT5G24120,AT5G44610,AT4G34180,AT3G56310	3	AT5G24660,AT1G04770,AT2G41940
GO:0005777	peroxisome	cellular_component	0.10807	1	10	692	224	25640	9	AT1G20630,AT5G16370,AT1G26930,AT2G33150,AT5G65110,AT3G51840,AT5G11520,AT3G24170,AT5G27600	1	AT3G14210
GO:0042579	microbody	cellular_component	0.10807	1	10	692	224	25640	9	AT5G27600,AT3G24170,AT5G11520,AT5G65110,AT2G33150,AT3G51840,AT1G26930,AT5G16370,AT1G20630	1	AT3G14210
GO:0071369	cellular response to ethylene stimulus	biological_process	0.10847	1	10	692	231	25640	10	AT4G13820,AT1G25560,AT3G23240,AT1G62300,AT3G50260,AT5G47220,AT4G17500,AT5G39610,AT4G16110,AT4G05100	0
GO:1901361	organic cyclic compound catabolic process	biological_process	0.28202	1	10	692	274	25640	9	AT2G38860,AT4G16690,AT1G69720,AT5G54080,AT5G38710,AT4G13250,AT4G34180,AT2G02390,AT3G09220	1	AT4G04955
GO:0008168	methyltransferase activity	molecular_function	0.57265	1	10	692	349	25640	9	AT3G22740,AT5G38780,AT3G44860,AT1G21100,AT1G67980,AT1G33030,AT3G54150,AT1G02580,AT1G21120	1	AT4G19120
GO:0034637	cellular carbohydrate biosynthetic process	biological_process	0.57776	1	10	692	348	25640	8	AT1G63180,AT2G28110,AT1G23870,AT1G60140,AT5G44480,AT2G32530,AT1G70290,AT2G18700	2	AT5G51460,AT4G39800
GO:0009891	positive regulation of biosynthetic process	biological_process	0.60261	1	10	692	369	25640	6	AT3G61890,AT5G24120,AT1G66880,AT5G47220,AT5G46780,AT4G27260	4	AT5G24660,AT3G58120,AT2G42380,AT2G41940
GO:0042578	phosphoric ester hydrolase activity	molecular_function	0.63758	1	10	692	364	25640	7	AT5G09290,AT4G31860,AT4G32950,AT1G34750,AT4G18010,AT1G72770,AT4G11850	3	AT3G16800,AT5G51460,AT5G02760
GO:0003682	chromatin binding	molecular_function	0.64011	1	10	692	377	25640	8	AT1G02580,AT4G16110,AT4G05100,AT4G21440,AT1G71030,AT1G06180,AT1G48000,AT1G01520	2	AT5G08520,AT2G18328
GO:0031324	negative regulation of cellular metabolic process	biological_process	0.68217	1	10	692	393	25640	7	AT1G02580,AT3G56400,AT3G21150,AT1G66040,AT1G73260,AT1G62300,AT2G43510	3	AT2G32100,AT5G47370,AT5G03545
GO:0031325	positive regulation of cellular metabolic process	biological_process	0.7342	1	10	692	408	25640	6	AT3G61890,AT5G24120,AT5G47220,AT1G67810,AT5G67080,AT4G27260	4	AT3G58120,AT5G24660,AT2G41940,AT2G42380
GO:0034220	ion transmembrane transport	biological_process	0.81408	1	10	692	434	25640	7	AT5G04770,AT3G11900,AT5G40780,AT4G21120,AT1G31820,AT3G63380,AT5G20480	3	AT5G18290,AT1G12500,AT5G46240
GO:0048589	developmental growth	biological_process	0.83002	1	10	692	449	25640	5	AT4G16110,AT1G09240,AT5G44610,AT3G56310,AT5G49680	5	AT3G63200,AT2G06850,AT5G47370,AT1G12090,AT1G75780
GO:0010605	negative regulation of macromolecule metabolic process	biological_process	0.87685	1	10	692	474	25640	7	AT1G02580,AT3G56400,AT1G73260,AT1G66040,AT3G21150,AT1G62300,AT2G43510	3	AT2G32100,AT5G47370,AT5G03545
GO:0016874	ligase activity	molecular_function	0.90415	1	10	692	484	25640	9	AT5G27600,AT5G63970,AT1G03090,AT1G66040,AT5G16370,AT3G48990,AT3G47340,AT5G67340,AT4G27260	1	AT4G03400
GO:0044431	Golgi apparatus part	cellular_component	0.94809	1	10	692	517	25640	8	AT2G32530,AT4G15610,AT2G28110,AT2G34940,AT5G44480,AT3G51890,AT4G20110,AT1G30900	2	AT3G62660,AT4G19120
GO:0009570	chloroplast stroma	cellular_component	0.99136	1	10	692	644	25640	9	AT4G36040,AT3G48990,AT4G15530,AT3G26840,AT4G32770,AT3G49160,AT2G05100,AT4G02520,AT1G54570	1	AT1G20010
GO:0009532	plastid stroma	cellular_component	0.99363	1	10	692	662	25640	9	AT4G15530,AT3G26840,AT4G32770,AT3G48990,AT4G36040,AT4G02520,AT2G05100,AT3G49160,AT1G54570	1	AT1G20010
GO:0042445	hormone metabolic process	biological_process	0.15455	1	9	692	208	25640	8	AT1G08050,AT2G03760,AT5G63970,AT2G36800,AT2G38860,AT1G25220,AT3G44300,AT5G05730	1	AT1G04180
GO:0008509	anion transmembrane transporter activity	molecular_function	0.16022	1	9	692	202	25640	6	AT1G31820,AT4G21120,AT4G28390,AT5G04770,AT5G40780,AT3G11900	3	AT1G78000,AT1G52190,AT3G12520
GO:0042440	pigment metabolic process	biological_process	0.27563	1	9	692	242	25640	9	AT1G71030,AT4G13250,AT5G52570,AT1G75040,AT4G16690,AT4G27830,AT5G63600,AT1G69720,AT1G19960	0
GO:0019439	aromatic compound catabolic process	biological_process	0.36637	1	9	692	264	25640	8	AT3G09220,AT2G02390,AT1G69720,AT5G54080,AT4G16690,AT2G38860,AT4G13250,AT4G34180	1	AT4G04955
GO:0015672	monovalent inorganic cation transport	biological_process	0.42103	1	9	692	277	25640	7	AT4G36670,AT4G23700,AT1G30220,AT1G11260,AT3G56310,AT2G25090,AT5G17860	2	AT5G46240,AT5G44680
GO:0016311	dephosphorylation	biological_process	0.48062	1	9	692	290	25640	5	AT1G72770,AT4G18010,AT1G34750,AT4G32950,AT4G31860	4	AT5G02760,AT2G41940,AT5G51460,AT3G16800
GO:0016791	phosphatase activity	molecular_function	0.5181	1	9	692	298	25640	6	AT4G18010,AT1G34750,AT1G72770,AT4G32950,AT4G31860,AT5G09290	3	AT5G02760,AT3G16800,AT5G51460
GO:0044429	mitochondrial part	cellular_component	0.79654	1	9	692	426	25640	8	AT1G03090,AT1G74360,AT3G13450,AT3G45300,AT4G28390,AT1G21400,AT5G46180,AT3G48000	1	AT5G08530
GO:0048229	gametophyte development	biological_process	0.87767	1	9	692	425	25640	7	AT1G63180,AT4G13890,AT1G07620,AT5G54470,AT5G63160,AT1G09240,AT2G39800	2	AT2G42380,AT2G37950
GO:0055086	nucleobase-containing small molecule metabolic process	biological_process	0.99144	1	9	692	605	25640	7	AT5G44480,AT1G63180,AT5G57655,AT3G49160,AT1G67070,AT4G34180,AT1G79680	2	AT4G04955,AT3G17390
GO:0030258	lipid modification	biological_process	0.085724	1	8	692	152	25640	7	AT5G09290,AT4G21534,AT5G65110,AT2G33150,AT3G51840,AT3G56310,AT4G18010	1	AT5G20410
GO:0009311	oligosaccharide metabolic process	biological_process	0.088873	1	8	692	155	25640	7	AT1G23870,AT1G60140,AT1G70290,AT3G56310,AT2G18700,AT1G12240,AT3G57520	1	AT5G51460
GO:0000096	sulfur amino acid metabolic process	biological_process	0.13442	1	8	692	173	25640	5	AT5G14120,AT4G15260,AT3G22460,AT1G64660,AT3G22740	3	AT1G12090,AT4G35640,AT3G17390
GO:0071365	cellular response to auxin stimulus	biological_process	0.15938	1	8	692	181	25640	3	AT4G02520,AT1G21410,AT3G53480	5	AT1G04240,AT1G52830,AT1G23080,AT5G47370,AT4G32280
GO:0006721	terpenoid metabolic process	biological_process	0.30652	1	8	692	217	25640	7	AT1G54570,AT3G21500,AT3G26840,AT4G32770,AT5G52570,AT1G61120,AT3G21780	1	AT1G15550
GO:0009966	regulation of signal transduction	biological_process	0.42894	1	8	692	242	25640	6	AT1G15670,AT3G63010,AT1G80440,AT2G33150,AT5G42440,AT5G67080	2	AT1G51940,AT1G23080
GO:0023051	regulation of signaling	biological_process	0.44095	1	8	692	246	25640	6	AT1G80440,AT3G63010,AT2G33150,AT1G15670,AT5G42440,AT5G67080	2	AT1G51940,AT1G23080
GO:0010646	regulation of cell communication	biological_process	0.45703	1	8	692	250	25640	6	AT2G33150,AT3G63010,AT1G80440,AT1G15670,AT5G67080,AT5G42440	2	AT1G51940,AT1G23080
GO:0016651	oxidoreductase activity, acting on NAD(P)H	molecular_function	0.4623	1	8	692	264	25640	7	AT2G44380,AT3G24170,AT3G09940,AT2G21850,AT2G17740,AT2G27660,AT4G15610	1	AT5G08530
GO:0052689	carboxylic ester hydrolase activity	molecular_function	0.47708	1	8	692	276	25640	6	AT5G14180,AT5G18630,AT4G16690,AT5G04040,AT3G48080,AT2G45220	2	AT5G23870,AT4G12390
GO:0008289	lipid binding	molecular_function	0.47842	1	8	692	269	25640	8	AT1G55960,AT4G02650,AT2G31020,AT4G24230,AT4G11850,AT4G16670,AT5G44610,AT4G00700	0
GO:0009555	pollen development	biological_process	0.51289	1	8	692	264	25640	6	AT1G63180,AT4G13890,AT5G54470,AT1G09240,AT5G63160,AT2G39800	2	AT2G42380,AT2G37950
GO:0045892	negative regulation of transcription, DNA-templated	biological_process	0.53356	1	8	692	275	25640	5	AT1G66040,AT3G21150,AT1G62300,AT1G02580,AT3G56400	3	AT5G47370,AT2G32100,AT5G03545
GO:1902679	negative regulation of RNA biosynthetic process	biological_process	0.54194	1	8	692	277	25640	5	AT3G21150,AT1G66040,AT1G62300,AT1G02580,AT3G56400	3	AT2G32100,AT5G47370,AT5G03545
GO:1903507	negative regulation of nucleic acid-templated transcription	biological_process	0.54194	1	8	692	277	25640	5	AT1G02580,AT3G56400,AT1G62300,AT1G66040,AT3G21150	3	AT5G03545,AT2G32100,AT5G47370
GO:0051253	negative regulation of RNA metabolic process	biological_process	0.54632	1	8	692	278	25640	5	AT1G62300,AT3G21150,AT1G66040,AT3G56400,AT1G02580	3	AT5G03545,AT5G47370,AT2G32100
GO:0042546	cell wall biogenesis	biological_process	0.59828	1	8	692	286	25640	3	AT3G48580,AT2G28110,AT5G60950	5	AT5G23750,AT1G11545,AT1G10550,AT2G06850,AT4G35320
GO:0045934	negative regulation of nucleobase-containing compound metabolic process	biological_process	0.6173	1	8	692	296	25640	5	AT1G62300,AT1G66040,AT3G21150,AT1G02580,AT3G56400	3	AT5G03545,AT2G32100,AT5G47370
GO:2000113	negative regulation of cellular macromolecule biosynthetic process	biological_process	0.61792	1	8	692	296	25640	5	AT1G62300,AT1G66040,AT3G21150,AT3G56400,AT1G02580	3	AT5G03545,AT5G47370,AT2G32100
GO:0010558	negative regulation of macromolecule biosynthetic process	biological_process	0.62555	1	8	692	298	25640	5	AT1G66040,AT3G21150,AT1G62300,AT3G56400,AT1G02580	3	AT2G32100,AT5G47370,AT5G03545
GO:0006720	isoprenoid metabolic process	biological_process	0.64631	1	8	692	299	25640	7	AT1G61120,AT3G21780,AT5G52570,AT3G26840,AT4G32770,AT3G21500,AT1G54570	1	AT1G15550
GO:0031327	negative regulation of cellular biosynthetic process	biological_process	0.67023	1	8	692	310	25640	5	AT1G66040,AT3G21150,AT1G62300,AT1G02580,AT3G56400	3	AT2G32100,AT5G47370,AT5G03545
GO:0009890	negative regulation of biosynthetic process	biological_process	0.68078	1	8	692	314	25640	5	AT1G62300,AT3G21150,AT1G66040,AT1G02580,AT3G56400	3	AT5G03545,AT2G32100,AT5G47370
GO:0051172	negative regulation of nitrogen compound metabolic process	biological_process	0.68364	1	8	692	314	25640	5	AT3G56400,AT1G02580,AT1G66040,AT3G21150,AT1G62300	3	AT2G32100,AT5G47370,AT5G03545
GO:0031328	positive regulation of cellular biosynthetic process	biological_process	0.70927	1	8	692	324	25640	4	AT5G24120,AT3G61890,AT4G27260,AT5G47220	4	AT5G24660,AT3G58120,AT2G41940,AT2G42380
GO:0051173	positive regulation of nitrogen compound metabolic process	biological_process	0.72122	1	8	692	327	25640	4	AT5G24120,AT3G61890,AT4G27260,AT5G47220	4	AT3G58120,AT5G24660,AT2G42380,AT2G41940
GO:0090558	plant epidermis development	biological_process	0.7285	1	8	692	331	25640	6	AT1G47890,AT3G56310,AT5G44610,AT1G09970,AT5G49680,AT5G25910	2	AT2G41940,AT1G12090
GO:0060560	developmental growth involved in morphogenesis	biological_process	0.73446	1	8	692	331	25640	4	AT5G49680,AT5G44610,AT1G09240,AT3G56310	4	AT1G75780,AT2G06850,AT5G47370,AT1G12090
GO:0000139	Golgi membrane	cellular_component	0.80186	1	8	692	341	25640	7	AT2G32530,AT5G44480,AT3G51890,AT4G20110,AT2G34940,AT2G28110,AT1G30900	1	AT3G62660
GO:0004175	endopeptidase activity	molecular_function	0.8624	1	8	692	370	25640	8	AT3G19390,AT1G06430,AT3G51330,AT2G34080,AT1G49050,AT4G25110,AT1G16420,AT1G03220	0
GO:0006732	coenzyme metabolic process	biological_process	0.88081	1	8	692	391	25640	5	AT1G09430,AT4G34180,AT4G13890,AT3G49160,AT5G57655	3	AT4G33790,AT1G36370,AT3G17390
GO:0010604	positive regulation of macromolecule metabolic process	biological_process	0.88338	1	8	692	398	25640	4	AT5G24120,AT3G61890,AT5G47220,AT5G67080	4	AT5G24660,AT3G58120,AT2G42380,AT2G41940
GO:0010629	negative regulation of gene expression	biological_process	0.8899	1	8	692	396	25640	5	AT3G56400,AT1G02580,AT1G62300,AT1G66040,AT3G21150	3	AT5G03545,AT5G47370,AT2G32100
GO:0044264	cellular polysaccharide metabolic process	biological_process	0.9299	1	8	692	419	25640	5	AT1G63180,AT2G28110,AT5G44480,AT2G32530,AT3G48580	3	AT2G06850,AT1G11545,AT1G10550
GO:0009534	chloroplast thylakoid	cellular_component	0.93178	1	8	692	465	25640	6	AT4G32770,AT3G25760,AT4G13250,AT3G09490,AT2G05100,AT1G06430	2	AT2G45180,AT2G10940
GO:0031976	plastid thylakoid	cellular_component	0.93281	1	8	692	466	25640	6	AT3G25760,AT4G13250,AT3G09490,AT4G32770,AT1G06430,AT2G05100	2	AT2G45180,AT2G10940
GO:0065009	regulation of molecular function	biological_process	0.94007	1	8	692	461	25640	7	AT5G52250,AT1G67810,AT5G67080,AT5G20480,AT2G43510,AT1G73260,AT3G48530	1	AT4G12390
GO:0048569	post-embryonic organ development	biological_process	0.94121	1	8	692	446	25640	6	AT1G47890,AT2G44010,AT1G09970,AT1G21410,AT5G25910,AT3G63010	2	AT2G41940,AT1G29440
GO:0042592	homeostatic process	biological_process	0.95081	1	8	692	464	25640	5	AT1G03850,AT4G15690,AT4G23700,AT3G24170,AT4G27260	3	AT5G18290,AT1G06830,AT1G23080
GO:0030163	protein catabolic process	biological_process	0.9709	1	8	692	488	25640	8	AT1G49050,AT4G13250,AT1G03220,AT3G19390,AT1G21410,AT1G06430,AT2G34080,AT3G51330	0
GO:0032259	methylation	biological_process	0.97671	1	8	692	488	25640	7	AT1G21100,AT1G67980,AT1G66040,AT3G44860,AT1G21120,AT3G54150,AT1G33030	1	AT4G19120
GO:0070011	peptidase activity, acting on L-amino acid peptides	molecular_function	0.99189	1	8	692	543	25640	8	AT4G25110,AT1G16420,AT1G03220,AT1G49050,AT3G51330,AT2G34080,AT3G19390,AT1G06430	0
GO:0090407	organophosphate biosynthetic process	biological_process	0.99669	1	8	692	616	25640	7	AT1G67070,AT3G12320,AT1G79680,AT1G55960,AT5G44480,AT1G65510,AT1G63180	1	AT4G39800
GO:0043933	macromolecular complex subunit organization	biological_process	1	1	8	692	1004	25640	6	AT4G02650,AT1G66040,AT2G24240,AT5G24120,AT5G44610,AT1G64660	2	AT1G20010,AT1G75780
GO:0009069	serine family amino acid metabolic process	biological_process	0.077203	1	7	692	126	25640	4	AT4G13890,AT3G22460,AT5G14120,AT4G15260	3	AT1G36370,AT4G35640,AT1G12090
GO:0015293	symporter activity	molecular_function	0.083939	1	7	692	123	25640	5	AT5G40780,AT1G30220,AT1G11260,AT4G36670,AT1G31820	2	AT3G12520,AT1G78000
GO:0000041	transition metal ion transport	biological_process	0.092926	1	7	692	138	25640	7	AT3G14680,AT3G19390,AT2G44010,AT2G04040,AT5G44610,AT2G39410,AT5G63600	0
GO:0006643	membrane lipid metabolic process	biological_process	0.10702	1	7	692	136	25640	5	AT4G21534,AT3G56310,AT4G11850,AT4G02380,AT5G57910	2	AT5G03545,AT5G20410
GO:0016209	antioxidant activity	molecular_function	0.14474	1	7	692	152	25640	7	AT2G02390,AT3G24170,AT4G02520,AT1G20630,AT1G65970,AT4G37520,AT4G31870	0
GO:0016835	carbon-oxygen lyase activity	molecular_function	0.20717	1	7	692	161	25640	5	AT1G61120,AT3G14990,AT5G22300,AT3G22460,AT3G44300	2	AT3G07010,AT5G48900
GO:0045017	glycerolipid biosynthetic process	biological_process	0.22483	1	7	692	181	25640	4	AT1G65510,AT3G49210,AT3G26840,AT1G54570	3	AT1G48300,AT3G10520,AT4G39800
GO:0009734	auxin-activated signaling pathway	biological_process	0.22816	1	7	692	170	25640	2	AT4G02520,AT1G21410	5	AT1G23080,AT5G47370,AT1G52830,AT4G32280,AT1G04240
GO:0006470	protein dephosphorylation	biological_process	0.25499	1	7	692	176	25640	4	AT4G31860,AT4G32950,AT1G72770,AT1G34750	3	AT2G41940,AT5G02760,AT3G16800
GO:0008643	carbohydrate transport	biological_process	0.27537	1	7	692	179	25640	5	AT4G32770,AT4G36670,AT1G30220,AT1G11260,AT3G14770	2	AT1G12500,AT5G18290
GO:0098656	anion transmembrane transport	biological_process	0.36597	1	7	692	196	25640	6	AT5G40780,AT3G11900,AT5G04770,AT5G20480,AT4G21120,AT1G31820	1	AT1G12500
GO:0009735	response to cytokinin	biological_process	0.5057	1	7	692	237	25640	5	AT3G48990,AT1G15670,AT1G03850,AT1G80440,AT4G16110	2	AT1G78100,AT1G69040
GO:0044036	cell wall macromolecule metabolic process	biological_process	0.51357	1	7	692	231	25640	4	AT2G28110,AT3G10740,AT3G48580,AT5G15870	3	AT1G11545,AT1G10550,AT2G06850
GO:0046700	heterocycle catabolic process	biological_process	0.57392	1	7	692	245	25640	6	AT5G38710,AT4G13250,AT4G34180,AT2G38860,AT4G16690,AT1G69720	1	AT4G04955
GO:0021700	developmental maturation	biological_process	0.60444	1	7	692	253	25640	4	AT1G69490,AT5G44610,AT5G49680,AT3G56310	3	AT1G18620,AT3G18050,AT1G12090
GO:0010015	root morphogenesis	biological_process	0.60513	1	7	692	256	25640	5	AT1G21410,AT3G56310,AT5G49680,AT5G44610,AT4G16110	2	AT5G25460,AT1G12090
GO:0030234	enzyme regulator activity	molecular_function	0.6986	1	7	692	308	25640	6	AT2G43510,AT2G45220,AT2G38870,AT1G67810,AT1G73260,AT3G48530	1	AT4G12390
GO:0009826	unidimensional cell growth	biological_process	0.70165	1	7	692	283	25640	3	AT5G44610,AT1G09240,AT5G49680	4	AT1G12090,AT1G75780,AT5G47370,AT2G06850
GO:0045893	positive regulation of transcription, DNA-templated	biological_process	0.71376	1	7	692	286	25640	3	AT5G24120,AT3G61890,AT5G47220	4	AT5G24660,AT2G41940,AT3G58120,AT2G42380
GO:1902680	positive regulation of RNA biosynthetic process	biological_process	0.71376	1	7	692	286	25640	3	AT5G24120,AT5G47220,AT3G61890	4	AT2G41940,AT2G42380,AT3G58120,AT5G24660
GO:1903508	positive regulation of nucleic acid-templated transcription	biological_process	0.71376	1	7	692	286	25640	3	AT5G24120,AT5G47220,AT3G61890	4	AT2G42380,AT2G41940,AT3G58120,AT5G24660
GO:0051254	positive regulation of RNA metabolic process	biological_process	0.72024	1	7	692	288	25640	3	AT5G47220,AT3G61890,AT5G24120	4	AT2G41940,AT3G58120,AT2G42380,AT5G24660
GO:0045935	positive regulation of nucleobase-containing compound metabolic process	biological_process	0.76903	1	7	692	304	25640	3	AT5G24120,AT5G47220,AT3G61890	4	AT2G41940,AT3G58120,AT2G42380,AT5G24660
GO:0010628	positive regulation of gene expression	biological_process	0.79325	1	7	692	314	25640	3	AT5G24120,AT5G47220,AT3G61890	4	AT2G41940,AT2G42380,AT3G58120,AT5G24660
GO:0010557	positive regulation of macromolecule biosynthetic process	biological_process	0.8034	1	7	692	317	25640	3	AT5G24120,AT5G47220,AT3G61890	4	AT2G41940,AT2G42380,AT3G58120,AT5G24660
GO:0098772	molecular function regulator	molecular_function	0.81675	1	7	692	349	25640	6	AT2G38870,AT2G43510,AT2G45220,AT1G73260,AT3G48530,AT1G67810	1	AT4G12390
GO:0016052	carbohydrate catabolic process	biological_process	0.81905	1	7	692	308	25640	5	AT4G34180,AT3G10740,AT3G57520,AT2G45220,AT3G49160	2	AT5G48900,AT3G07010
GO:0048437	floral organ development	biological_process	0.85474	1	7	692	341	25640	5	AT1G09970,AT2G44010,AT1G47890,AT3G63010,AT5G25910	2	AT1G29440,AT2G41940
GO:0044436	thylakoid part	cellular_component	0.93505	1	7	692	426	25640	5	AT2G05100,AT1G06430,AT3G09490,AT3G25760,AT4G13250	2	AT2G45180,AT2G10940
GO:0005198	structural molecule activity	molecular_function	0.95729	1	7	692	498	25640	4	AT3G51890,AT4G26060,AT1G51270,AT1G69610	3	AT3G20470,AT1G75780,AT1G20010
GO:0000902	cell morphogenesis	biological_process	0.96397	1	7	692	425	25640	3	AT1G09240,AT5G49680,AT5G44610	4	AT2G06850,AT5G47370,AT1G75780,AT1G12090
GO:0006091	generation of precursor metabolites and energy	biological_process	0.96701	1	7	692	447	25640	7	AT2G05100,AT3G49160,AT2G41730,AT5G24120,AT1G19530,AT3G09490,AT4G34180	0
GO:0006461	protein complex assembly	biological_process	0.96766	1	7	692	445	25640	5	AT2G24240,AT5G44610,AT4G02650,AT1G64660,AT5G24120	2	AT1G75780,AT1G20010
GO:0070271	protein complex biogenesis	biological_process	0.96981	1	7	692	449	25640	5	AT5G24120,AT2G24240,AT1G64660,AT4G02650,AT5G44610	2	AT1G75780,AT1G20010
GO:0032989	cellular component morphogenesis	biological_process	0.9839	1	7	692	472	25640	3	AT5G49680,AT1G09240,AT5G44610	4	AT1G75780,AT1G12090,AT5G47370,AT2G06850
GO:0016482	cytoplasmic transport	biological_process	0.99099	1	7	692	511	25640	7	AT5G15870,AT2G39210,AT4G03320,AT4G23700,AT1G18200,AT4G34180,AT3G56310	0
GO:0071822	protein complex subunit organization	biological_process	0.99163	1	7	692	524	25640	5	AT2G24240,AT5G44610,AT1G64660,AT4G02650,AT5G24120	2	AT1G75780,AT1G20010
GO:0065003	macromolecular complex assembly	biological_process	0.99501	1	7	692	550	25640	5	AT5G24120,AT5G44610,AT1G64660,AT4G02650,AT2G24240	2	AT1G20010,AT1G75780
GO:0009117	nucleotide metabolic process	biological_process	0.99599	1	7	692	548	25640	7	AT1G63180,AT5G57655,AT1G79680,AT3G49160,AT1G67070,AT5G44480,AT4G34180	0
GO:0006753	nucleoside phosphate metabolic process	biological_process	0.99644	1	7	692	554	25640	7	AT1G79680,AT3G49160,AT5G57655,AT1G63180,AT1G67070,AT5G44480,AT4G34180	0
GO:0042542	response to hydrogen peroxide	biological_process	0.10786	1	6	692	116	25640	6	AT1G20630,AT4G37610,AT5G46350,AT5G63160,AT1G16420,AT1G73260	0
GO:0008514	organic anion transmembrane transporter activity	molecular_function	0.1214	1	6	692	111	25640	6	AT5G04770,AT3G11900,AT5G40780,AT4G28390,AT1G31820,AT4G21120	0
GO:0005984	disaccharide metabolic process	biological_process	0.14982	1	6	692	122	25640	5	AT1G60140,AT1G12240,AT1G23870,AT2G18700,AT1G70290	1	AT5G51460
GO:0048511	rhythmic process	biological_process	0.15997	1	6	692	127	25640	4	AT4G37520,AT3G12320,AT3G06500,AT3G14620	2	AT3G58850,AT5G12050
GO:0004601	peroxidase activity	molecular_function	0.17992	1	6	692	132	25640	6	AT1G65970,AT1G20630,AT4G37520,AT4G31870,AT2G02390,AT4G02520	0
GO:0044242	cellular lipid catabolic process	biological_process	0.18429	1	6	692	132	25640	6	AT3G21780,AT3G56310,AT5G04040,AT3G51840,AT5G65110,AT2G33150	0
GO:0016684	oxidoreductase activity, acting on peroxide as acceptor	molecular_function	0.20461	1	6	692	138	25640	6	AT4G31870,AT4G37520,AT1G20630,AT1G65970,AT4G02520,AT2G02390	0
GO:0000097	sulfur amino acid biosynthetic process	biological_process	0.25322	1	6	692	147	25640	4	AT3G22740,AT5G14120,AT4G15260,AT3G22460	2	AT1G12090,AT4G35640
GO:0051536	iron-sulfur cluster binding	molecular_function	0.26229	1	6	692	160	25640	4	AT1G03850,AT2G39518,AT4G15690,AT4G15610	2	AT5G08530,AT1G06830
GO:0051540	metal cluster binding	molecular_function	0.26229	1	6	692	160	25640	4	AT1G03850,AT2G39518,AT4G15690,AT4G15610	2	AT5G08530,AT1G06830
GO:0010410	hemicellulose metabolic process	biological_process	0.27794	1	6	692	151	25640	3	AT3G10740,AT2G28110,AT3G48580	3	AT1G10550,AT1G11545,AT2G06850
GO:0005516	calmodulin binding	molecular_function	0.28621	1	6	692	148	25640	6	AT2G23320,AT4G37610,AT3G20410,AT5G61260,AT5G63160,AT5G44610	0
GO:0004721	phosphoprotein phosphatase activity	molecular_function	0.34668	1	6	692	163	25640	4	AT4G31860,AT1G72770,AT4G32950,AT1G34750	2	AT5G02760,AT3G16800
GO:0010383	cell wall polysaccharide metabolic process	biological_process	0.42381	1	6	692	178	25640	3	AT2G28110,AT3G10740,AT3G48580	3	AT1G11545,AT1G10550,AT2G06850
GO:0008757	S-adenosylmethionine-dependent methyltransferase activity	molecular_function	0.47764	1	6	692	187	25640	5	AT1G02580,AT1G67980,AT3G44860,AT3G54150,AT3G22740	1	AT4G19120
GO:0044270	cellular nitrogen compound catabolic process	biological_process	0.72127	1	6	692	245	25640	5	AT1G69720,AT4G16690,AT2G38860,AT4G34180,AT4G13250	1	AT4G04955
GO:0009886	post-embryonic morphogenesis	biological_process	0.85428	1	6	692	301	25640	6	AT5G25910,AT1G02580,AT3G63010,AT1G21410,AT1G47890,AT1G09970	0
GO:0019001	guanyl nucleotide binding	molecular_function	0.87078	1	6	692	304	25640	4	AT2G46430,AT1G07620,AT1G18200,AT1G02440	2	AT1G20010,AT1G75780
GO:0032561	guanyl ribonucleotide binding	molecular_function	0.87078	1	6	692	304	25640	4	AT1G02440,AT1G18200,AT2G46430,AT1G07620	2	AT1G75780,AT1G20010
GO:0071669	plant-type cell wall organization or biogenesis	biological_process	0.89921	1	6	692	318	25640	3	AT2G28110,AT1G48000,AT5G60950	3	AT1G10550,AT1G20190,AT2G40610
GO:0048580	regulation of post-embryonic development	biological_process	0.9148	1	6	692	324	25640	6	AT4G16110,AT1G02580,AT3G21150,AT3G06500,AT2G30140,AT3G48990	0
GO:0009535	chloroplast thylakoid membrane	cellular_component	0.93699	1	6	692	379	25640	4	AT2G05100,AT3G25760,AT4G13250,AT1G06430	2	AT2G45180,AT2G10940
GO:0055035	plastid thylakoid membrane	cellular_component	0.939	1	6	692	381	25640	4	AT1G06430,AT3G25760,AT4G13250,AT2G05100	2	AT2G45180,AT2G10940
GO:0000271	polysaccharide biosynthetic process	biological_process	0.94461	1	6	692	347	25640	4	AT5G44480,AT2G28110,AT1G63180,AT2G32530	2	AT1G12090,AT3G62660
GO:0042651	thylakoid membrane	cellular_component	0.95219	1	6	692	397	25640	4	AT3G25760,AT4G13250,AT1G06430,AT2G05100	2	AT2G45180,AT2G10940
GO:0009793	embryo development ending in seed dormancy	biological_process	0.95434	1	6	692	359	25640	3	AT3G51840,AT1G53580,AT4G11850	3	AT1G23080,AT4G39800,AT2G41940
GO:0034357	photosynthetic membrane	cellular_component	0.95453	1	6	692	401	25640	4	AT1G06430,AT4G13250,AT3G25760,AT2G05100	2	AT2G10940,AT2G45180
GO:0009790	embryo development	biological_process	0.96875	1	6	692	382	25640	3	AT3G51840,AT1G53580,AT4G11850	3	AT1G23080,AT4G39800,AT2G41940
GO:0005768	endosome	cellular_component	0.97273	1	6	692	387	25640	5	AT2G34940,AT1G30900,AT4G15610,AT5G25250,AT4G23700	1	AT4G19120
GO:0050790	regulation of catalytic activity	biological_process	0.97771	1	6	692	428	25640	5	AT5G67080,AT1G67810,AT1G73260,AT3G48530,AT2G43510	1	AT4G12390
GO:0008324	cation transmembrane transporter activity	molecular_function	0.97912	1	6	692	405	25640	5	AT3G63380,AT1G11260,AT1G30220,AT4G36670,AT4G23700	1	AT5G46240
GO:0005840	ribosome	cellular_component	0.9824	1	6	692	508	25640	5	AT1G03090,AT1G20630,AT1G07610,AT4G26060,AT1G69610	1	AT3G14210
GO:0032268	regulation of cellular protein metabolic process	biological_process	0.98256	1	6	692	420	25640	5	AT2G43510,AT5G67080,AT3G20250,AT3G48530,AT1G73260	1	AT2G41940
GO:0051246	regulation of protein metabolic process	biological_process	0.98592	1	6	692	431	25640	5	AT5G67080,AT3G20250,AT3G48530,AT1G73260,AT2G43510	1	AT2G41940
GO:0016192	vesicle-mediated transport	biological_process	0.99732	1	6	692	515	25640	6	AT3G51890,AT3G56310,AT5G15870,AT5G25250,AT2G39210,AT4G02650	0
GO:0030529	ribonucleoprotein complex	cellular_component	0.99998	1	6	692	815	25640	5	AT1G69610,AT4G26060,AT1G07610,AT1G20630,AT1G03090	1	AT3G14210
GO:0044428	nuclear part	cellular_component	1	1	6	692	1086	25640	4	AT2G39660,AT2G33150,AT1G02580,AT1G66040	2	AT3G17390,AT1G29500
GO:0042435	indole-containing compound biosynthetic process	biological_process	0.071241	1	5	692	75	25640	5	AT3G44300,AT5G05730,AT2G38860,AT1G25220,AT4G27260	0
GO:0031365	N-terminal protein amino acid modification	biological_process	0.074668	1	5	692	77	25640	5	AT1G09970,AT1G49050,AT5G15870,AT1G08050,AT1G03290	0
GO:0015238	drug transmembrane transporter activity	molecular_function	0.077949	1	5	692	75	25640	5	AT5G65380,AT2G04040,AT3G23560,AT2G04050,AT1G66760	0
GO:0015036	disulfide oxidoreductase activity	molecular_function	0.083548	1	5	692	95	25640	4	AT5G38900,AT1G03850,AT3G24170,AT4G15690	1	AT1G06830
GO:0006534	cysteine metabolic process	biological_process	0.086201	1	5	692	81	25640	3	AT5G14120,AT4G15260,AT3G22460	2	AT1G12090,AT4G35640
GO:0090484	drug transporter activity	molecular_function	0.088766	1	5	692	78	25640	5	AT1G66760,AT2G04050,AT3G23560,AT5G65380,AT2G04040	0
GO:0009851	auxin biosynthetic process	biological_process	0.092753	1	5	692	82	25640	4	AT3G44300,AT5G05730,AT2G38860,AT1G25220	1	AT1G04180
GO:0006497	protein lipidation	biological_process	0.10584	1	5	692	87	25640	5	AT1G49050,AT1G09970,AT1G03290,AT1G08050,AT5G15870	0
GO:0042158	lipoprotein biosynthetic process	biological_process	0.10584	1	5	692	87	25640	5	AT1G09970,AT1G49050,AT5G15870,AT1G03290,AT1G08050	0
GO:0043648	dicarboxylic acid metabolic process	biological_process	0.10901	1	5	692	85	25640	5	AT5G46180,AT5G38710,AT3G48990,AT2G13810,AT5G11520	0
GO:0009741	response to brassinosteroid	biological_process	0.11027	1	5	692	91	25640	0		5	AT2G37950,AT3G03840,AT1G29440,AT3G58850,AT2G18300
GO:0019751	polyol metabolic process	biological_process	0.11813	1	5	692	88	25640	4	AT4G18010,AT5G04040,AT3G12320,AT1G55960	1	AT4G39800
GO:0009070	serine family amino acid biosynthetic process	biological_process	0.12154	1	5	692	90	25640	3	AT5G14120,AT3G22460,AT4G15260	2	AT4G35640,AT1G12090
GO:1903825	organic acid transmembrane transport	biological_process	0.12416	1	5	692	87	25640	5	AT4G21120,AT1G31820,AT5G40780,AT3G11900,AT5G04770	0
GO:0006664	glycolipid metabolic process	biological_process	0.12673	1	5	692	91	25640	3	AT3G56310,AT4G02380,AT5G57910	2	AT5G03545,AT5G20410
GO:0042157	lipoprotein metabolic process	biological_process	0.13428	1	5	692	94	25640	5	AT1G09970,AT1G49050,AT5G15870,AT1G03290,AT1G08050	0
GO:1903509	liposaccharide metabolic process	biological_process	0.14483	1	5	692	95	25640	3	AT3G56310,AT4G02380,AT5G57910	2	AT5G03545,AT5G20410
GO:0046943	carboxylic acid transmembrane transporter activity	molecular_function	0.14696	1	5	692	92	25640	5	AT4G21120,AT1G31820,AT3G11900,AT5G40780,AT5G04770	0
GO:0009850	auxin metabolic process	biological_process	0.15735	1	5	692	97	25640	4	AT3G44300,AT5G05730,AT1G25220,AT2G38860	1	AT1G04180
GO:0005342	organic acid transmembrane transporter activity	molecular_function	0.16646	1	5	692	96	25640	5	AT4G21120,AT1G31820,AT5G40780,AT3G11900,AT5G04770	0
GO:0005615	extracellular space	cellular_component	0.17189	1	5	692	122	25640	4	AT2G34080,AT5G09440,AT4G24230,AT3G19390	1	AT2G17230
GO:0043543	protein acylation	biological_process	0.2017	1	5	692	107	25640	5	AT5G15870,AT1G08050,AT1G03290,AT1G09970,AT1G49050	0
GO:0007623	circadian rhythm	biological_process	0.2312	1	5	692	114	25640	3	AT3G06500,AT3G12320,AT3G14620	2	AT5G12050,AT3G58850
GO:0015144	carbohydrate transmembrane transporter activity	molecular_function	0.29258	1	5	692	123	25640	4	AT3G14770,AT1G11260,AT1G30220,AT4G36670	1	AT5G18290
GO:1901476	carbohydrate transporter activity	molecular_function	0.29855	1	5	692	124	25640	4	AT4G36670,AT1G11260,AT1G30220,AT3G14770	1	AT5G18290
GO:0005543	phospholipid binding	molecular_function	0.35958	1	5	692	134	25640	5	AT4G00700,AT4G02650,AT5G44610,AT4G16670,AT4G11850	0
GO:0009845	seed germination	biological_process	0.39508	1	5	692	140	25640	5	AT4G18010,AT5G01550,AT3G48990,AT3G06500,AT1G09970	0
GO:0090351	seedling development	biological_process	0.45513	1	5	692	150	25640	5	AT5G01550,AT4G18010,AT1G09970,AT3G48990,AT3G06500	0
GO:0016668	oxidoreductase activity, acting on a sulfur group of donors, NAD(P) as acceptor	molecular_function	0.49168	1	5	692	155	25640	5	AT2G27660,AT3G24170,AT2G17740,AT2G44380,AT2G21850	0
GO:0004857	enzyme inhibitor activity	molecular_function	0.49533	1	5	692	190	25640	4	AT1G73260,AT2G43510,AT2G45220,AT2G38870	1	AT4G12390
GO:0042446	hormone biosynthetic process	biological_process	0.53847	1	5	692	168	25640	4	AT1G25220,AT2G38860,AT3G44300,AT5G05730	1	AT1G04180
GO:0006633	fatty acid biosynthetic process	biological_process	0.56255	1	5	692	170	25640	4	AT5G52570,AT2G26560,AT3G48530,AT2G33150	1	AT2G29980
GO:0043531	ADP binding	molecular_function	0.60308	1	5	692	171	25640	5	AT4G14370,AT1G31540,AT1G33560,AT4G33300,AT4G11170	0
GO:0046148	pigment biosynthetic process	biological_process	0.64216	1	5	692	188	25640	5	AT1G71030,AT5G52570,AT1G75040,AT1G19960,AT5G63600	0
GO:0006650	glycerophospholipid metabolic process	biological_process	0.7166	1	5	692	215	25640	4	AT5G09290,AT1G65510,AT4G11850,AT4G18010	1	AT4G39800
GO:0009664	plant-type cell wall organization	biological_process	0.75034	1	5	692	218	25640	2	AT1G48000,AT5G60950	3	AT2G40610,AT1G20190,AT1G10550
GO:0031969	chloroplast membrane	cellular_component	0.77145	1	5	692	217	25640	4	AT5G04770,AT5G52570,AT4G32770,AT4G03320	1	AT5G20410
GO:0005507	copper ion binding	molecular_function	0.77545	1	5	692	232	25640	4	AT3G09220,AT1G07610,AT1G02920,AT5G18170	1	AT1G64640
GO:0042170	plastid membrane	cellular_component	0.78858	1	5	692	222	25640	4	AT4G03320,AT4G32770,AT5G04770,AT5G52570	1	AT5G20410
GO:0010016	shoot system morphogenesis	biological_process	0.81703	1	5	692	238	25640	4	AT5G25910,AT3G02150,AT1G47890,AT1G09970	1	AT2G41940
GO:0048831	regulation of shoot system development	biological_process	0.81841	1	5	692	234	25640	5	AT2G45210,AT2G30140,AT3G21150,AT3G56400,AT2G40750	0
GO:0048588	developmental cell growth	biological_process	0.8335	1	5	692	247	25640	4	AT3G56310,AT5G44610,AT1G09240,AT5G49680	1	AT1G12090
GO:0009408	response to heat	biological_process	0.84006	1	5	692	253	25640	5	AT2G30250,AT5G07100,AT3G04060,AT1G76590,AT4G37370	0
GO:0009657	plastid organization	biological_process	0.87526	1	5	692	259	25640	2	AT5G24120,AT2G33150	3	AT2G41940,AT1G04770,AT5G24660
GO:0019725	cellular homeostasis	biological_process	0.89506	1	5	692	288	25640	3	AT4G15690,AT3G24170,AT1G03850	2	AT1G06830,AT5G18290
GO:0048438	floral whorl development	biological_process	0.90813	1	5	692	283	25640	3	AT5G25910,AT1G09970,AT1G47890	2	AT1G29440,AT2G41940
GO:0005525	GTP binding	molecular_function	0.91024	1	5	692	284	25640	3	AT1G07620,AT1G18200,AT1G02440	2	AT1G20010,AT1G75780
GO:0072521	purine-containing compound metabolic process	biological_process	0.92412	1	5	692	294	25640	3	AT4G34180,AT3G49160,AT1G79680	2	AT4G04955,AT3G17390
GO:0015979	photosynthesis	biological_process	0.93435	1	5	692	325	25640	5	AT3G09490,AT5G24120,AT1G69720,AT4G15530,AT2G05100	0
GO:0006073	cellular glucan metabolic process	biological_process	0.93601	1	5	692	293	25640	2	AT2G32530,AT3G48580	3	AT2G06850,AT1G10550,AT1G11545
GO:0044042	glucan metabolic process	biological_process	0.93601	1	5	692	293	25640	2	AT3G48580,AT2G32530	3	AT1G10550,AT1G11545,AT2G06850
GO:0043623	cellular protein complex assembly	biological_process	0.94764	1	5	692	317	25640	3	AT5G44610,AT4G02650,AT5G24120	2	AT1G75780,AT1G20010
GO:0009887	organ morphogenesis	biological_process	0.9611	1	5	692	333	25640	4	AT1G21410,AT3G49780,AT3G63010,AT3G02150	1	AT2G41940
GO:0006644	phospholipid metabolic process	biological_process	0.96384	1	5	692	339	25640	4	AT4G18010,AT4G11850,AT1G65510,AT5G09290	1	AT4G39800
GO:0044257	cellular protein catabolic process	biological_process	0.98563	1	5	692	386	25640	5	AT3G19390,AT1G21410,AT1G06430,AT4G13250,AT2G34080	0
GO:0048468	cell development	biological_process	0.98726	1	5	692	389	25640	4	AT5G49680,AT1G09240,AT5G44610,AT3G56310	1	AT1G12090
GO:0044703	multi-organism reproductive process	biological_process	0.99456	1	5	692	433	25640	4	AT5G49680,AT1G09240,AT1G07620,AT1G65790	1	AT4G13560
GO:0034622	cellular macromolecular complex assembly	biological_process	0.99757	1	5	692	480	25640	3	AT5G24120,AT5G44610,AT4G02650	2	AT1G20010,AT1G75780
GO:0044265	cellular macromolecule catabolic process	biological_process	0.99906	1	5	692	512	25640	5	AT3G19390,AT1G06430,AT1G21410,AT4G13250,AT2G34080	0
GO:1902494	catalytic complex	cellular_component	0.99959	1	5	692	569	25640	4	AT1G21410,AT5G52250,AT5G57900,AT1G80440	1	AT5G08530
GO:0006518	peptide metabolic process	biological_process	0.99998	1	5	692	757	25640	5	AT4G26060,AT1G69610,AT3G20250,AT3G24170,AT1G69920	0
GO:0043604	amide biosynthetic process	biological_process	0.99999	1	5	692	787	25640	5	AT3G47340,AT3G20250,AT4G08870,AT1G69610,AT4G26060	0
GO:0031981	nuclear lumen	cellular_component	1	1	5	692	838	25640	3	AT1G66040,AT2G33150,AT2G39660	2	AT1G29500,AT3G17390
GO:0006568	tryptophan metabolic process	biological_process	0.079548	1	4	692	55	25640	4	AT5G05730,AT1G25220,AT2G38860,AT4G34180	0
GO:0006586	indolalkylamine metabolic process	biological_process	0.079548	1	4	692	55	25640	4	AT4G34180,AT1G25220,AT2G38860,AT5G05730	0
GO:0009808	lignin metabolic process	biological_process	0.10084	1	4	692	59	25640	3	AT3G09220,AT1G67980,AT1G72680	1	AT3G17390
GO:0010287	plastoglobule	cellular_component	0.10136	1	4	692	62	25640	4	AT3G26840,AT1G54570,AT4G32770,AT2G05100	0
GO:0008422	beta-glucosidase activity	molecular_function	0.11523	1	4	692	61	25640	3	AT3G57260,AT4G27830,AT1G02850	1	AT3G62750
GO:0009692	ethylene metabolic process	biological_process	0.12452	1	4	692	67	25640	4	AT3G06500,AT4G19370,AT5G18490,AT3G22160	0
GO:0009693	ethylene biosynthetic process	biological_process	0.12452	1	4	692	67	25640	4	AT5G18490,AT3G22160,AT4G19370,AT3G06500	0
GO:0043449	cellular alkene metabolic process	biological_process	0.12452	1	4	692	67	25640	4	AT4G19370,AT3G22160,AT5G18490,AT3G06500	0
GO:0043450	alkene biosynthetic process	biological_process	0.12452	1	4	692	67	25640	4	AT4G19370,AT5G18490,AT3G22160,AT3G06500	0
GO:1900673	olefin metabolic process	biological_process	0.12452	1	4	692	67	25640	4	AT5G18490,AT3G22160,AT4G19370,AT3G06500	0
GO:1900674	olefin biosynthetic process	biological_process	0.12452	1	4	692	67	25640	4	AT3G06500,AT4G19370,AT5G18490,AT3G22160	0
GO:0034219	carbohydrate transmembrane transport	biological_process	0.1588	1	4	692	70	25640	4	AT3G14770,AT1G30220,AT1G11260,AT4G36670	0
GO:0048767	root hair elongation	biological_process	0.16267	1	4	692	73	25640	3	AT5G49680,AT5G44610,AT3G56310	1	AT1G12090
GO:0015035	protein disulfide oxidoreductase activity	molecular_function	0.17481	1	4	692	90	25640	3	AT4G15690,AT5G38900,AT1G03850	1	AT1G06830
GO:0009736	cytokinin-activated signaling pathway	biological_process	0.18163	1	4	692	80	25640	3	AT1G15670,AT4G16110,AT1G80440	1	AT1G78100
GO:0016627	oxidoreductase activity, acting on the CH-CH group of donors	molecular_function	0.18233	1	4	692	75	25640	4	AT4G13660,AT3G51840,AT3G45300,AT5G65110	0
GO:0009967	positive regulation of signal transduction	biological_process	0.18298	1	4	692	76	25640	3	AT2G33150,AT5G67080,AT3G63010	1	AT1G51940
GO:0023056	positive regulation of signaling	biological_process	0.18298	1	4	692	76	25640	3	AT3G63010,AT2G33150,AT5G67080	1	AT1G51940
GO:0009247	glycolipid biosynthetic process	biological_process	0.18931	1	4	692	78	25640	2	AT4G02380,AT5G57910	2	AT5G03545,AT5G20410
GO:0071368	cellular response to cytokinin stimulus	biological_process	0.194	1	4	692	82	25640	3	AT1G15670,AT1G80440,AT4G16110	1	AT1G78100
GO:0010647	positive regulation of cell communication	biological_process	0.21051	1	4	692	81	25640	3	AT2G33150,AT5G67080,AT3G63010	1	AT1G51940
GO:0051119	sugar transmembrane transporter activity	molecular_function	0.22059	1	4	692	80	25640	4	AT1G30220,AT1G11260,AT4G36670,AT3G14770	0
GO:0006635	fatty acid beta-oxidation	biological_process	0.22066	1	4	692	82	25640	4	AT5G65110,AT2G33150,AT3G51840,AT3G56310	0
GO:0019395	fatty acid oxidation	biological_process	0.2404	1	4	692	85	25640	4	AT3G56310,AT3G51840,AT5G65110,AT2G33150	0
GO:0016879	ligase activity, forming carbon-nitrogen bonds	molecular_function	0.25345	1	4	692	88	25640	3	AT4G27260,AT1G03090,AT3G47340	1	AT4G03400
GO:0030135	coated vesicle	cellular_component	0.26677	1	4	692	89	25640	4	AT2G34940,AT3G51890,AT4G02650,AT1G30900	0
GO:0000988	transcription factor activity, protein binding	molecular_function	0.27639	1	4	692	99	25640	3	AT5G63160,AT4G37610,AT5G24120	1	AT1G02340
GO:0080147	root hair cell development	biological_process	0.27791	1	4	692	92	25640	3	AT5G44610,AT5G49680,AT3G56310	1	AT1G12090
GO:0004197	cysteine-type endopeptidase activity	molecular_function	0.30467	1	4	692	94	25640	4	AT3G19390,AT4G25110,AT1G16420,AT2G34080	0
GO:0034440	lipid oxidation	biological_process	0.31456	1	4	692	96	25640	4	AT3G56310,AT2G33150,AT5G65110,AT3G51840	0
GO:0034754	cellular hormone metabolic process	biological_process	0.3195	1	4	692	99	25640	4	AT5G63970,AT3G44300,AT1G08050,AT2G38860	0
GO:0009062	fatty acid catabolic process	biological_process	0.33988	1	4	692	103	25640	4	AT5G65110,AT2G33150,AT3G51840,AT3G56310	0
GO:0048443	stamen development	biological_process	0.3474	1	4	692	101	25640	3	AT5G25910,AT1G47890,AT1G09970	1	AT1G29440
GO:0048466	androecium development	biological_process	0.3474	1	4	692	101	25640	3	AT1G09970,AT1G47890,AT5G25910	1	AT1G29440
GO:0046467	membrane lipid biosynthetic process	biological_process	0.38127	1	4	692	107	25640	2	AT4G02380,AT5G57910	2	AT5G03545,AT5G20410
GO:0044403	symbiosis, encompassing mutualism through parasitism	biological_process	0.47294	1	4	692	119	25640	3	AT3G09940,AT2G39660,AT1G70690	1	AT2G33330
GO:0044419	interspecies interaction between organisms	biological_process	0.49281	1	4	692	122	25640	3	AT3G09940,AT1G70690,AT2G39660	1	AT2G33330
GO:0045454	cell redox homeostasis	biological_process	0.49571	1	4	692	140	25640	3	AT1G03850,AT4G15690,AT3G24170	1	AT1G06830
GO:0022838	substrate-specific channel activity	molecular_function	0.53843	1	4	692	131	25640	2	AT5G11210,AT2G46430	2	AT5G46240,AT5G18290
GO:0008234	cysteine-type peptidase activity	molecular_function	0.54491	1	4	692	132	25640	4	AT3G19390,AT4G25110,AT1G16420,AT2G34080	0
GO:0031461	cullin-RING ubiquitin ligase complex	cellular_component	0.55239	1	4	692	135	25640	4	AT1G21410,AT5G52250,AT1G80440,AT5G57900	0
GO:0048764	trichoblast maturation	biological_process	0.57321	1	4	692	139	25640	3	AT3G56310,AT5G44610,AT5G49680	1	AT1G12090
GO:0048765	root hair cell differentiation	biological_process	0.57321	1	4	692	139	25640	3	AT3G56310,AT5G44610,AT5G49680	1	AT1G12090
GO:0048469	cell maturation	biological_process	0.57742	1	4	692	140	25640	3	AT3G56310,AT5G49680,AT5G44610	1	AT1G12090
GO:0006778	porphyrin-containing compound metabolic process	biological_process	0.57982	1	4	692	138	25640	4	AT4G32770,AT1G69720,AT4G16690,AT4G13250	0
GO:0006818	hydrogen transport	biological_process	0.58419	1	4	692	144	25640	3	AT4G36670,AT1G11260,AT1G30220	1	AT5G44680
GO:0015992	proton transport	biological_process	0.58419	1	4	692	144	25640	3	AT1G11260,AT1G30220,AT4G36670	1	AT5G44680
GO:0033013	tetrapyrrole metabolic process	biological_process	0.58571	1	4	692	139	25640	4	AT4G13250,AT4G32770,AT1G69720,AT4G16690	0
GO:0015267	channel activity	molecular_function	0.59232	1	4	692	141	25640	2	AT5G11210,AT2G46430	2	AT5G46240,AT5G18290
GO:0022803	passive transmembrane transporter activity	molecular_function	0.59232	1	4	692	141	25640	2	AT5G11210,AT2G46430	2	AT5G46240,AT5G18290
GO:0010054	trichoblast differentiation	biological_process	0.62838	1	4	692	151	25640	3	AT3G56310,AT5G44610,AT5G49680	1	AT1G12090
GO:0047134	protein-disulfide reductase activity	molecular_function	0.62995	1	4	692	145	25640	4	AT2G44380,AT2G21850,AT2G27660,AT2G17740	0
GO:0016023	cytoplasmic membrane-bounded vesicle	cellular_component	0.64693	1	4	692	155	25640	4	AT2G34940,AT3G51890,AT4G02650,AT1G30900	0
GO:0031410	cytoplasmic vesicle	cellular_component	0.65228	1	4	692	156	25640	4	AT4G02650,AT1G30900,AT2G34940,AT3G51890	0
GO:0010393	galacturonan metabolic process	biological_process	0.67004	1	4	692	151	25640	1	AT2G45220	3	AT3G62660,AT3G07010,AT5G48900
GO:0045488	pectin metabolic process	biological_process	0.67004	1	4	692	151	25640	1	AT2G45220	3	AT3G62660,AT3G07010,AT5G48900
GO:0031988	membrane-bounded vesicle	cellular_component	0.67817	1	4	692	161	25640	4	AT3G51890,AT2G34940,AT1G30900,AT4G02650	0
GO:0000151	ubiquitin ligase complex	cellular_component	0.68137	1	4	692	158	25640	4	AT5G57900,AT1G80440,AT1G21410,AT5G52250	0
GO:0031982	vesicle	cellular_component	0.69025	1	4	692	164	25640	4	AT1G30900,AT4G02650,AT3G51890,AT2G34940	0
GO:0010053	root epidermal cell differentiation	biological_process	0.69834	1	4	692	165	25640	3	AT5G49680,AT5G44610,AT3G56310	1	AT1G12090
GO:0000272	polysaccharide catabolic process	biological_process	0.71399	1	4	692	160	25640	2	AT2G45220,AT3G10740	2	AT3G07010,AT5G48900
GO:0090627	plant epidermal cell differentiation	biological_process	0.7629	1	4	692	184	25640	3	AT5G49680,AT5G44610,AT3G56310	1	AT1G12090
GO:0016114	terpenoid biosynthetic process	biological_process	0.83455	1	4	692	198	25640	3	AT3G21500,AT1G61120,AT5G52570	1	AT1G15550
GO:0009932	cell tip growth	biological_process	0.83902	1	4	692	206	25640	3	AT5G44610,AT5G49680,AT1G09240	1	AT1G12090
GO:0046165	alcohol biosynthetic process	biological_process	0.84266	1	4	692	202	25640	3	AT4G37760,AT3G12320,AT1G55960	1	AT4G39800
GO:0040008	regulation of growth	biological_process	0.87454	1	4	692	221	25640	1	AT4G16110	3	AT3G63200,AT3G58850,AT2G18300
GO:0022626	cytosolic ribosome	cellular_component	0.92703	1	4	692	294	25640	3	AT1G03090,AT1G20630,AT1G07610	1	AT3G14210
GO:0048878	chemical homeostasis	biological_process	0.94235	1	4	692	259	25640	2	AT4G27260,AT4G23700	2	AT5G18290,AT1G23080
GO:0044445	cytosolic part	cellular_component	0.95159	1	4	692	315	25640	3	AT1G07610,AT1G03090,AT1G20630	1	AT3G14210
GO:2000241	regulation of reproductive process	biological_process	0.95343	1	4	692	267	25640	4	AT3G21150,AT1G02580,AT4G16110,AT2G30140	0
GO:0010228	vegetative to reproductive phase transition of meristem	biological_process	0.95939	1	4	692	270	25640	3	AT1G25560,AT4G33150,AT2G41250	1	AT2G41940
GO:0008299	isoprenoid biosynthetic process	biological_process	0.96211	1	4	692	277	25640	3	AT3G21500,AT1G61120,AT5G52570	1	AT1G15550
GO:0009165	nucleotide biosynthetic process	biological_process	0.96462	1	4	692	281	25640	4	AT5G44480,AT1G67070,AT1G79680,AT1G63180	0
GO:1901293	nucleoside phosphate biosynthetic process	biological_process	0.96747	1	4	692	285	25640	4	AT5G44480,AT1G67070,AT1G63180,AT1G79680	0
GO:0019866	organelle inner membrane	cellular_component	0.9703	1	4	692	311	25640	3	AT4G28390,AT4G03320,AT4G32770	1	AT5G08530
GO:0004842	ubiquitin-protein transferase activity	molecular_function	0.97617	1	4	692	301	25640	4	AT1G66040,AT5G67340,AT1G21410,AT5G63970	0
GO:0019787	ubiquitin-like protein transferase activity	molecular_function	0.97934	1	4	692	308	25640	4	AT5G67340,AT5G63970,AT1G21410,AT1G66040	0
GO:0033692	cellular polysaccharide biosynthetic process	biological_process	0.98094	1	4	692	307	25640	4	AT1G63180,AT2G32530,AT5G44480,AT2G28110	0
GO:1990234	transferase complex	cellular_component	0.98863	1	4	692	346	25640	4	AT1G21410,AT5G52250,AT1G80440,AT5G57900	0
GO:0072594	establishment of protein localization to organelle	biological_process	0.9922	1	4	692	358	25640	4	AT4G03320,AT4G23700,AT4G34180,AT3G56310	0
GO:0033365	protein localization to organelle	biological_process	0.99467	1	4	692	375	25640	4	AT4G23700,AT4G03320,AT4G34180,AT3G56310	0
GO:0019693	ribose phosphate metabolic process	biological_process	0.99753	1	4	692	411	25640	4	AT4G34180,AT1G79680,AT3G49160,AT5G57655	0
GO:0044432	endoplasmic reticulum part	cellular_component	0.99874	1	4	692	438	25640	1	AT1G51760	3	AT2G29980,AT4G19120,AT5G18290
GO:0005730	nucleolus	cellular_component	0.99893	1	4	692	458	25640	2	AT2G33150,AT2G39660	2	AT1G29500,AT3G17390
GO:0000003	reproduction	biological_process	0.99926	1	4	692	454	25640	1	AT1G07620	3	AT4G13560,AT3G18050,AT1G18620
GO:0016887	ATPase activity	molecular_function	0.99965	1	4	692	468	25640	4	AT4G16680,AT3G63380,AT1G06430,AT3G53480	0
GO:0006259	DNA metabolic process	biological_process	0.99999	1	4	692	640	25640	2	AT1G66040,AT4G37010	2	AT5G44680,AT3G12610
GO:0010264	myo-inositol hexakisphosphate biosynthetic process	biological_process	0.071595	1	3	692	34	25640	2	AT1G55960,AT3G12320	1	AT4G39800
GO:0033517	myo-inositol hexakisphosphate metabolic process	biological_process	0.071595	1	3	692	34	25640	2	AT3G12320,AT1G55960	1	AT4G39800
GO:0019005	SCF ubiquitin ligase complex	cellular_component	0.072359	1	3	692	36	25640	3	AT1G80440,AT5G57900,AT1G21410	0
GO:0015925	galactosidase activity	molecular_function	0.082615	1	3	692	35	25640	3	AT5G56870,AT3G56310,AT3G57520	0
GO:0032958	inositol phosphate biosynthetic process	biological_process	0.082792	1	3	692	36	25640	2	AT3G12320,AT1G55960	1	AT4G39800
GO:0009809	lignin biosynthetic process	biological_process	0.085047	1	3	692	35	25640	2	AT1G72680,AT1G67980	1	AT3G17390
GO:0016701	oxidoreductase activity, acting on single donors with incorporation of molecular oxygen	molecular_function	0.091468	1	3	692	36	25640	3	AT5G54080,AT1G53580,AT1G06570	0
GO:0006730	one-carbon metabolic process	biological_process	0.09548	1	3	692	37	25640	1	AT4G13890	2	AT3G17390,AT1G36370
GO:0042631	cellular response to water deprivation	biological_process	0.10195	1	3	692	39	25640	3	AT1G64660,AT5G57910,AT4G02380	0
GO:0071462	cellular response to water stimulus	biological_process	0.10195	1	3	692	39	25640	3	AT4G02380,AT1G64660,AT5G57910	0
GO:0042126	nitrate metabolic process	biological_process	0.10832	1	3	692	38	25640	3	AT1G77760,AT3G45060,AT3G48530	0
GO:0042128	nitrate assimilation	biological_process	0.10832	1	3	692	38	25640	3	AT1G77760,AT3G45060,AT3G48530	0
GO:0009226	nucleotide-sugar biosynthetic process	biological_process	0.11079	1	3	692	39	25640	3	AT1G63180,AT1G67070,AT5G44480	0
GO:0009817	defense response to fungus, incompatible interaction	biological_process	0.11236	1	3	692	41	25640	3	AT4G11650,AT5G38900,AT1G02920	0
GO:0019375	galactolipid biosynthetic process	biological_process	0.11575	1	3	692	41	25640	2	AT5G57910,AT4G02380	1	AT5G03545
GO:0009310	amine catabolic process	biological_process	0.11867	1	3	692	41	25640	3	AT4G34180,AT1G68440,AT2G38860	0
GO:0042402	cellular biogenic amine catabolic process	biological_process	0.11867	1	3	692	41	25640	3	AT4G34180,AT2G38860,AT1G68440	0
GO:0009074	aromatic amino acid family catabolic process	biological_process	0.11957	1	3	692	41	25640	3	AT5G54080,AT2G38860,AT4G34180	0
GO:0035091	phosphatidylinositol binding	molecular_function	0.12701	1	3	692	42	25640	3	AT4G02650,AT5G44610,AT4G11850	0
GO:0006787	porphyrin-containing compound catabolic process	biological_process	0.12948	1	3	692	43	25640	3	AT4G13250,AT1G69720,AT4G16690	0
GO:0033015	tetrapyrrole catabolic process	biological_process	0.12948	1	3	692	43	25640	3	AT4G13250,AT4G16690,AT1G69720	0
GO:2001057	reactive nitrogen species metabolic process	biological_process	0.13222	1	3	692	42	25640	3	AT3G48530,AT3G45060,AT1G77760	0
GO:0046173	polyol biosynthetic process	biological_process	0.13293	1	3	692	44	25640	2	AT1G55960,AT3G12320	1	AT4G39800
GO:0051187	cofactor catabolic process	biological_process	0.13526	1	3	692	44	25640	3	AT4G16690,AT1G69720,AT4G13250	0
GO:0042398	cellular modified amino acid biosynthetic process	biological_process	0.14402	1	3	692	46	25640	1	AT1G68440	2	AT4G39800,AT3G17390
GO:0005764	lysosome	cellular_component	0.15538	1	3	692	47	25640	3	AT3G19390,AT2G34080,AT5G34940	0
GO:0009309	amine biosynthetic process	biological_process	0.15548	1	3	692	46	25640	3	AT1G25220,AT1G09240,AT5G05730	0
GO:0042401	cellular biogenic amine biosynthetic process	biological_process	0.15548	1	3	692	46	25640	3	AT5G05730,AT1G09240,AT1G25220	0
GO:0006541	glutamine metabolic process	biological_process	0.16221	1	3	692	47	25640	3	AT2G38860,AT1G25220,AT3G47340	0
GO:0005355	glucose transmembrane transporter activity	molecular_function	0.16608	1	3	692	46	25640	3	AT1G30220,AT1G11260,AT4G36670	0
GO:0008645	hexose transport	biological_process	0.16608	1	3	692	46	25640	3	AT1G30220,AT1G11260,AT4G36670	0
GO:0015149	hexose transmembrane transporter activity	molecular_function	0.16608	1	3	692	46	25640	3	AT1G30220,AT1G11260,AT4G36670	0
GO:0015758	glucose transport	biological_process	0.16608	1	3	692	46	25640	3	AT4G36670,AT1G11260,AT1G30220	0
GO:0035428	hexose transmembrane transport	biological_process	0.16608	1	3	692	46	25640	3	AT1G30220,AT1G11260,AT4G36670	0
GO:0046323	glucose import	biological_process	0.16608	1	3	692	46	25640	3	AT1G30220,AT1G11260,AT4G36670	0
GO:0009225	nucleotide-sugar metabolic process	biological_process	0.1671	1	3	692	47	25640	3	AT1G63180,AT1G67070,AT5G44480	0
GO:0051537	2 iron, 2 sulfur cluster binding	molecular_function	0.1678	1	3	692	56	25640	2	AT1G03850,AT4G15690	1	AT1G06830
GO:0015145	monosaccharide transmembrane transporter activity	molecular_function	0.17365	1	3	692	47	25640	3	AT1G30220,AT1G11260,AT4G36670	0
GO:0007602	phototransduction	biological_process	0.18085	1	3	692	50	25640	1	AT3G17609	2	AT1G02340,AT1G14280
GO:0009585	red, far-red light phototransduction	biological_process	0.18085	1	3	692	50	25640	1	AT3G17609	2	AT1G14280,AT1G02340
GO:0015749	monosaccharide transport	biological_process	0.18132	1	3	692	48	25640	3	AT1G30220,AT1G11260,AT4G36670	0
GO:0009583	detection of light stimulus	biological_process	0.1886	1	3	692	51	25640	1	AT3G17609	2	AT1G14280,AT1G02340
GO:0000323	lytic vacuole	cellular_component	0.19297	1	3	692	52	25640	3	AT3G19390,AT2G34080,AT5G34940	0
GO:0008080	N-acetyltransferase activity	molecular_function	0.19371	1	3	692	54	25640	3	AT5G63160,AT4G37610,AT2G32020	0
GO:0090406	pollen tube	cellular_component	0.20348	1	3	692	55	25640	3	AT5G49680,AT1G30220,AT5G44610	0
GO:0009962	regulation of flavonoid biosynthetic process	biological_process	0.22916	1	3	692	61	25640	3	AT5G46780,AT1G75040,AT1G66880	0
GO:0005351	sugar:proton symporter activity	molecular_function	0.23661	1	3	692	55	25640	3	AT4G36670,AT1G30220,AT1G11260	0
GO:0005402	cation:sugar symporter activity	molecular_function	0.23661	1	3	692	55	25640	3	AT4G36670,AT1G30220,AT1G11260	0
GO:0030662	coated vesicle membrane	cellular_component	0.23882	1	3	692	58	25640	3	AT3G51890,AT2G34940,AT1G30900	0
GO:0009582	detection of abiotic stimulus	biological_process	0.24242	1	3	692	58	25640	1	AT3G17609	2	AT1G14280,AT1G02340
GO:0008361	regulation of cell size	biological_process	0.25029	1	3	692	62	25640	1	AT5G08790	2	AT5G18290,AT1G12090
GO:0015295	solute:proton symporter activity	molecular_function	0.25309	1	3	692	57	25640	3	AT1G11260,AT1G30220,AT4G36670	0
GO:0016410	N-acyltransferase activity	molecular_function	0.26094	1	3	692	63	25640	3	AT4G37610,AT2G32020,AT5G63160	0
GO:0016860	intramolecular oxidoreductase activity	molecular_function	0.26255	1	3	692	61	25640	3	AT1G67070,AT3G25760,AT5G57655	0
GO:0010103	stomatal complex morphogenesis	biological_process	0.28478	1	3	692	66	25640	3	AT5G25910,AT1G47890,AT1G09970	0
GO:0042995	cell projection	cellular_component	0.29811	1	3	692	68	25640	3	AT5G44610,AT1G30220,AT5G49680	0
GO:0015294	solute:cation symporter activity	molecular_function	0.30325	1	3	692	63	25640	3	AT1G30220,AT1G11260,AT4G36670	0
GO:0005770	late endosome	cellular_component	0.31349	1	3	692	67	25640	3	AT4G23700,AT1G30900,AT2G34940	0
GO:0016226	iron-sulfur cluster assembly	biological_process	0.32054	1	3	692	71	25640	2	AT1G67810,AT2G39518	1	AT2G41940
GO:0031163	metallo-sulfur cluster assembly	biological_process	0.32054	1	3	692	71	25640	2	AT2G39518,AT1G67810	1	AT2G41940
GO:0009624	response to nematode	biological_process	0.35204	1	3	692	69	25640	3	AT5G04770,AT4G18210,AT3G11900	0
GO:0009110	vitamin biosynthetic process	biological_process	0.3521	1	3	692	72	25640	3	AT5G53970,AT1G67070,AT4G32770	0
GO:0016836	hydro-lyase activity	molecular_function	0.37436	1	3	692	74	25640	3	AT3G14990,AT5G22300,AT3G44300	0
GO:0003712	transcription cofactor activity	molecular_function	0.37875	1	3	692	84	25640	2	AT4G37610,AT5G63160	1	AT1G02340
GO:0006555	methionine metabolic process	biological_process	0.4043	1	3	692	79	25640	2	AT3G22740,AT1G64660	1	AT3G17390
GO:0015103	inorganic anion transmembrane transporter activity	molecular_function	0.41477	1	3	692	77	25640	0		3	AT3G12520,AT1G52190,AT1G78000
GO:0006766	vitamin metabolic process	biological_process	0.43306	1	3	692	82	25640	3	AT4G32770,AT1G67070,AT5G53970	0
GO:0034599	cellular response to oxidative stress	biological_process	0.4342	1	3	692	91	25640	3	AT1G16420,AT3G14990,AT5G46350	0
GO:0000989	transcription factor activity, transcription factor binding	molecular_function	0.45254	1	3	692	93	25640	2	AT5G63160,AT4G37610	1	AT1G02340
GO:0005102	receptor binding	molecular_function	0.45876	1	3	692	118	25640	2	AT5G67340,AT3G49780	1	AT4G15800
GO:0004190	aspartic-type endopeptidase activity	molecular_function	0.4642	1	3	692	84	25640	3	AT1G49050,AT1G03220,AT3G51330	0
GO:0070001	aspartic-type peptidase activity	molecular_function	0.4642	1	3	692	84	25640	3	AT1G49050,AT1G03220,AT3G51330	0
GO:0010374	stomatal complex development	biological_process	0.47217	1	3	692	90	25640	3	AT1G47890,AT1G09970,AT5G25910	0
GO:0030659	cytoplasmic vesicle membrane	cellular_component	0.49153	1	3	692	92	25640	3	AT1G30900,AT2G34940,AT3G51890	0
GO:0012506	vesicle membrane	cellular_component	0.49926	1	3	692	93	25640	3	AT1G30900,AT3G51890,AT2G34940	0
GO:1990267	response to transition metal nanoparticle	biological_process	0.51135	1	3	692	95	25640	3	AT4G02520,AT1G07610,AT1G67070	0
GO:0044433	cytoplasmic vesicle part	cellular_component	0.52208	1	3	692	96	25640	3	AT2G34940,AT3G51890,AT1G30900	0
GO:0009067	aspartate family amino acid biosynthetic process	biological_process	0.52995	1	3	692	95	25640	3	AT2G13810,AT3G47340,AT3G22740	0
GO:0005216	ion channel activity	molecular_function	0.54179	1	3	692	94	25640	2	AT5G11210,AT2G46430	1	AT5G46240
GO:0006869	lipid transport	biological_process	0.5422	1	3	692	104	25640	3	AT2G31020,AT4G24230,AT3G56310	0
GO:0045490	pectin catabolic process	biological_process	0.54427	1	3	692	95	25640	1	AT2G45220	2	AT3G07010,AT5G48900
GO:0006897	endocytosis	biological_process	0.54915	1	3	692	97	25640	3	AT3G51890,AT5G25250,AT4G02650	0
GO:0006813	potassium ion transport	biological_process	0.56547	1	3	692	96	25640	2	AT5G17860,AT4G23700	1	AT5G46240
GO:0005057	receptor signaling protein activity	molecular_function	0.59321	1	3	692	105	25640	3	AT2G02710,AT5G67080,AT4G16110	0
GO:0016830	carbon-carbon lyase activity	molecular_function	0.63348	1	3	692	111	25640	3	AT1G25220,AT5G17380,AT5G05730	0
GO:0019318	hexose metabolic process	biological_process	0.66518	1	3	692	113	25640	3	AT1G63180,AT3G47800,AT5G44480	0
GO:0051258	protein polymerization	biological_process	0.67632	1	3	692	117	25640	1	AT5G44610	2	AT1G20010,AT1G75780
GO:0015994	chlorophyll metabolic process	biological_process	0.68905	1	3	692	120	25640	3	AT4G16690,AT4G32770,AT4G13250	0
GO:0032535	regulation of cellular component size	biological_process	0.72997	1	3	692	131	25640	1	AT5G08790	2	AT1G12090,AT5G18290
GO:0090066	regulation of anatomical structure size	biological_process	0.72997	1	3	692	131	25640	1	AT5G08790	2	AT1G12090,AT5G18290
GO:0010876	lipid localization	biological_process	0.7345	1	3	692	137	25640	3	AT3G56310,AT4G24230,AT2G31020	0
GO:0000325	plant-type vacuole	cellular_component	0.736	1	3	692	129	25640	2	AT4G21534,AT1G12240	1	AT2G02020
GO:0048509	regulation of meristem development	biological_process	0.74013	1	3	692	135	25640	2	AT4G16110,AT3G06500	1	AT3G63200
GO:0046488	phosphatidylinositol metabolic process	biological_process	0.74961	1	3	692	146	25640	3	AT1G65510,AT5G09290,AT4G18010	0
GO:0008202	steroid metabolic process	biological_process	0.75083	1	3	692	133	25640	3	AT2G03760,AT4G37760,AT2G36800	0
GO:0090626	plant epidermis morphogenesis	biological_process	0.7863	1	3	692	144	25640	3	AT5G25910,AT1G09970,AT1G47890	0
GO:0000287	magnesium ion binding	molecular_function	0.78762	1	3	692	139	25640	3	AT1G61120,AT3G49160,AT5G17380	0
GO:0044724	single-organism carbohydrate catabolic process	biological_process	0.83814	1	3	692	153	25640	3	AT3G49160,AT3G57520,AT4G34180	0
GO:0048193	Golgi vesicle transport	biological_process	0.86896	1	3	692	168	25640	3	AT3G56310,AT5G15870,AT2G39210	0
GO:0005874	microtubule	cellular_component	0.87864	1	3	692	170	25640	1	AT5G44610	2	AT1G20010,AT1G75780
GO:0035821	modification of morphology or physiology of other organism	biological_process	0.88521	1	3	692	343	25640	3	AT2G39660,AT2G43510,AT1G19610	0
GO:0043086	negative regulation of catalytic activity	biological_process	0.88546	1	3	692	198	25640	2	AT2G43510,AT1G73260	1	AT4G12390
GO:0019220	regulation of phosphate metabolic process	biological_process	0.8857	1	3	692	178	25640	2	AT3G48530,AT5G67080	1	AT2G41940
GO:0051174	regulation of phosphorus metabolic process	biological_process	0.8857	1	3	692	178	25640	2	AT3G48530,AT5G67080	1	AT2G41940
GO:0009658	chloroplast organization	biological_process	0.88754	1	3	692	173	25640	1	AT5G24120	2	AT1G04770,AT5G24660
GO:0003924	GTPase activity	molecular_function	0.8952	1	3	692	181	25640	1	AT1G18200	2	AT1G20010,AT1G75780
GO:0019684	photosynthesis, light reaction	biological_process	0.89892	1	3	692	193	25640	3	AT2G05100,AT5G24120,AT3G09490	0
GO:1901659	glycosyl compound biosynthetic process	biological_process	0.90395	1	3	692	186	25640	2	AT2G38860,AT2G25450	1	AT3G17390
GO:0044092	negative regulation of molecular function	biological_process	0.90517	1	3	692	208	25640	2	AT2G43510,AT1G73260	1	AT4G12390
GO:0006090	pyruvate metabolic process	biological_process	0.90737	1	3	692	184	25640	3	AT4G15530,AT3G49160,AT4G34180	0
GO:0009553	embryo sac development	biological_process	0.91288	1	3	692	186	25640	3	AT5G63160,AT1G07620,AT4G13890	0
GO:0031399	regulation of protein modification process	biological_process	0.91717	1	3	692	192	25640	2	AT3G48530,AT5G67080	1	AT2G41940
GO:0046496	nicotinamide nucleotide metabolic process	biological_process	0.93975	1	3	692	207	25640	3	AT4G34180,AT5G57655,AT3G49160	0
GO:0019362	pyridine nucleotide metabolic process	biological_process	0.94199	1	3	692	209	25640	3	AT4G34180,AT3G49160,AT5G57655	0
GO:0042545	cell wall modification	biological_process	0.94377	1	3	692	211	25640	2	AT2G45220,AT1G48000	1	AT1G10550
GO:0072524	pyridine-containing compound metabolic process	biological_process	0.95198	1	3	692	218	25640	3	AT4G34180,AT5G57655,AT3G49160	0
GO:0048609	multicellular organismal reproductive process	biological_process	0.95262	1	3	692	217	25640	1	AT1G07620	2	AT1G18620,AT3G18050
GO:0007389	pattern specification process	biological_process	0.95371	1	3	692	219	25640	1	AT1G16510	2	AT1G23080,AT1G12090
GO:0006733	oxidoreduction coenzyme metabolic process	biological_process	0.96439	1	3	692	231	25640	3	AT4G34180,AT3G49160,AT5G57655	0
GO:0032504	multicellular organism reproduction	biological_process	0.96797	1	3	692	234	25640	1	AT1G07620	2	AT3G18050,AT1G18620
GO:0015630	microtubule cytoskeleton	cellular_component	0.96971	1	3	692	235	25640	1	AT5G44610	2	AT1G20010,AT1G75780
GO:0007017	microtubule-based process	biological_process	0.97052	1	3	692	232	25640	1	AT5G44610	2	AT1G20010,AT1G75780
GO:0009150	purine ribonucleotide metabolic process	biological_process	0.97204	1	3	692	247	25640	3	AT3G49160,AT1G79680,AT4G34180	0
GO:0046128	purine ribonucleoside metabolic process	biological_process	0.97258	1	3	692	247	25640	2	AT4G34180,AT3G49160	1	AT3G17390
GO:0042278	purine nucleoside metabolic process	biological_process	0.97487	1	3	692	251	25640	2	AT3G49160,AT4G34180	1	AT3G17390
GO:0006163	purine nucleotide metabolic process	biological_process	0.97868	1	3	692	259	25640	3	AT4G34180,AT1G79680,AT3G49160	0
GO:0042802	identical protein binding	molecular_function	0.98513	1	3	692	268	25640	2	AT5G39610,AT4G16690	1	AT5G46240
GO:0000904	cell morphogenesis involved in differentiation	biological_process	0.98634	1	3	692	276	25640	3	AT5G49680,AT1G09240,AT5G44610	0
GO:0009119	ribonucleoside metabolic process	biological_process	0.98785	1	3	692	282	25640	2	AT4G34180,AT3G49160	1	AT3G17390
GO:0009856	pollination	biological_process	0.9888	1	3	692	286	25640	3	AT1G65790,AT5G49680,AT1G09240	0
GO:0044706	multi-multicellular organism process	biological_process	0.9888	1	3	692	286	25640	3	AT1G09240,AT5G49680,AT1G65790	0
GO:0044430	cytoskeletal part	cellular_component	0.98938	1	3	692	281	25640	1	AT5G44610	2	AT1G20010,AT1G75780
GO:0031966	mitochondrial membrane	cellular_component	0.98948	1	3	692	316	25640	2	AT1G74360,AT4G28390	1	AT5G08530
GO:0009116	nucleoside metabolic process	biological_process	0.99129	1	3	692	296	25640	2	AT3G49160,AT4G34180	1	AT3G17390
GO:0098791	Golgi subcompartment	cellular_component	0.99142	1	3	692	282	25640	2	AT4G15610,AT5G44480	1	AT4G19120
GO:0048507	meristem development	biological_process	0.99178	1	3	692	294	25640	2	AT3G06500,AT4G16110	1	AT3G63200
GO:0005740	mitochondrial envelope	cellular_component	0.99258	1	3	692	334	25640	2	AT1G74360,AT4G28390	1	AT5G08530
GO:0006281	DNA repair	biological_process	0.99338	1	3	692	300	25640	1	AT4G37010	2	AT3G12610,AT5G44680
GO:0022890	inorganic cation transmembrane transporter activity	molecular_function	0.9934	1	3	692	306	25640	2	AT3G63380,AT4G23700	1	AT5G46240
GO:0009259	ribonucleotide metabolic process	biological_process	0.99593	1	3	692	327	25640	3	AT4G34180,AT3G49160,AT1G79680	0
GO:0042623	ATPase activity, coupled	molecular_function	0.99691	1	3	692	323	25640	3	AT1G06430,AT3G63380,AT4G16680	0
GO:0006974	cellular response to DNA damage stimulus	biological_process	0.99695	1	3	692	331	25640	1	AT4G37010	2	AT3G12610,AT5G44680
GO:0051603	proteolysis involved in cellular protein catabolic process	biological_process	0.99852	1	3	692	374	25640	3	AT1G21410,AT3G19390,AT2G34080	0
GO:0005856	cytoskeleton	cellular_component	0.99873	1	3	692	370	25640	1	AT5G44610	2	AT1G75780,AT1G20010
GO:0005789	endoplasmic reticulum membrane	cellular_component	0.99898	1	3	692	386	25640	0		3	AT2G29980,AT5G18290,AT4G19120
GO:0042175	nuclear outer membrane-endoplasmic reticulum membrane network	cellular_component	0.99904	1	3	692	389	25640	0		3	AT4G19120,AT5G18290,AT2G29980
GO:0051301	cell division	biological_process	0.99948	1	3	692	398	25640	3	AT4G17500,AT5G47220,AT1G21410	0
GO:0098796	membrane protein complex	cellular_component	0.99976	1	3	692	487	25640	2	AT2G05100,AT3G51890	1	AT5G08530
GO:0006412	translation	biological_process	1	1	3	692	726	25640	3	AT1G69610,AT3G20250,AT4G26060	0
GO:0043043	peptide biosynthetic process	biological_process	1	1	3	692	734	25640	3	AT4G26060,AT1G69610,AT3G20250	0
GO:1902589	single-organism organelle organization	biological_process	1	1	3	692	946	25640	3	AT1G66040,AT5G44610,AT3G56310	0
GO:0048768	root hair cell tip growth	biological_process	0.072315	1	2	692	15	25640	2	AT5G49680,AT5G44610	0
GO:0006535	cysteine biosynthetic process from serine	biological_process	0.073596	1	2	692	15	25640	1	AT3G22460	1	AT4G35640
GO:1901981	phosphatidylinositol phosphate binding	molecular_function	0.074181	1	2	692	16	25640	2	AT5G44610,AT4G11850	0
GO:0009514	glyoxysome	cellular_component	0.075211	1	2	692	15	25640	2	AT3G51840,AT2G33150	0
GO:1901682	sulfur compound transmembrane transporter activity	molecular_function	0.075541	1	2	692	15	25640	0		2	AT3G12520,AT1G78000
GO:0008272	sulfate transport	biological_process	0.075605	1	2	692	15	25640	0		2	AT1G78000,AT3G12520
GO:0005545	1-phosphatidylinositol binding	molecular_function	0.079978	1	2	692	16	25640	2	AT4G02650,AT5G44610	0
GO:0051646	mitochondrion localization	biological_process	0.088053	1	2	692	17	25640	2	AT4G37010,AT5G46180	0
GO:0005578	proteinaceous extracellular matrix	cellular_component	0.090971	1	2	692	18	25640	2	AT3G10740,AT5G49360	0
GO:0006749	glutathione metabolic process	biological_process	0.093543	1	2	692	18	25640	2	AT3G24170,AT1G69920	0
GO:0010951	negative regulation of endopeptidase activity	biological_process	0.099176	1	2	692	22	25640	2	AT1G73260,AT2G43510	0
GO:0052548	regulation of endopeptidase activity	biological_process	0.099176	1	2	692	22	25640	2	AT2G43510,AT1G73260	0
GO:0009785	blue light signaling pathway	biological_process	0.10537	1	2	692	19	25640	1	AT3G21150	1	AT1G02340
GO:0030522	intracellular receptor signaling pathway	biological_process	0.10537	1	2	692	19	25640	1	AT3G21150	1	AT1G02340
GO:0004402	histone acetyltransferase activity	molecular_function	0.1067	1	2	692	19	25640	2	AT5G63160,AT4G37610	0
GO:0061733	peptide-lysine-N-acetyltransferase activity	molecular_function	0.1067	1	2	692	19	25640	2	AT5G63160,AT4G37610	0
GO:0002213	defense response to insect	biological_process	0.10842	1	2	692	19	25640	2	AT3G28740,AT5G14180	0
GO:0010466	negative regulation of peptidase activity	biological_process	0.10844	1	2	692	23	25640	2	AT2G43510,AT1G73260	0
GO:0052547	regulation of peptidase activity	biological_process	0.10844	1	2	692	23	25640	2	AT1G73260,AT2G43510	0
GO:0009789	positive regulation of abscisic acid-activated signaling pathway	biological_process	0.11075	1	2	692	19	25640	1	AT2G33150	1	AT1G51940
GO:0016861	intramolecular oxidoreductase activity, interconverting aldoses and ketoses	molecular_function	0.11104	1	2	692	19	25640	2	AT5G57655,AT1G67070	0
GO:0006553	lysine metabolic process	biological_process	0.11297	1	2	692	19	25640	2	AT4G33150,AT2G13810	0
GO:0008146	sulfotransferase activity	molecular_function	0.11588	1	2	692	21	25640	1	AT2G03760	1	AT5G07000
GO:0000162	tryptophan biosynthetic process	biological_process	0.12208	1	2	692	20	25640	2	AT5G05730,AT1G25220	0
GO:0046219	indolalkylamine biosynthetic process	biological_process	0.12208	1	2	692	20	25640	2	AT1G25220,AT5G05730	0
GO:0098590	plasma membrane region	cellular_component	0.12419	1	2	692	21	25640	2	AT5G25260,AT5G25250	0
GO:0006551	leucine metabolic process	biological_process	0.13046	1	2	692	21	25640	2	AT1G03090,AT3G45300	0
GO:1901421	positive regulation of response to alcohol	biological_process	0.1312	1	2	692	21	25640	1	AT2G33150	1	AT1G51940
GO:0006525	arginine metabolic process	biological_process	0.13127	1	2	692	21	25640	2	AT4G08870,AT5G46180	0
GO:0080050	regulation of seed development	biological_process	0.13159	1	2	692	22	25640	2	AT1G02580,AT4G16110	0
GO:0030276	clathrin binding	molecular_function	0.14028	1	2	692	22	25640	2	AT3G51890,AT4G02650	0
GO:0051346	negative regulation of hydrolase activity	biological_process	0.14613	1	2	692	27	25640	2	AT1G73260,AT2G43510	0
GO:0051260	protein homooligomerization	biological_process	0.14627	1	2	692	24	25640	2	AT2G24240,AT1G64660	0
GO:0001944	vasculature development	biological_process	0.14727	1	2	692	25	25640	2	AT4G17500,AT5G47220	0
GO:0072358	cardiovascular system development	biological_process	0.14727	1	2	692	25	25640	2	AT5G47220,AT4G17500	0
GO:0072359	circulatory system development	biological_process	0.14727	1	2	692	25	25640	2	AT4G17500,AT5G47220	0
GO:0010214	seed coat development	biological_process	0.14842	1	2	692	23	25640	2	AT5G49360,AT3G48990	0
GO:0030091	protein repair	biological_process	0.14859	1	2	692	26	25640	2	AT4G21840,AT4G21850	0
GO:0031408	oxylipin biosynthetic process	biological_process	0.15296	1	2	692	23	25640	2	AT2G33150,AT2G26560	0
GO:0006012	galactose metabolic process	biological_process	0.1599	1	2	692	24	25640	2	AT1G63180,AT5G44480	0
GO:0046685	response to arsenic-containing substance	biological_process	0.16079	1	2	692	26	25640	2	AT5G44610,AT2G41250	0
GO:0000303	response to superoxide	biological_process	0.16158	1	2	692	25	25640	2	AT4G13820,AT5G39610	0
GO:0000305	response to oxygen radical	biological_process	0.16158	1	2	692	25	25640	2	AT4G13820,AT5G39610	0
GO:0031407	oxylipin metabolic process	biological_process	0.1621	1	2	692	24	25640	2	AT2G33150,AT2G26560	0
GO:0034605	cellular response to heat	biological_process	0.16586	1	2	692	27	25640	2	AT5G07100,AT2G30250	0
GO:0072348	sulfur compound transport	biological_process	0.16608	1	2	692	24	25640	0		2	AT1G78000,AT3G12520
GO:0007186	G-protein coupled receptor signaling pathway	biological_process	0.17101	1	2	692	25	25640	2	AT4G21534,AT5G11210	0
GO:0009610	response to symbiotic fungus	biological_process	0.17294	1	2	692	25	25640	2	AT3G09940,AT4G21580	0
GO:0015276	ligand-gated ion channel activity	molecular_function	0.17781	1	2	692	25	25640	1	AT5G11210	1	AT5G46240
GO:0022834	ligand-gated channel activity	molecular_function	0.17781	1	2	692	25	25640	1	AT5G11210	1	AT5G46240
GO:0009608	response to symbiont	biological_process	0.18402	1	2	692	26	25640	2	AT4G21580,AT3G09940	0
GO:0016837	carbon-oxygen lyase activity, acting on polysaccharides	molecular_function	0.18488	1	2	692	26	25640	0		2	AT5G48900,AT3G07010
GO:0030570	pectate lyase activity	molecular_function	0.18488	1	2	692	26	25640	0		2	AT3G07010,AT5G48900
GO:0010252	auxin homeostasis	biological_process	0.18575	1	2	692	27	25640	1	AT4G27260	1	AT1G23080
GO:0009960	endosperm development	biological_process	0.18918	1	2	692	28	25640	2	AT1G02580,AT1G53580	0
GO:0046164	alcohol catabolic process	biological_process	0.1925	1	2	692	27	25640	2	AT4G18010,AT3G21780	0
GO:0010193	response to ozone	biological_process	0.19478	1	2	692	29	25640	2	AT5G27600,AT4G11170	0
GO:0006995	cellular response to nitrogen starvation	biological_process	0.19682	1	2	692	30	25640	1	AT1G20630	1	AT4G04955
GO:0005200	structural constituent of cytoskeleton	molecular_function	0.19989	1	2	692	27	25640	0		2	AT1G20010,AT1G75780
GO:0045861	negative regulation of proteolysis	biological_process	0.20272	1	2	692	32	25640	2	AT2G43510,AT1G73260	0
GO:0046653	tetrahydrofolate metabolic process	biological_process	0.20621	1	2	692	29	25640	1	AT4G13890	1	AT1G36370
GO:0009838	abscission	biological_process	0.21945	1	2	692	35	25640	2	AT1G48000,AT2G44010	0
GO:0016645	oxidoreductase activity, acting on the CH-NH group of donors	molecular_function	0.21957	1	2	692	29	25640	2	AT5G38710,AT4G33150	0
GO:0005905	coated pit	cellular_component	0.22063	1	2	692	30	25640	2	AT4G02650,AT3G51890	0
GO:0009410	response to xenobiotic stimulus	biological_process	0.23125	1	2	692	32	25640	0		2	AT2G42380,AT3G58120
GO:0006544	glycine metabolic process	biological_process	0.23379	1	2	692	31	25640	1	AT4G13890	1	AT1G36370
GO:0006595	polyamine metabolic process	biological_process	0.23913	1	2	692	31	25640	2	AT1G68440,AT4G08870	0
GO:0046834	lipid phosphorylation	biological_process	0.24293	1	2	692	31	25640	2	AT5G09290,AT4G21534	0
GO:0006569	tryptophan catabolic process	biological_process	0.25054	1	2	692	33	25640	2	AT4G34180,AT2G38860	0
GO:0046218	indolalkylamine catabolic process	biological_process	0.25054	1	2	692	33	25640	2	AT2G38860,AT4G34180	0
GO:0009084	glutamine family amino acid biosynthetic process	biological_process	0.25072	1	2	692	32	25640	2	AT2G39800,AT5G46180	0
GO:0034212	peptide N-acetyltransferase activity	molecular_function	0.26117	1	2	692	35	25640	2	AT5G63160,AT4G37610	0
GO:0051259	protein oligomerization	biological_process	0.2793	1	2	692	37	25640	2	AT2G24240,AT1G64660	0
GO:0042436	indole-containing compound catabolic process	biological_process	0.28489	1	2	692	36	25640	2	AT2G38860,AT4G34180	0
GO:0043562	cellular response to nitrogen levels	biological_process	0.28751	1	2	692	38	25640	1	AT1G20630	1	AT4G04955
GO:0016881	acid-amino acid ligase activity	molecular_function	0.28821	1	2	692	37	25640	1	AT4G27260	1	AT4G03400
GO:0016782	transferase activity, transferring sulfur-containing groups	molecular_function	0.30066	1	2	692	40	25640	1	AT2G03760	1	AT5G07000
GO:0015166	polyol transmembrane transporter activity	molecular_function	0.30151	1	2	692	40	25640	1	AT1G30220	1	AT5G18290
GO:0015791	polyol transport	biological_process	0.30151	1	2	692	40	25640	1	AT1G30220	1	AT5G18290
GO:0006760	folic acid-containing compound metabolic process	biological_process	0.30359	1	2	692	39	25640	1	AT4G13890	1	AT1G36370
GO:0015996	chlorophyll catabolic process	biological_process	0.31666	1	2	692	39	25640	2	AT4G13250,AT4G16690	0
GO:0019321	pentose metabolic process	biological_process	0.31821	1	2	692	38	25640	2	AT3G10740,AT5G57655	0
GO:0040034	regulation of development, heterochronic	biological_process	0.32016	1	2	692	41	25640	2	AT3G02150,AT3G06500	0
GO:0042558	pteridine-containing compound metabolic process	biological_process	0.32264	1	2	692	41	25640	1	AT4G13890	1	AT1G36370
GO:0046149	pigment catabolic process	biological_process	0.32795	1	2	692	40	25640	2	AT4G13250,AT4G16690	0
GO:0010043	response to zinc ion	biological_process	0.33136	1	2	692	41	25640	2	AT1G67070,AT4G02520	0
GO:0015665	alcohol transmembrane transporter activity	molecular_function	0.33545	1	2	692	43	25640	1	AT1G30220	1	AT5G18290
GO:0010106	cellular response to iron ion starvation	biological_process	0.33823	1	2	692	44	25640	2	AT5G63600,AT5G44610	0
GO:0009081	branched-chain amino acid metabolic process	biological_process	0.33883	1	2	692	40	25640	2	AT3G45300,AT1G03090	0
GO:0002831	regulation of response to biotic stimulus	biological_process	0.34265	1	2	692	41	25640	2	AT1G44350,AT3G59700	0
GO:0009963	positive regulation of flavonoid biosynthetic process	biological_process	0.34594	1	2	692	45	25640	2	AT5G46780,AT1G66880	0
GO:1901618	organic hydroxy compound transmembrane transporter activity	molecular_function	0.34669	1	2	692	44	25640	1	AT1G30220	1	AT5G18290
GO:0009742	brassinosteroid mediated signaling pathway	biological_process	0.35348	1	2	692	43	25640	0		2	AT2G18300,AT3G58850
GO:0043401	steroid hormone mediated signaling pathway	biological_process	0.35348	1	2	692	43	25640	0		2	AT2G18300,AT3G58850
GO:0048545	response to steroid hormone	biological_process	0.35348	1	2	692	43	25640	0		2	AT2G18300,AT3G58850
GO:0071383	cellular response to steroid hormone stimulus	biological_process	0.35348	1	2	692	43	25640	0		2	AT3G58850,AT2G18300
GO:0009749	response to glucose	biological_process	0.35509	1	2	692	42	25640	1	AT3G47340	1	AT1G74670
GO:0034614	cellular response to reactive oxygen species	biological_process	0.36363	1	2	692	45	25640	2	AT5G46350,AT1G16420	0
GO:1903409	reactive oxygen species biosynthetic process	biological_process	0.36532	1	2	692	42	25640	2	AT1G77760,AT4G33150	0
GO:0018298	protein-chromophore linkage	biological_process	0.3746	1	2	692	45	25640	2	AT2G02710,AT2G05100	0
GO:0071367	cellular response to brassinosteroid stimulus	biological_process	0.38361	1	2	692	46	25640	0		2	AT3G58850,AT2G18300
GO:0042277	peptide binding	molecular_function	0.38886	1	2	692	49	25640	2	AT4G02520,AT1G02920	0
GO:0032101	regulation of response to external stimulus	biological_process	0.39063	1	2	692	46	25640	2	AT1G44350,AT3G59700	0
GO:0009684	indoleacetic acid biosynthetic process	biological_process	0.39081	1	2	692	46	25640	2	AT3G44300,AT2G38860	0
GO:0016877	ligase activity, forming carbon-sulfur bonds	molecular_function	0.39761	1	2	692	46	25640	2	AT3G48990,AT5G27600	0
GO:0009683	indoleacetic acid metabolic process	biological_process	0.40067	1	2	692	47	25640	2	AT3G44300,AT2G38860	0
GO:0006814	sodium ion transport	biological_process	0.40672	1	2	692	46	25640	2	AT2G25090,AT5G17860	0
GO:0008378	galactosyltransferase activity	molecular_function	0.41672	1	2	692	47	25640	1	AT5G20250	1	AT5G20410
GO:0016671	oxidoreductase activity, acting on a sulfur group of donors, disulfide as acceptor	molecular_function	0.41968	1	2	692	57	25640	2	AT4G21840,AT4G21850	0
GO:0016102	diterpenoid biosynthetic process	biological_process	0.42229	1	2	692	49	25640	1	AT1G61120	1	AT1G15550
GO:0009690	cytokinin metabolic process	biological_process	0.42927	1	2	692	51	25640	2	AT5G63970,AT1G08050	0
GO:0031902	late endosome membrane	cellular_component	0.4294	1	2	692	49	25640	2	AT1G30900,AT2G34940	0
GO:0015850	organic hydroxy compound transport	biological_process	0.43167	1	2	692	52	25640	1	AT1G30220	1	AT5G18290
GO:0033218	amide binding	molecular_function	0.44377	1	2	692	55	25640	2	AT1G02920,AT4G02520	0
GO:0097164	ammonium ion metabolic process	biological_process	0.44686	1	2	692	50	25640	2	AT4G11850,AT4G08870	0
GO:0016655	oxidoreductase activity, acting on NAD(P)H, quinone or similar compound as acceptor	molecular_function	0.44998	1	2	692	62	25640	1	AT3G09940	1	AT5G08530
GO:0010029	regulation of seed germination	biological_process	0.45478	1	2	692	51	25640	2	AT3G48990,AT3G06500	0
GO:0006637	acyl-CoA metabolic process	biological_process	0.46022	1	2	692	52	25640	1	AT1G09430	1	AT4G33790
GO:0035383	thioester metabolic process	biological_process	0.46022	1	2	692	52	25640	1	AT1G09430	1	AT4G33790
GO:0006826	iron ion transport	biological_process	0.46258	1	2	692	55	25640	2	AT5G44610,AT5G63600	0
GO:0006665	sphingolipid metabolic process	biological_process	0.46443	1	2	692	52	25640	2	AT4G21534,AT3G56310	0
GO:0010119	regulation of stomatal movement	biological_process	0.46889	1	2	692	52	25640	2	AT4G16110,AT3G59700	0
GO:1900140	regulation of seedling development	biological_process	0.48517	1	2	692	54	25640	2	AT3G06500,AT3G48990	0
GO:0006833	water transport	biological_process	0.49391	1	2	692	60	25640	1	AT4G34180	1	AT5G18290
GO:0042044	fluid transport	biological_process	0.49391	1	2	692	60	25640	1	AT4G34180	1	AT5G18290
GO:0003954	NADH dehydrogenase activity	molecular_function	0.50665	1	2	692	70	25640	1	AT4G15610	1	AT5G08530
GO:0009787	regulation of abscisic acid-activated signaling pathway	biological_process	0.51717	1	2	692	58	25640	1	AT2G33150	1	AT1G51940
GO:0016131	brassinosteroid metabolic process	biological_process	0.52652	1	2	692	60	25640	2	AT2G03760,AT2G36800	0
GO:0016032	viral process	biological_process	0.53299	1	2	692	60	25640	1	AT1G70690	1	AT2G33330
GO:0044273	sulfur compound catabolic process	biological_process	0.5357	1	2	692	60	25640	1	AT1G64660	1	AT3G14210
GO:0006888	ER to Golgi vesicle-mediated transport	biological_process	0.53778	1	2	692	62	25640	2	AT2G39210,AT5G15870	0
GO:1901419	regulation of response to alcohol	biological_process	0.54433	1	2	692	61	25640	1	AT2G33150	1	AT1G51940
GO:0016128	phytosteroid metabolic process	biological_process	0.54501	1	2	692	62	25640	2	AT2G03760,AT2G36800	0
GO:0016866	intramolecular transferase activity	molecular_function	0.56552	1	2	692	63	25640	1	AT3G45130	1	AT1G78970
GO:0009073	aromatic amino acid family biosynthetic process	biological_process	0.57257	1	2	692	64	25640	2	AT5G05730,AT1G25220	0
GO:0051240	positive regulation of multicellular organismal process	biological_process	0.58227	1	2	692	67	25640	2	AT3G48990,AT2G45210	0
GO:0016108	tetraterpenoid metabolic process	biological_process	0.58703	1	2	692	66	25640	2	AT5G52570,AT4G32770	0
GO:0016116	carotenoid metabolic process	biological_process	0.58703	1	2	692	66	25640	2	AT5G52570,AT4G32770	0
GO:0010162	seed dormancy process	biological_process	0.59127	1	2	692	69	25640	0		2	AT1G18620,AT3G18050
GO:0022611	dormancy process	biological_process	0.59127	1	2	692	69	25640	0		2	AT1G18620,AT3G18050
GO:0032269	negative regulation of cellular protein metabolic process	biological_process	0.60602	1	2	692	74	25640	2	AT1G73260,AT2G43510	0
GO:0051094	positive regulation of developmental process	biological_process	0.6075	1	2	692	70	25640	2	AT3G48990,AT2G45210	0
GO:0043269	regulation of ion transport	biological_process	0.61166	1	2	692	72	25640	1	AT5G20480	1	AT5G44680
GO:0051248	negative regulation of protein metabolic process	biological_process	0.6142	1	2	692	75	25640	2	AT2G43510,AT1G73260	0
GO:0051287	NAD binding	molecular_function	0.62067	1	2	692	70	25640	1	AT5G14780	1	AT5G08530
GO:0009706	chloroplast inner membrane	cellular_component	0.62694	1	2	692	71	25640	2	AT4G32770,AT4G03320	0
GO:0051701	interaction with host	biological_process	0.63131	1	2	692	71	25640	1	AT2G39660	1	AT2G33330
GO:1901658	glycosyl compound catabolic process	biological_process	0.63273	1	2	692	73	25640	1	AT3G56310	1	AT3G14210
GO:0022836	gated channel activity	molecular_function	0.63474	1	2	692	71	25640	1	AT5G11210	1	AT5G46240
GO:0009528	plastid inner membrane	cellular_component	0.64226	1	2	692	73	25640	2	AT4G32770,AT4G03320	0
GO:0006623	protein targeting to vacuole	biological_process	0.64227	1	2	692	76	25640	2	AT4G23700,AT4G34180	0
GO:0072665	protein localization to vacuole	biological_process	0.64227	1	2	692	76	25640	2	AT4G23700,AT4G34180	0
GO:0072666	establishment of protein localization to vacuole	biological_process	0.64227	1	2	692	76	25640	2	AT4G34180,AT4G23700	0
GO:0016144	S-glycoside biosynthetic process	biological_process	0.64308	1	2	692	74	25640	2	AT2G25450,AT2G38860	0
GO:0019758	glycosinolate biosynthetic process	biological_process	0.64308	1	2	692	74	25640	2	AT2G25450,AT2G38860	0
GO:0019761	glucosinolate biosynthetic process	biological_process	0.64308	1	2	692	74	25640	2	AT2G38860,AT2G25450	0
GO:0010075	regulation of meristem growth	biological_process	0.64954	1	2	692	77	25640	1	AT4G16110	1	AT3G63200
GO:0007031	peroxisome organization	biological_process	0.65143	1	2	692	75	25640	2	AT3G56310,AT2G33150	0
GO:0006914	autophagy	biological_process	0.67564	1	2	692	82	25640	2	AT5G02020,AT5G57910	0
GO:0009968	negative regulation of signal transduction	biological_process	0.68775	1	2	692	80	25640	2	AT1G80440,AT1G15670	0
GO:0051607	defense response to virus	biological_process	0.6883	1	2	692	81	25640	2	AT2G26560,AT5G46350	0
GO:0010648	negative regulation of cell communication	biological_process	0.69906	1	2	692	83	25640	2	AT1G15670,AT1G80440	0
GO:0023057	negative regulation of signaling	biological_process	0.69906	1	2	692	83	25640	2	AT1G80440,AT1G15670	0
GO:0051082	unfolded protein binding	molecular_function	0.70409	1	2	692	87	25640	1	AT5G43260	1	AT1G72416
GO:0051241	negative regulation of multicellular organismal process	biological_process	0.7075	1	2	692	86	25640	2	AT2G40750,AT3G56400	0
GO:0044743	intracellular protein transmembrane import	biological_process	0.71126	1	2	692	86	25640	2	AT3G56310,AT4G03320	0
GO:0010118	stomatal movement	biological_process	0.71301	1	2	692	82	25640	2	AT3G59700,AT4G16110	0
GO:0051640	organelle localization	biological_process	0.71485	1	2	692	85	25640	2	AT4G37010,AT5G46180	0
GO:0035266	meristem growth	biological_process	0.71604	1	2	692	87	25640	1	AT4G16110	1	AT3G63200
GO:0051336	regulation of hydrolase activity	biological_process	0.71626	1	2	692	88	25640	2	AT2G43510,AT1G73260	0
GO:0044764	multi-organism cellular process	biological_process	0.72235	1	2	692	85	25640	1	AT1G70690	1	AT2G33330
GO:0065002	intracellular protein transmembrane transport	biological_process	0.73002	1	2	692	89	25640	2	AT3G56310,AT4G03320	0
GO:0030162	regulation of proteolysis	biological_process	0.73472	1	2	692	92	25640	2	AT2G43510,AT1G73260	0
GO:0009705	plant-type vacuole membrane	cellular_component	0.73885	1	2	692	89	25640	1	AT4G21534	1	AT2G02020
GO:0051093	negative regulation of developmental process	biological_process	0.74314	1	2	692	92	25640	2	AT3G56400,AT2G40750	0
GO:0071806	protein transmembrane transport	biological_process	0.7493	1	2	692	93	25640	2	AT4G03320,AT3G56310	0
GO:0010431	seed maturation	biological_process	0.76191	1	2	692	94	25640	0		2	AT1G18620,AT3G18050
GO:0009827	plant-type cell wall modification	biological_process	0.77017	1	2	692	100	25640	1	AT1G48000	1	AT1G10550
GO:0007034	vacuolar transport	biological_process	0.78723	1	2	692	101	25640	2	AT4G34180,AT4G23700	0
GO:0051049	regulation of transport	biological_process	0.78998	1	2	692	102	25640	1	AT5G20480	1	AT5G44680
GO:0045859	regulation of protein kinase activity	biological_process	0.81055	1	2	692	106	25640	2	AT5G67080,AT3G48530	0
GO:0042744	hydrogen peroxide catabolic process	biological_process	0.8106	1	2	692	103	25640	2	AT4G37520,AT1G20630	0
GO:0043549	regulation of kinase activity	biological_process	0.81497	1	2	692	107	25640	2	AT3G48530,AT5G67080	0
GO:0006096	glycolytic process	biological_process	0.82163	1	2	692	105	25640	2	AT3G49160,AT4G34180	0
GO:0006757	ATP generation from ADP	biological_process	0.82163	1	2	692	105	25640	2	AT3G49160,AT4G34180	0
GO:0009135	purine nucleoside diphosphate metabolic process	biological_process	0.82163	1	2	692	105	25640	2	AT3G49160,AT4G34180	0
GO:0009179	purine ribonucleoside diphosphate metabolic process	biological_process	0.82163	1	2	692	105	25640	2	AT4G34180,AT3G49160	0
GO:0009185	ribonucleoside diphosphate metabolic process	biological_process	0.82163	1	2	692	105	25640	2	AT4G34180,AT3G49160	0
GO:0046031	ADP metabolic process	biological_process	0.82163	1	2	692	105	25640	2	AT3G49160,AT4G34180	0
GO:0007264	small GTPase mediated signal transduction	biological_process	0.8229	1	2	692	117	25640	2	AT1G18200,AT1G02440	0
GO:0045491	xylan metabolic process	biological_process	0.82405	1	2	692	107	25640	2	AT3G10740,AT2G28110	0
GO:0001932	regulation of protein phosphorylation	biological_process	0.82691	1	2	692	110	25640	2	AT5G67080,AT3G48530	0
GO:1901136	carbohydrate derivative catabolic process	biological_process	0.83474	1	2	692	111	25640	1	AT3G56310	1	AT3G14210
GO:0009606	tropism	biological_process	0.83572	1	2	692	108	25640	1	AT1G16510	1	AT1G14280
GO:0072522	purine-containing compound biosynthetic process	biological_process	0.8393	1	2	692	116	25640	1	AT1G79680	1	AT3G17390
GO:0009965	leaf morphogenesis	biological_process	0.84012	1	2	692	113	25640	1	AT3G02150	1	AT2G41940
GO:0006165	nucleoside diphosphate phosphorylation	biological_process	0.8421	1	2	692	111	25640	2	AT3G49160,AT4G34180	0
GO:0009640	photomorphogenesis	biological_process	0.84328	1	2	692	113	25640	1	AT3G21150	1	AT1G52830
GO:0001906	cell killing	biological_process	0.84353	1	2	692	284	25640	2	AT2G43510,AT1G19610	0
GO:0031640	killing of cells of other organism	biological_process	0.84353	1	2	692	284	25640	2	AT1G19610,AT2G43510	0
GO:0044364	disruption of cells of other organism	biological_process	0.84353	1	2	692	284	25640	2	AT2G43510,AT1G19610	0
GO:0045333	cellular respiration	biological_process	0.84435	1	2	692	121	25640	2	AT2G41730,AT1G19530	0
GO:0042325	regulation of phosphorylation	biological_process	0.85268	1	2	692	117	25640	2	AT3G48530,AT5G67080	0
GO:0009132	nucleoside diphosphate metabolic process	biological_process	0.85282	1	2	692	114	25640	2	AT4G34180,AT3G49160	0
GO:0048638	regulation of developmental growth	biological_process	0.85713	1	2	692	119	25640	1	AT4G16110	1	AT3G63200
GO:0032879	regulation of localization	biological_process	0.86242	1	2	692	123	25640	1	AT5G20480	1	AT5G44680
GO:0051338	regulation of transferase activity	biological_process	0.86465	1	2	692	121	25640	2	AT3G48530,AT5G67080	0
GO:0042180	cellular ketone metabolic process	biological_process	0.87296	1	2	692	121	25640	1	AT4G34180	1	AT1G69040
GO:0048573	photoperiodism, flowering	biological_process	0.875	1	2	692	122	25640	2	AT1G25560,AT2G41250	0
GO:0046939	nucleotide phosphorylation	biological_process	0.88481	1	2	692	125	25640	2	AT4G34180,AT3G49160	0
GO:0030599	pectinesterase activity	molecular_function	0.89252	1	2	692	148	25640	1	AT2G45220	1	AT4G12390
GO:0009561	megagametogenesis	biological_process	0.89635	1	2	692	130	25640	2	AT4G13890,AT1G07620	0
GO:0042803	protein homodimerization activity	molecular_function	0.89898	1	2	692	136	25640	2	AT5G39610,AT4G16690	0
GO:0015980	energy derivation by oxidation of organic compounds	biological_process	0.89978	1	2	692	139	25640	2	AT2G41730,AT1G19530	0
GO:0009648	photoperiodism	biological_process	0.90136	1	2	692	132	25640	2	AT2G41250,AT1G25560	0
GO:0010008	endosome membrane	cellular_component	0.90396	1	2	692	134	25640	2	AT2G34940,AT1G30900	0
GO:0044440	endosomal part	cellular_component	0.90864	1	2	692	136	25640	2	AT2G34940,AT1G30900	0
GO:0070838	divalent metal ion transport	biological_process	0.91469	1	2	692	138	25640	2	AT3G63380,AT2G04040	0
GO:0009832	plant-type cell wall biogenesis	biological_process	0.9201	1	2	692	140	25640	2	AT5G60950,AT2G28110	0
GO:0046474	glycerophospholipid biosynthetic process	biological_process	0.92213	1	2	692	155	25640	1	AT1G65510	1	AT4G39800
GO:0072511	divalent inorganic cation transport	biological_process	0.92284	1	2	692	142	25640	2	AT3G63380,AT2G04040	0
GO:0009108	coenzyme biosynthetic process	biological_process	0.92772	1	2	692	147	25640	1	AT1G09430	1	AT3G17390
GO:0010073	meristem maintenance	biological_process	0.93762	1	2	692	152	25640	1	AT4G16110	1	AT3G63200
GO:0019953	sexual reproduction	biological_process	0.95023	1	2	692	166	25640	1	AT1G07620	1	AT4G13560
GO:0043085	positive regulation of catalytic activity	biological_process	0.95888	1	2	692	170	25640	2	AT5G67080,AT1G67810	0
GO:0044093	positive regulation of molecular function	biological_process	0.95994	1	2	692	171	25640	2	AT1G67810,AT5G67080	0
GO:0009860	pollen tube growth	biological_process	0.96227	1	2	692	178	25640	2	AT5G49680,AT1G09240	0
GO:0046873	metal ion transmembrane transporter activity	molecular_function	0.96251	1	2	692	167	25640	1	AT3G63380	1	AT5G46240
GO:0046034	ATP metabolic process	biological_process	0.96949	1	2	692	187	25640	2	AT3G49160,AT4G34180	0
GO:0017038	protein import	biological_process	0.97174	1	2	692	183	25640	2	AT4G03320,AT3G56310	0
GO:0009205	purine ribonucleoside triphosphate metabolic process	biological_process	0.97335	1	2	692	193	25640	2	AT3G49160,AT4G34180	0
GO:0009144	purine nucleoside triphosphate metabolic process	biological_process	0.97385	1	2	692	194	25640	2	AT3G49160,AT4G34180	0
GO:0033043	regulation of organelle organization	biological_process	0.97679	1	2	692	189	25640	2	AT5G44610,AT1G66040	0
GO:0098662	inorganic cation transmembrane transport	biological_process	0.97723	1	2	692	195	25640	1	AT3G63380	1	AT5G46240
GO:0015077	monovalent inorganic cation transmembrane transporter activity	molecular_function	0.97852	1	2	692	201	25640	1	AT4G23700	1	AT5G46240
GO:0009199	ribonucleoside triphosphate metabolic process	biological_process	0.97958	1	2	692	203	25640	2	AT4G34180,AT3G49160	0
GO:0009141	nucleoside triphosphate metabolic process	biological_process	0.98176	1	2	692	208	25640	2	AT3G49160,AT4G34180	0
GO:0070085	glycosylation	biological_process	0.98326	1	2	692	198	25640	1	AT5G58770	1	AT5G20410
GO:0006081	cellular aldehyde metabolic process	biological_process	0.98339	1	2	692	208	25640	2	AT1G54100,AT5G57655	0
GO:0009909	regulation of flower development	biological_process	0.98365	1	2	692	203	25640	2	AT3G21150,AT2G30140	0
GO:0009126	purine nucleoside monophosphate metabolic process	biological_process	0.98496	1	2	692	215	25640	2	AT4G34180,AT3G49160	0
GO:0009167	purine ribonucleoside monophosphate metabolic process	biological_process	0.98496	1	2	692	215	25640	2	AT3G49160,AT4G34180	0
GO:0098655	cation transmembrane transport	biological_process	0.98512	1	2	692	211	25640	1	AT3G63380	1	AT5G46240
GO:0005743	mitochondrial inner membrane	cellular_component	0.98591	1	2	692	235	25640	1	AT4G28390	1	AT5G08530
GO:0048868	pollen tube development	biological_process	0.98687	1	2	692	222	25640	2	AT1G09240,AT5G49680	0
GO:0009161	ribonucleoside monophosphate metabolic process	biological_process	0.9917	1	2	692	237	25640	2	AT3G49160,AT4G34180	0
GO:0098660	inorganic ion transmembrane transport	biological_process	0.99172	1	2	692	233	25640	1	AT3G63380	1	AT5G46240
GO:0051188	cofactor biosynthetic process	biological_process	0.99214	1	2	692	234	25640	1	AT1G09430	1	AT3G17390
GO:0009123	nucleoside monophosphate metabolic process	biological_process	0.99309	1	2	692	244	25640	2	AT4G34180,AT3G49160	0
GO:0005802	trans-Golgi network	cellular_component	0.99441	1	2	692	238	25640	1	AT4G15610	1	AT4G19120
GO:0048646	anatomical structure formation involved in morphogenesis	biological_process	0.99522	1	2	692	251	25640	1	AT1G21410	1	AT2G40610
GO:0008654	phospholipid biosynthetic process	biological_process	0.99571	1	2	692	270	25640	1	AT1G65510	1	AT4G39800
GO:0040029	regulation of gene expression, epigenetic	biological_process	0.99615	1	2	692	253	25640	2	AT1G66040,AT1G02580	0
GO:0051128	regulation of cellular component organization	biological_process	0.99875	1	2	692	301	25640	2	AT5G44610,AT1G66040	0
GO:0003735	structural constituent of ribosome	molecular_function	0.99876	1	2	692	390	25640	2	AT4G26060,AT1G69610	0
GO:0018193	peptidyl-amino acid modification	biological_process	0.99991	1	2	692	394	25640	2	AT3G20410,AT4G33150	0
GO:0015671	oxygen transport	biological_process	0.073156	1	1	692	3	25640	0		1	AT3G10520
GO:0080183	response to photooxidative stress	biological_process	0.081162	1	1	692	3	25640	1	AT1G03850	0
GO:0031113	regulation of microtubule polymerization	biological_process	0.081909	1	1	692	3	25640	1	AT5G44610	0
GO:0004362	glutathione-disulfide reductase activity	molecular_function	0.082754	1	1	692	3	25640	1	AT3G24170	0
GO:1990135	flavonoid sulfotransferase activity	molecular_function	0.082825	1	1	692	3	25640	1	AT2G03760	0
GO:0032050	clathrin heavy chain binding	molecular_function	0.084191	1	1	692	3	25640	1	AT3G51890	0
GO:1900407	regulation of cellular response to oxidative stress	biological_process	0.08441	1	1	692	3	25640	1	AT3G14990	0
GO:1902882	regulation of response to oxidative stress	biological_process	0.08441	1	1	692	3	25640	1	AT3G14990	0
GO:1900057	positive regulation of leaf senescence	biological_process	0.084894	1	1	692	3	25640	1	AT2G45210	0
GO:0004061	arylformamidase activity	molecular_function	0.085005	1	1	692	3	25640	1	AT4G34180	0
GO:0019441	tryptophan catabolic process to kynurenine	biological_process	0.085005	1	1	692	3	25640	1	AT4G34180	0
GO:0070189	kynurenine metabolic process	biological_process	0.085005	1	1	692	3	25640	1	AT4G34180	0
GO:0033530	raffinose metabolic process	biological_process	0.085223	1	1	692	3	25640	1	AT3G57520	0
GO:0019433	triglyceride catabolic process	biological_process	0.085714	1	1	692	3	25640	1	AT5G04040	0
GO:0010283	pinoresinol reductase activity	molecular_function	0.086237	1	1	692	3	25640	1	AT4G13660	0
GO:0080109	indole-3-acetonitrile nitrile hydratase activity	molecular_function	0.087651	1	1	692	3	25640	1	AT3G44300	0
GO:0008898	S-adenosylmethionine-homocysteine S-methyltransferase activity	molecular_function	0.088208	1	1	692	3	25640	1	AT3G22740	0
GO:0033477	S-methylmethionine metabolic process	biological_process	0.088208	1	1	692	3	25640	1	AT3G22740	0
GO:0033528	S-methylmethionine cycle	biological_process	0.088208	1	1	692	3	25640	1	AT3G22740	0
GO:0052736	beta-glucanase activity	molecular_function	0.088391	1	1	692	3	25640	1	AT5G15870	0
GO:0050736	O-malonyltransferase activity	molecular_function	0.088435	1	1	692	3	25640	1	AT5G39050	0
GO:0055129	L-proline biosynthetic process	biological_process	0.088441	1	1	692	3	25640	1	AT2G39800	0
GO:0043393	regulation of protein binding	biological_process	0.088474	1	1	692	3	25640	1	AT5G52250	0
GO:0043496	regulation of protein homodimerization activity	biological_process	0.088474	1	1	692	3	25640	1	AT5G52250	0
GO:0004556	alpha-amylase activity	molecular_function	0.088829	1	1	692	3	25640	1	AT4G25000	0
GO:0004353	glutamate dehydrogenase [NAD(P)+] activity	molecular_function	0.088974	1	1	692	3	25640	1	AT5G18170	0
GO:0019172	glyoxalase III activity	molecular_function	0.088976	1	1	692	3	25640	1	AT3G14990	0
GO:0019249	lactate biosynthetic process	biological_process	0.088976	1	1	692	3	25640	1	AT3G14990	0
GO:0001727	lipid kinase activity	molecular_function	0.088983	1	1	692	3	25640	1	AT4G21534	0
GO:0004349	glutamate 5-kinase activity	molecular_function	0.089057	1	1	692	3	25640	1	AT2G39800	0
GO:0050403	trans-zeatin O-beta-D-glucosyltransferase activity	molecular_function	0.08914	1	1	692	3	25640	1	AT2G36800	0
GO:0050502	cis-zeatin O-beta-D-glucosyltransferase activity	molecular_function	0.08914	1	1	692	3	25640	1	AT2G36800	0
GO:0046509	1,2-diacylglycerol 3-beta-galactosyltransferase activity	molecular_function	0.089163	1	1	692	3	25640	0		1	AT5G20410
GO:0010324	membrane invagination	biological_process	0.089183	1	1	692	3	25640	1	AT5G25250	0
GO:0006554	lysine catabolic process	biological_process	0.089186	1	1	692	3	25640	1	AT4G33150	0
GO:0019477	L-lysine catabolic process	biological_process	0.089186	1	1	692	3	25640	1	AT4G33150	0
GO:0046440	L-lysine metabolic process	biological_process	0.089186	1	1	692	3	25640	1	AT4G33150	0
GO:0006562	proline catabolic process	biological_process	0.089186	1	1	692	3	25640	1	AT5G38710	0
GO:0010133	proline catabolic process to glutamate	biological_process	0.089186	1	1	692	3	25640	1	AT5G38710	0
GO:0002764	immune response-regulating signaling pathway	biological_process	0.089186	1	1	692	3	25640	1	AT5G20480	0
GO:0004096	catalase activity	molecular_function	0.089186	1	1	692	3	25640	1	AT1G20630	0
GO:0004383	guanylate cyclase activity	molecular_function	0.089186	1	1	692	3	25640	1	AT1G79680	0
GO:0004512	inositol-3-phosphate synthase activity	molecular_function	0.089186	1	1	692	3	25640	0		1	AT4G39800
GO:0004566	beta-glucuronidase activity	molecular_function	0.089186	1	1	692	3	25640	1	AT5G34940	0
GO:0005242	inward rectifier potassium channel activity	molecular_function	0.089186	1	1	692	3	25640	0		1	AT5G46240
GO:0005365	myo-inositol transmembrane transporter activity	molecular_function	0.089186	1	1	692	3	25640	1	AT1G30220	0
GO:0006182	cGMP biosynthetic process	biological_process	0.089186	1	1	692	3	25640	1	AT1G79680	0
GO:0008661	1-deoxy-D-xylulose-5-phosphate synthase activity	molecular_function	0.089186	1	1	692	3	25640	1	AT3G21500	0
GO:0015798	myo-inositol transport	biological_process	0.089186	1	1	692	3	25640	1	AT1G30220	0
GO:0042299	lupeol synthase activity	molecular_function	0.089186	1	1	692	3	25640	0		1	AT1G78970
GO:0042937	tripeptide transporter activity	molecular_function	0.089186	1	1	692	3	25640	1	AT5G46050	0
GO:0046068	cGMP metabolic process	biological_process	0.089186	1	1	692	3	25640	1	AT1G79680	0
GO:0046373	L-arabinose metabolic process	biological_process	0.089186	1	1	692	3	25640	1	AT3G10740	0
GO:0046459	short-chain fatty acid metabolic process	biological_process	0.089186	1	1	692	3	25640	1	AT3G51840	0
GO:0070981	L-asparagine biosynthetic process	biological_process	0.089186	1	1	692	3	25640	1	AT3G47340	0
GO:0070982	L-asparagine metabolic process	biological_process	0.089186	1	1	692	3	25640	1	AT3G47340	0
GO:0042409	caffeoyl-CoA O-methyltransferase activity	molecular_function	0.099638	1	1	692	4	25640	1	AT1G67980	0
GO:0015669	gas transport	biological_process	0.10102	1	1	692	4	25640	0		1	AT3G10520
GO:0019825	oxygen binding	molecular_function	0.10157	1	1	692	4	25640	0		1	AT3G10520
GO:0048317	seed morphogenesis	biological_process	0.10552	1	1	692	4	25640	1	AT1G02580	0
GO:0046423	allene-oxide cyclase activity	molecular_function	0.10698	1	1	692	4	25640	1	AT3G25760	0
GO:0006788	heme oxidation	biological_process	0.10736	1	1	692	4	25640	1	AT1G69720	0
GO:0016707	gibberellin 3-beta-dioxygenase activity	molecular_function	0.10938	1	1	692	4	25640	0		1	AT1G15550
GO:0000256	allantoin catabolic process	biological_process	0.11022	1	1	692	4	25640	0		1	AT4G04955
GO:0051238	sequestering of metal ion	biological_process	0.11038	1	1	692	4	25640	1	AT2G04040	0
GO:0006690	icosanoid metabolic process	biological_process	0.1114	1	1	692	4	25640	1	AT3G03480	0
GO:1901568	fatty acid derivative metabolic process	biological_process	0.1114	1	1	692	4	25640	1	AT3G03480	0
GO:0010288	response to lead ion	biological_process	0.11278	1	1	692	4	25640	0		1	AT5G26220
GO:0046461	neutral lipid catabolic process	biological_process	0.11328	1	1	692	4	25640	1	AT5G04040	0
GO:0046464	acylglycerol catabolic process	biological_process	0.11328	1	1	692	4	25640	1	AT5G04040	0
GO:0046503	glycerolipid catabolic process	biological_process	0.11328	1	1	692	4	25640	1	AT5G04040	0
GO:0004441	inositol-1,4-bisphosphate 1-phosphatase activity	molecular_function	0.11392	1	1	692	4	25640	1	AT5G09290	0
GO:0016312	inositol bisphosphate phosphatase activity	molecular_function	0.11392	1	1	692	4	25640	1	AT5G09290	0
GO:0015908	fatty acid transport	biological_process	0.11418	1	1	692	4	25640	1	AT4G24230	0
GO:0042547	cell wall modification involved in multidimensional cell growth	biological_process	0.11484	1	1	692	4	25640	0		1	AT1G10550
GO:0010135	ureide metabolic process	biological_process	0.11569	1	1	692	4	25640	0		1	AT4G04955
GO:0010136	ureide catabolic process	biological_process	0.11569	1	1	692	4	25640	0		1	AT4G04955
GO:1900378	positive regulation of secondary metabolite biosynthetic process	biological_process	0.11587	1	1	692	4	25640	1	AT4G27260	0
GO:0080029	cellular response to boron-containing substance levels	biological_process	0.11592	1	1	692	4	25640	1	AT1G62300	0
GO:0016420	malonyltransferase activity	molecular_function	0.11633	1	1	692	4	25640	1	AT5G39050	0
GO:0043649	dicarboxylic acid catabolic process	biological_process	0.11654	1	1	692	4	25640	1	AT3G48990	0
GO:0004838	L-tyrosine:2-oxoglutarate aminotransferase activity	molecular_function	0.11654	1	1	692	4	25640	1	AT5G53970	0
GO:0070547	L-tyrosine aminotransferase activity	molecular_function	0.11654	1	1	692	4	25640	1	AT5G53970	0
GO:0004478	methionine adenosyltransferase activity	molecular_function	0.11666	1	1	692	4	25640	0		1	AT3G17390
GO:0006556	S-adenosylmethionine biosynthetic process	biological_process	0.11666	1	1	692	4	25640	0		1	AT3G17390
GO:0016661	oxidoreductase activity, acting on other nitrogenous compounds as donors	molecular_function	0.11667	1	1	692	4	25640	1	AT1G77760	0
GO:0033591	response to L-ascorbic acid	biological_process	0.11679	1	1	692	4	25640	1	AT1G67070	0
GO:0016639	oxidoreductase activity, acting on the CH-NH2 group of donors, NAD or NADP as acceptor	molecular_function	0.11691	1	1	692	4	25640	1	AT5G18170	0
GO:1900425	negative regulation of defense response to bacterium	biological_process	0.11694	1	1	692	4	25640	1	AT3G59700	0
GO:0009346	citrate lyase complex	cellular_component	0.11699	1	1	692	4	25640	1	AT1G09430	0
GO:0050284	sinapate 1-glucosyltransferase activity	molecular_function	0.11708	1	1	692	4	25640	1	AT4G15490	0
GO:0016045	detection of bacterium	biological_process	0.11711	1	1	692	4	25640	1	AT5G20480	0
GO:0098543	detection of other organism	biological_process	0.11711	1	1	692	4	25640	1	AT5G20480	0
GO:0080054	low-affinity nitrate transmembrane transporter activity	molecular_function	0.11711	1	1	692	4	25640	0		1	AT1G52190
GO:0080055	low-affinity nitrate transport	biological_process	0.11711	1	1	692	4	25640	0		1	AT1G52190
GO:0004075	biotin carboxylase activity	molecular_function	0.11711	1	1	692	4	25640	1	AT1G03090	0
GO:0006809	nitric oxide biosynthetic process	biological_process	0.11711	1	1	692	4	25640	1	AT1G77760	0
GO:0009187	cyclic nucleotide metabolic process	biological_process	0.11711	1	1	692	4	25640	1	AT1G79680	0
GO:0009190	cyclic nucleotide biosynthetic process	biological_process	0.11711	1	1	692	4	25640	1	AT1G79680	0
GO:0016781	phosphotransferase activity, paired acceptors	molecular_function	0.11711	1	1	692	4	25640	1	AT4G15530	0
GO:0019566	arabinose metabolic process	biological_process	0.11711	1	1	692	4	25640	1	AT3G10740	0
GO:0042300	beta-amyrin synthase activity	molecular_function	0.11711	1	1	692	4	25640	0		1	AT1G78970
GO:0042936	dipeptide transporter activity	molecular_function	0.11711	1	1	692	4	25640	1	AT5G46050	0
GO:0042938	dipeptide transport	biological_process	0.11711	1	1	692	4	25640	1	AT5G46050	0
GO:0047274	galactinol-sucrose galactosyltransferase activity	molecular_function	0.11711	1	1	692	4	25640	1	AT5G20250	0
GO:0052652	cyclic purine nucleotide metabolic process	biological_process	0.11711	1	1	692	4	25640	1	AT1G79680	0
GO:0030410	nicotianamine synthase activity	molecular_function	0.11872	1	1	692	5	25640	1	AT1G09240	0
GO:0030417	nicotianamine metabolic process	biological_process	0.11872	1	1	692	5	25640	1	AT1G09240	0
GO:0030418	nicotianamine biosynthetic process	biological_process	0.11872	1	1	692	5	25640	1	AT1G09240	0
GO:0072351	tricarboxylic acid biosynthetic process	biological_process	0.11872	1	1	692	5	25640	1	AT1G09240	0
GO:0008200	ion channel inhibitor activity	molecular_function	0.12026	1	1	692	8	25640	1	AT2G43510	0
GO:0016248	channel inhibitor activity	molecular_function	0.12026	1	1	692	8	25640	1	AT2G43510	0
GO:0009806	lignan metabolic process	biological_process	0.12374	1	1	692	5	25640	1	AT4G13660	0
GO:0009807	lignan biosynthetic process	biological_process	0.12374	1	1	692	5	25640	1	AT4G13660	0
GO:0051289	protein homotetramerization	biological_process	0.12853	1	1	692	5	25640	1	AT1G64660	0
GO:0080032	methyl jasmonate esterase activity	molecular_function	0.12973	1	1	692	5	25640	1	AT4G16690	0
GO:0051098	regulation of binding	biological_process	0.13248	1	1	692	5	25640	1	AT5G52250	0
GO:0000255	allantoin metabolic process	biological_process	0.13555	1	1	692	5	25640	0		1	AT4G04955
GO:0043605	cellular amide catabolic process	biological_process	0.1375	1	1	692	5	25640	0		1	AT4G04955
GO:0080026	response to indolebutyric acid	biological_process	0.14016	1	1	692	5	25640	1	AT3G53480	0
GO:0016849	phosphorus-oxygen lyase activity	molecular_function	0.14035	1	1	692	5	25640	1	AT1G79680	0
GO:0010439	regulation of glucosinolate biosynthetic process	biological_process	0.14126	1	1	692	5	25640	1	AT2G25450	0
GO:0009445	putrescine metabolic process	biological_process	0.14158	1	1	692	5	25640	1	AT4G08870	0
GO:0005546	phosphatidylinositol-4,5-bisphosphate binding	molecular_function	0.14164	1	1	692	5	25640	1	AT4G11850	0
GO:0035618	root hair	cellular_component	0.14175	1	1	692	5	25640	1	AT5G49680	0
GO:0035619	root hair tip	cellular_component	0.14175	1	1	692	5	25640	1	AT5G49680	0
GO:0009001	serine O-acetyltransferase activity	molecular_function	0.14227	1	1	692	5	25640	0		1	AT4G35640
GO:0016412	serine O-acyltransferase activity	molecular_function	0.14227	1	1	692	5	25640	0		1	AT4G35640
GO:0010036	response to boron-containing substance	biological_process	0.14303	1	1	692	5	25640	1	AT1G62300	0
GO:0000098	sulfur amino acid catabolic process	biological_process	0.1436	1	1	692	5	25640	1	AT1G64660	0
GO:0006527	arginine catabolic process	biological_process	0.14374	1	1	692	5	25640	1	AT5G46180	0
GO:0010178	IAA-amino acid conjugate hydrolase activity	molecular_function	0.144	1	1	692	5	25640	1	AT1G51760	0
GO:0006103	2-oxoglutarate metabolic process	biological_process	0.14401	1	1	692	5	25640	1	AT5G11520	0
GO:0006531	aspartate metabolic process	biological_process	0.14401	1	1	692	5	25640	1	AT5G11520	0
GO:0009939	positive regulation of gibberellic acid mediated signaling pathway	biological_process	0.14402	1	1	692	5	25640	1	AT3G63010	0
GO:0016656	monodehydroascorbate reductase (NADH) activity	molecular_function	0.14403	1	1	692	5	25640	1	AT3G09940	0
GO:0016107	sesquiterpenoid catabolic process	biological_process	0.14407	1	1	692	5	25640	1	AT3G21780	0
GO:0043290	apocarotenoid catabolic process	biological_process	0.14407	1	1	692	5	25640	1	AT3G21780	0
GO:0046345	abscisic acid catabolic process	biological_process	0.14407	1	1	692	5	25640	1	AT3G21780	0
GO:0015691	cadmium ion transport	biological_process	0.14413	1	1	692	5	25640	1	AT2G04040	0
GO:0003988	acetyl-CoA C-acyltransferase activity	molecular_function	0.14414	1	1	692	5	25640	1	AT2G33150	0
GO:0047218	hydroxycinnamate 4-beta-glucosyltransferase activity	molecular_function	0.14416	1	1	692	5	25640	1	AT4G15490	0
GO:0098581	detection of external biotic stimulus	biological_process	0.14418	1	1	692	5	25640	1	AT5G20480	0
GO:0015203	polyamine transmembrane transporter activity	molecular_function	0.14418	1	1	692	5	25640	1	AT1G31820	0
GO:1902047	polyamine transmembrane transport	biological_process	0.14418	1	1	692	5	25640	1	AT1G31820	0
GO:0004066	asparagine synthase (glutamine-hydrolyzing) activity	molecular_function	0.14419	1	1	692	5	25640	1	AT3G47340	0
GO:0005231	excitatory extracellular ligand-gated ion channel activity	molecular_function	0.14419	1	1	692	5	25640	1	AT5G11210	0
GO:0005234	extracellular-glutamate-gated ion channel activity	molecular_function	0.14419	1	1	692	5	25640	1	AT5G11210	0
GO:0006528	asparagine metabolic process	biological_process	0.14419	1	1	692	5	25640	1	AT3G47340	0
GO:0006529	asparagine biosynthetic process	biological_process	0.14419	1	1	692	5	25640	1	AT3G47340	0
GO:0007215	glutamate receptor signaling pathway	biological_process	0.14419	1	1	692	5	25640	1	AT5G11210	0
GO:0035235	ionotropic glutamate receptor signaling pathway	biological_process	0.14419	1	1	692	5	25640	1	AT5G11210	0
GO:0045493	xylan catabolic process	biological_process	0.14419	1	1	692	5	25640	1	AT3G10740	0
GO:0016247	channel regulator activity	molecular_function	0.14724	1	1	692	9	25640	1	AT2G43510	0
GO:0015037	peptide disulfide oxidoreductase activity	molecular_function	0.15343	1	1	692	6	25640	1	AT3G24170	0
GO:0015038	glutathione disulfide oxidoreductase activity	molecular_function	0.15343	1	1	692	6	25640	1	AT3G24170	0
GO:0004392	heme oxygenase (decyclizing) activity	molecular_function	0.15571	1	1	692	6	25640	1	AT1G69720	0
GO:0031110	regulation of microtubule polymerization or depolymerization	biological_process	0.1579	1	1	692	6	25640	1	AT5G44610	0
GO:0046209	nitric oxide metabolic process	biological_process	0.15829	1	1	692	6	25640	1	AT1G77760	0
GO:0045431	flavonol synthase activity	molecular_function	0.15963	1	1	692	6	25640	1	AT5G63600	0
GO:0030132	clathrin coat of coated pit	cellular_component	0.16045	1	1	692	6	25640	1	AT3G51890	0
GO:0000062	fatty-acyl-CoA binding	molecular_function	0.16104	1	1	692	6	25640	1	AT4G24230	0
GO:0033273	response to vitamin	biological_process	0.16369	1	1	692	6	25640	1	AT1G67070	0
GO:0009298	GDP-mannose biosynthetic process	biological_process	0.1645	1	1	692	6	25640	1	AT1G67070	0
GO:0009635	response to herbicide	biological_process	0.16458	1	1	692	6	25640	1	AT1G77760	0
GO:0030130	clathrin coat of trans-Golgi network vesicle	cellular_component	0.16588	1	1	692	6	25640	1	AT3G51890	0
GO:0016123	xanthophyll biosynthetic process	biological_process	0.16599	1	1	692	6	25640	1	AT5G52570	0
GO:0016139	glycoside catabolic process	biological_process	0.16709	1	1	692	6	25640	1	AT3G56310	0
GO:0008441	3'(2'),5'-bisphosphate nucleotidase activity	molecular_function	0.16718	1	1	692	6	25640	1	AT5G09290	0
GO:0000050	urea cycle	biological_process	0.16785	1	1	692	6	25640	1	AT4G08870	0
GO:0052033	pathogen-associated molecular pattern dependent induction by symbiont of host innate immune response	biological_process	0.16822	1	1	692	6	25640	1	AT2G39660	0
GO:0052166	positive regulation by symbiont of host innate immune response	biological_process	0.16822	1	1	692	6	25640	1	AT2G39660	0
GO:0052167	modulation by symbiont of host innate immune response	biological_process	0.16822	1	1	692	6	25640	1	AT2G39660	0
GO:0052169	pathogen-associated molecular pattern dependent modulation by symbiont of host innate immune response	biological_process	0.16822	1	1	692	6	25640	1	AT2G39660	0
GO:0052257	pathogen-associated molecular pattern dependent induction by organism of innate immune response of other organism involved in symbiotic interaction	biological_process	0.16822	1	1	692	6	25640	1	AT2G39660	0
GO:0052305	positive regulation by organism of innate immune response in other organism involved in symbiotic interaction	biological_process	0.16822	1	1	692	6	25640	1	AT2G39660	0
GO:0052306	modulation by organism of innate immune response in other organism involved in symbiotic interaction	biological_process	0.16822	1	1	692	6	25640	1	AT2G39660	0
GO:0052308	pathogen-associated molecular pattern dependent modulation by organism of innate immune response in other organism involved in symbiotic interaction	biological_process	0.16822	1	1	692	6	25640	1	AT2G39660	0
GO:0052509	positive regulation by symbiont of host defense response	biological_process	0.16822	1	1	692	6	25640	1	AT2G39660	0
GO:0052510	positive regulation by organism of defense response of other organism involved in symbiotic interaction	biological_process	0.16822	1	1	692	6	25640	1	AT2G39660	0
GO:0009645	response to low light intensity stimulus	biological_process	0.16868	1	1	692	6	25640	0		1	AT2G06850
GO:0006145	purine nucleobase catabolic process	biological_process	0.16909	1	1	692	6	25640	0		1	AT4G04955
GO:0036473	cell death in response to oxidative stress	biological_process	0.16955	1	1	692	6	25640	1	AT1G16420	0
GO:0097468	programmed cell death in response to reactive oxygen species	biological_process	0.16955	1	1	692	6	25640	1	AT1G16420	0
GO:0000996	core DNA-dependent RNA polymerase binding promoter specificity activity	molecular_function	0.17008	1	1	692	6	25640	1	AT5G24120	0
GO:0001053	plastid sigma factor activity	molecular_function	0.17008	1	1	692	6	25640	1	AT5G24120	0
GO:0016987	sigma factor activity	molecular_function	0.17008	1	1	692	6	25640	1	AT5G24120	0
GO:0009044	xylan 1,4-beta-xylosidase activity	molecular_function	0.17012	1	1	692	6	25640	1	AT3G10740	0
GO:0004445	inositol-polyphosphate 5-phosphatase activity	molecular_function	0.17014	1	1	692	6	25640	1	AT4G18010	0
GO:0046030	inositol trisphosphate phosphatase activity	molecular_function	0.17014	1	1	692	6	25640	1	AT4G18010	0
GO:0052658	inositol-1,4,5-trisphosphate 5-phosphatase activity	molecular_function	0.17014	1	1	692	6	25640	1	AT4G18010	0
GO:0052659	inositol-1,3,4,5-tetrakisphosphate 5-phosphatase activity	molecular_function	0.17014	1	1	692	6	25640	1	AT4G18010	0
GO:0052743	inositol tetrakisphosphate phosphatase activity	molecular_function	0.17014	1	1	692	6	25640	1	AT4G18010	0
GO:0004069	L-aspartate:2-oxoglutarate aminotransferase activity	molecular_function	0.17026	1	1	692	6	25640	1	AT5G11520	0
GO:0004930	G-protein coupled receptor activity	molecular_function	0.17028	1	1	692	6	25640	1	AT5G11210	0
GO:0008453	alanine-glyoxylate transaminase activity	molecular_function	0.17037	1	1	692	6	25640	1	AT2G38400	0
GO:0045298	tubulin complex	cellular_component	0.17041	1	1	692	6	25640	0		1	AT1G20010
GO:0010424	DNA methylation on cytosine within a CG sequence	biological_process	0.17042	1	1	692	6	25640	1	AT1G66040	0
GO:0031519	PcG protein complex	cellular_component	0.17042	1	1	692	6	25640	1	AT1G02580	0
GO:0015846	polyamine transport	biological_process	0.17043	1	1	692	6	25640	1	AT1G31820	0
GO:0010279	indole-3-acetic acid amido synthetase activity	molecular_function	0.17043	1	1	692	6	25640	1	AT4G27260	0
GO:2000014	regulation of endosperm development	biological_process	0.17084	1	1	692	7	25640	1	AT1G02580	0
GO:0009830	cell wall modification involved in abscission	biological_process	0.17774	1	1	692	8	25640	1	AT1G48000	0
GO:0044277	cell wall disassembly	biological_process	0.17774	1	1	692	8	25640	1	AT1G48000	0
GO:0080112	seed growth	biological_process	0.18163	1	1	692	7	25640	1	AT4G16110	0
GO:0080113	regulation of seed growth	biological_process	0.18163	1	1	692	7	25640	1	AT4G16110	0
GO:0030125	clathrin vesicle coat	cellular_component	0.18619	1	1	692	7	25640	1	AT3G51890	0
GO:0050829	defense response to Gram-negative bacterium	biological_process	0.18823	1	1	692	7	25640	1	AT2G45220	0
GO:0072583	clathrin-mediated endocytosis	biological_process	0.19141	1	1	692	7	25640	1	AT3G51890	0
GO:0030151	molybdenum ion binding	molecular_function	0.19154	1	1	692	7	25640	1	AT1G77760	0
GO:0010044	response to aluminum ion	biological_process	0.19166	1	1	692	7	25640	1	AT4G11850	0
GO:0043903	regulation of symbiosis, encompassing mutualism through parasitism	biological_process	0.19178	1	1	692	7	25640	1	AT3G09940	0
GO:0030259	lipid glycosylation	biological_process	0.19205	1	1	692	7	25640	0		1	AT5G20410
GO:0019627	urea metabolic process	biological_process	0.19337	1	1	692	7	25640	1	AT4G08870	0
GO:0006021	inositol biosynthetic process	biological_process	0.19376	1	1	692	7	25640	0		1	AT4G39800
GO:0015866	ADP transport	biological_process	0.19392	1	1	692	7	25640	1	AT4G28390	0
GO:0016812	hydrolase activity, acting on carbon-nitrogen (but not peptide) bonds, in cyclic amides	molecular_function	0.19401	1	1	692	7	25640	0		1	AT4G04955
GO:0005471	ATP:ADP antiporter activity	molecular_function	0.19491	1	1	692	7	25640	1	AT4G28390	0
GO:0005765	lysosomal membrane	cellular_component	0.19516	1	1	692	7	25640	1	AT5G34940	0
GO:0000990	transcription factor activity, core RNA polymerase binding	molecular_function	0.19553	1	1	692	7	25640	1	AT5G24120	0
GO:0003878	ATP citrate synthase activity	molecular_function	0.19553	1	1	692	7	25640	1	AT1G09430	0
GO:0042939	tripeptide transport	biological_process	0.19564	1	1	692	7	25640	1	AT5G46050	0
GO:0006559	L-phenylalanine catabolic process	biological_process	0.19567	1	1	692	7	25640	1	AT5G54080	0
GO:1902222	erythrose 4-phosphate/phosphoenolpyruvate family amino acid catabolic process	biological_process	0.19567	1	1	692	7	25640	1	AT5G54080	0
GO:0090308	regulation of methylation-dependent chromatin silencing	biological_process	0.19583	1	1	692	7	25640	1	AT1G66040	0
GO:0015198	oligopeptide transporter activity	molecular_function	0.19587	1	1	692	7	25640	1	AT5G46050	0
GO:0080030	methyl indole-3-acetate esterase activity	molecular_function	0.19899	1	1	692	8	25640	1	AT4G16690	0
GO:0032886	regulation of microtubule-based process	biological_process	0.1997	1	1	692	8	25640	1	AT5G44610	0
GO:0070507	regulation of microtubule cytoskeleton organization	biological_process	0.1997	1	1	692	8	25640	1	AT5G44610	0
GO:0080086	stamen filament development	biological_process	0.20316	1	1	692	8	25640	0		1	AT1G29440
GO:0010225	response to UV-C	biological_process	0.20747	1	1	692	8	25640	1	AT1G16420	0
GO:0035336	long-chain fatty-acyl-CoA metabolic process	biological_process	0.20761	1	1	692	8	25640	0		1	AT4G33790
GO:0045962	positive regulation of development, heterochronic	biological_process	0.21285	1	1	692	8	25640	1	AT3G02150	0
GO:0019673	GDP-mannose metabolic process	biological_process	0.2147	1	1	692	8	25640	1	AT1G67070	0
GO:0009942	longitudinal axis specification	biological_process	0.21593	1	1	692	8	25640	0		1	AT1G23080
GO:0006898	receptor-mediated endocytosis	biological_process	0.21621	1	1	692	8	25640	1	AT3G51890	0
GO:0012510	trans-Golgi network transport vesicle membrane	cellular_component	0.21625	1	1	692	8	25640	1	AT3G51890	0
GO:0006598	polyamine catabolic process	biological_process	0.21699	1	1	692	8	25640	1	AT1G68440	0
GO:0016137	glycoside metabolic process	biological_process	0.21728	1	1	692	8	25640	1	AT3G56310	0
GO:0002832	negative regulation of response to biotic stimulus	biological_process	0.21853	1	1	692	8	25640	1	AT3G59700	0
GO:0032102	negative regulation of response to external stimulus	biological_process	0.21853	1	1	692	8	25640	1	AT3G59700	0
GO:0043901	negative regulation of multi-organism process	biological_process	0.21853	1	1	692	8	25640	1	AT3G59700	0
GO:0000304	response to singlet oxygen	biological_process	0.21995	1	1	692	9	25640	1	AT1G61120	0
GO:0006677	glycosylceramide metabolic process	biological_process	0.22027	1	1	692	8	25640	1	AT3G56310	0
GO:0006687	glycosphingolipid metabolic process	biological_process	0.22027	1	1	692	8	25640	1	AT3G56310	0
GO:0019377	glycolipid catabolic process	biological_process	0.22027	1	1	692	8	25640	1	AT3G56310	0
GO:0046477	glycosylceramide catabolic process	biological_process	0.22027	1	1	692	8	25640	1	AT3G56310	0
GO:0046479	glycosphingolipid catabolic process	biological_process	0.22027	1	1	692	8	25640	1	AT3G56310	0
GO:0046514	ceramide catabolic process	biological_process	0.22027	1	1	692	8	25640	1	AT3G56310	0
GO:0080046	quercetin 4'-O-glucosyltransferase activity	molecular_function	0.22029	1	1	692	8	25640	1	AT2G36800	0
GO:0052646	alditol phosphate metabolic process	biological_process	0.22042	1	1	692	8	25640	0		1	AT4G39800
GO:0010428	methyl-CpNpG binding	molecular_function	0.22052	1	1	692	8	25640	1	AT1G66040	0
GO:0010429	methyl-CpNpN binding	molecular_function	0.22052	1	1	692	8	25640	1	AT1G66040	0
GO:0051781	positive regulation of cell division	biological_process	0.22186	1	1	692	9	25640	1	AT1G21410	0
GO:0008083	growth factor activity	molecular_function	0.22223	1	1	692	15	25640	1	AT3G49780	0
GO:0004602	glutathione peroxidase activity	molecular_function	0.22595	1	1	692	10	25640	1	AT4G31870	0
GO:0016813	hydrolase activity, acting on carbon-nitrogen (but not peptide) bonds, in linear amidines	molecular_function	0.226	1	1	692	9	25640	1	AT4G08870	0
GO:0010023	proanthocyanidin biosynthetic process	biological_process	0.22629	1	1	692	9	25640	1	AT1G71030	0
GO:0043546	molybdopterin cofactor binding	molecular_function	0.22835	1	1	692	9	25640	1	AT1G77760	0
GO:0080019	fatty-acyl-CoA reductase (alcohol-forming) activity	molecular_function	0.23188	1	1	692	9	25640	0		1	AT4G33790
GO:0008172	S-methyltransferase activity	molecular_function	0.23225	1	1	692	9	25640	1	AT3G22740	0
GO:0080027	response to herbivore	biological_process	0.23263	1	1	692	9	25640	1	AT1G61120	0
GO:0051920	peroxiredoxin activity	molecular_function	0.2344	1	1	692	10	25640	1	AT1G65970	0
GO:0003905	alkylbase DNA N-glycosylase activity	molecular_function	0.23779	1	1	692	9	25640	0		1	AT5G44680
[truncated: 622 more rows]

## Sheet: biological_process
GO_accession	Description	Term_type	Over_represented_pValue	Corrected_pValue	DEG_item	DEG_list	Bg_item	Bg_list	Up	Up_Gene_names	Down	Down_Gene_names
[truncated: 1,615 more rows]

[truncated: 2 more sheets: molecular_function, cellular_component]
