# Supplementary material for: Functional and RNA-Sequencing Analysis Revealed Expression of a Novel Stay-Green Gene from Zoysia japonica (ZjSGR) Caused Chlorophyll Degradation and Accelerated Senescence in Arabidopsis
Source: Front Plant Sci. 2016 Dec 16;7:1894. doi: 10.3389/fpls.2016.01894 (PMC5159421; doi:10.3389/fpls.2016.01894)
Supplement: Table S5 — Up- or down- regulated genes encoding chloroplast-related proteins. [file Table5.XLSX]

## Sheet: Sheet1
Up- or down- regulated genes encoding chloroplast-related proteins.
Gene_id	readcount_OE	readcount_WT	log2FoldChange	pval	padj	Blast swiss prot
AT1G06430	3361.44	1543.41	1.123	2.1266e-05	0.0018992	sp|Q8W585|FTSH8_ARATH ATP-dependent zinc metalloprotease FTSH 8, chloroplastic OS=Arabidopsis thaliana GN=FTSH8 PE=1 SV=1//0
AT1G25220	1813.56	826.557	1.1336	0.00024478	0.013154	sp|Q42565|ASB1_ARATH Anthranilate synthase beta subunit 1, chloroplastic OS=Arabidopsis thaliana GN=ASB1 PE=1 SV=1//0
AT1G69720	309.7	153.955	1.0084	0.00043308	0.020546	sp|Q9C9L4|HMOX3_ARATH Heme oxygenase 3, chloroplastic OS=Arabidopsis thaliana GN=HO3 PE=1 SV=1//2.79897e-163
AT2G29720	1067.13	515.103	1.0508	2.9444e-05	0.0024964	sp|C3VEQ2|ZEP_ONCHC Zeaxanthin epoxidase, chloroplastic OS=Oncidium hybrid cultivar GN=ZEP PE=2 SV=1//3.11866e-23
AT2G37970	3128.46	969.431	1.6902	0.0010404	0.038854	sp|Q9SR77|HBPL1_ARATH Heme-binding-like protein At3g10130, chloroplastic OS=Arabidopsis thaliana GN=At3g10130 PE=2 SV=1//1.82188e-16
AT3G09490	118.325	43.7932	1.434	8.2208e-05	0.0056215	sp|Q9LS48|SG1_ARATH protein SLOW GREEN 1, chloroplastic OS=Arabidopsis thaliana GN=SG1 PE=1 SV=1//3.43687e-23
AT3G21500	260.939	29.1913	3.1601	0.00036846	0.017955	sp|Q38854|DXS_ARATH 1-deoxy-D-xylulose-5-phosphate synthase, chloroplastic OS=Arabidopsis thaliana GN=DXS PE=1 SV=2//2.05084e-10
AT3G25760	508.147	147.316	1.7863	3.1533e-05	0.0026291	sp|Q9LS03|AOC1_ARATH Allene oxide cyclase 1, chloroplastic OS=Arabidopsis thaliana GN=AOC1 PE=1 SV=1//1.02756e-161
AT3G26840	1079.37	384.838	1.4879	0.00038559	0.018609	sp|Q9LW26|Y3684_ARATH Acyltransferase-like protein At3g26840, chloroplastic OS=Arabidopsis thaliana GN=At3g26840 PE=2 SV=1//0
AT3G49160	437.808	173.848	1.3325	0.00031945	0.015844	sp|Q9M3B6|PKP4_ARATH Plastidial pyruvate kinase 4, chloroplastic OS=Arabidopsis thaliana GN=PKP4 PE=2 SV=1//0
AT3G56710	747.491	211.998	1.818	2.7854e-06	0.0003799	sp|Q9LDH1|SIB1_ARATH Sigma factor binding protein 1, chloroplastic OS=Arabidopsis thaliana GN=SIB1 PE=1 SV=1//8.95238e-65
AT4G03320	207.518	78.9987	1.3933	0.00013397	0.0085547	sp|Q9ZQZ9|TI204_ARATH Protein TIC 20-IV, chloroplastic OS=Arabidopsis thaliana GN=TIC20-IV PE=2 SV=1//0
AT4G13250	5063.27	2204.63	1.1995	2.1222e-05	0.0018992	sp|Q93ZA0|NYC1_ARATH Probable chlorophyll(ide) b reductase NYC1, chloroplastic OS=Arabidopsis thaliana GN=NYC1 PE=1 SV=1//0
AT4G15530	5861.29	2287.35	1.3575	4.2112e-07	8.4182e-05	sp|O23404|PPDK1_ARATH Pyruvate, phosphate dikinase 1, chloroplastic OS=Arabidopsis thaliana GN=PPDK PE=1 SV=2//0
AT4G31870	158.974	20.2664	2.9716	2.0826e-08	6.6157e-06	sp|Q9SZ54|GPX7_ARATH Putative glutathione peroxidase 7, chloroplastic OS=Arabidopsis thaliana GN=GPX7 PE=3 SV=2//8.38097e-170
AT4G35770	2922.07	575.384	2.3444	0.00015859	0.009567	sp|Q38853|STR15_ARATH Rhodanese-like domain-containing protein 15, chloroplastic OS=Arabidopsis thaliana GN=STR15 PE=2 SV=1//4.28321e-07
AT4G36040	4725.96	1406.41	1.7486	0.00082297	0.032731	sp|Q9FYB5|DNJ11_ARATH Chaperone protein dnaJ 11, chloroplastic OS=Arabidopsis thaliana GN=ATJ11 PE=1 SV=2//1.1552e-90
AT5G04770	110.028	52.8862	1.0569	0.0012524	0.044329	sp|Q9LZ20|CAAT6_ARATH Cationic amino acid transporter 6, chloroplastic OS=Arabidopsis thaliana GN=CAT6 PE=2 SV=1//0
AT5G11520	3439.46	1182.34	1.5405	0.00091643	0.035491	sp|P46644|AAT3_ARATH Aspartate aminotransferase 3, chloroplastic OS=Arabidopsis thaliana GN=ASP3 PE=1 SV=1//0
AT5G20410	84.2065	261.777	-1.6363	0.00063876	0.027624	sp|O82730|MGDG2_ARATH Monogalactosyldiacylglycerol synthase 2, chloroplastic OS=Arabidopsis thaliana GN=MGD2 PE=1 SV=1//0
AT5G24120	911.893	252.679	1.8516	4.587e-11	3.0641e-08	sp|Q9ZNX9|SIGE_ARATH RNA polymerase sigma factor sigE, chloroplastic/mitochondrial OS=Arabidopsis thaliana GN=SIGE PE=1 SV=1//0
AT5G52570	261.771	112.306	1.2209	1.0941e-05	0.001144	sp|Q9LTG0|BCH2_ARATH Beta-carotene 3-hydroxylase 2, chloroplastic OS=Arabidopsis thaliana GN=BETA-OHASE 2 PE=2 SV=1//0
